# Supplementary material for: Reduced RBPMS Levels Promote Cell Proliferation and Decrease Cisplatin Sensitivity in Ovarian Cancer Cells
Source: Int J Mol Sci. 2022 Jan 4;23(1):535. doi: 10.3390/ijms23010535 (PMC8745614; doi:10.3390/ijms23010535)
Supplement: Supplementary file 1 [file ijms-23-00535-s001.zip]

Archive with 10 entries (8 files):
- ijms-1512411-supplementary/
- ijms-1512411-supplementary/data suplementaria sometida/
- ijms-1512411-supplementary/data suplementaria sometida/.DS_Store
- ijms-1512411-supplementary/data suplementaria sometida/Pathways_Proteomics-Sup-Table S7.xlsx
- ijms-1512411-supplementary/data suplementaria sometida/Pathways_RNASeq-Sup-Table S4.xlsx
- ijms-1512411-supplementary/data suplementaria sometida/proteomics-Sup-Table S5.xlsx
- ijms-1512411-supplementary/data suplementaria sometida/Proteomics-Sup-Table S6.xlsx
- ijms-1512411-supplementary/data suplementaria sometida/RNAseq-Sup-Table S2.xlsx
- ijms-1512411-supplementary/data suplementaria sometida/RNAseq-Sup-Table S3.xlsx
- ijms-1512411-supplementary/data suplementaria sometida/Supplementary figures and tables.pptx
