# Supplementary material for: Reduced RBPMS Levels Promote Cell Proliferation and Decrease Cisplatin Sensitivity in Ovarian Cancer Cells
Source: Int J Mol Sci. 2022 Jan 4;23(1):535. doi: 10.3390/ijms23010535 (PMC8745614; doi:10.3390/ijms23010535)
Supplement: Supplementary file 1 [file ijms-23-00535-s001.zip › ijms-1512411-supplementary/data suplementaria sometida/Pathways_Proteomics-Sup-Table S7.xlsx]

## Sheet: DrVivas_EnrichedPathways_Proteo
Ingenuity Canonical Pathways	-log10(p-value)	Ratio	Number of Proteins	Proteins
LPS/IL-1 Mediated Inhibition of RXR Function	3.9	0.0332	7	ACSL1,ALDH2,CPT1A,GSTM1,GSTM4,HS2ST1,MGST1
Pyrimidine Deoxyribonucleotides De Novo Biosynthesis I	3.7	0.136	3	AK4,RRM2,RRM2B
Glutathione-mediated Detoxification	3.53	0.12	3	GSTM1,GSTM4,MGST1
Xenobiotic Metabolism PXR Signaling Pathway	3.47	0.0341	6	ALDH2,GSTM1,GSTM4,HS2ST1,MGST1,PRKAR1A
PXR/RXR Activation	3.47	0.0635	4	CPT1A,GSTM1,PCK2,PRKAR1A
Xenobiotic Metabolism AHR Signaling Pathway	3.14	0.0519	4	ALDH2,GSTM1,GSTM4,MGST1
AMPK Signaling	3.05	0.0283	6	AK4,CPT1A,GNAS,PCK2,PRKAR1A,RAB27A
Cholesterol Biosynthesis I	2.69	0.154	2	DHCR7,FDFT1
Cholesterol Biosynthesis II (via 24,25-dihydrolanosterol)	2.69	0.154	2	DHCR7,FDFT1
Cholesterol Biosynthesis III (via Desmosterol)	2.69	0.154	2	DHCR7,FDFT1
Xenobiotic Metabolism CAR Signaling Pathway	2.68	0.0292	5	ALDH2,GSTM1,GSTM4,HS2ST1,MGST1
Oxidative Ethanol Degradation III	2.56	0.133	2	ACSL1,ALDH2
Mitochondrial L-carnitine Shuttle Pathway	2.45	0.118	2	ACSL1,CPT1A
Ethanol Degradation IV	2.36	0.105	2	ACSL1,ALDH2
Remodeling of Epithelial Adherens Junctions	2.3	0.0455	3	ACTN3,HGF,MAPRE2
Glutathione Redox Reactions I	2.23	0.0909	2	GSTM1,MGST1
Aryl Hydrocarbon Receptor Signaling	2.23	0.0292	4	ALDH2,GSTM1,GSTM4,MGST1
Apelin Adipocyte Signaling Pathway	2.08	0.038	3	GSTM1,MGST1,PRKAR1A
Ethanol Degradation II	2.06	0.0741	2	ACSL1,ALDH2
Opioid Signaling Pathway	2.03	0.0205	5	ARRB1,ARRB2,GNAS,PRKAR1A,RPS6KA1
Superpathway of Cholesterol Biosynthesis	2.03	0.0714	2	DHCR7,FDFT1
Sonic Hedgehog Signaling	2	0.069	2	ARRB2,PRKAR1A
Epoxysqualene Biosynthesis	1.98	0.5	1	FDFT1
Cysteine Biosynthesis/Homocysteine Degradation	1.98	0.5	1	CBS/CBSL
Melanocyte Development and Pigmentation Signaling	1.88	0.0319	3	GNAS,PRKAR1A,RPS6KA1
Xenobiotic Metabolism Signaling	1.86	0.0186	5	ALDH2,GSTM1,GSTM4,HS2ST1,MGST1
Oxidized GTP and dGTP Detoxification	1.8	0.333	1	RUVBL2
tRNA Charging	1.77	0.0526	2	GARS1,TARS1
Sertoli Cell-Sertoli Cell Junction Signaling	1.75	0.0211	4	ACTN3,CLDN1,PRKAR1A,SPTAN1
CDK5 Signaling	1.73	0.028	3	GNAS,LAMB1,PRKAR1A
Neuroprotective Role of THOP1 in Alzheimer's Disease	1.7	0.0275	3	HLA-C,PRKAR1A,PRSS1
Phenylethylamine Degradation I	1.68	0.25	1	ALDH2
Molybdenum Cofactor Biosynthesis	1.68	0.25	1	GPHN
Acetate Conversion to Acetyl-CoA	1.68	0.25	1	ACSL1
Role of Tissue Factor in Cancer	1.64	0.0261	3	ARRB1,ARRB2,RPS6KA1
PFKFB4 Signaling Pathway	1.61	0.0435	2	GNAS,PRKAR1A
Glycogen Biosynthesis II (from UDP-D-Glucose)	1.51	0.167	1	GYG2
Xenobiotic Metabolism General Signaling Pathway	1.44	0.0217	3	GSTM1,GSTM4,MGST1
Phagosome Maturation	1.42	0.0213	3	ATP6V0C,HLA-C,VPS33A
Epithelial Adherens Junction Signaling	1.35	0.02	3	ACTN3,HGF,SSX2IP
eNOS Signaling	1.34	0.0197	3	GNAS,HSPA6,PRKAR1A
Agrin Interactions at Neuromuscular Junction	1.3	0.0294	2	LAMB1,UTRN
