# Supplementary material for: Reduced RBPMS Levels Promote Cell Proliferation and Decrease Cisplatin Sensitivity in Ovarian Cancer Cells
Source: Int J Mol Sci. 2022 Jan 4;23(1):535. doi: 10.3390/ijms23010535 (PMC8745614; doi:10.3390/ijms23010535)
Supplement: Supplementary file 1 [file ijms-23-00535-s001.zip › ijms-1512411-supplementary/data suplementaria sometida/Pathways_RNASeq-Sup-Table S4.xlsx]

## Sheet: DrVivas_EnrichedPathways_RNASeq
Ingenuity Canonical Pathways	-log10(p-value)	Ratio	Number of Genes	Genes
Hepatic Fibrosis / Hepatic Stellate Cell Activation	7.54	0.111	21	ACTA2,CCR5,COL11A2,COL12A1,COL1A1,COL6A1,COL7A1,CXCL8,FGF2,HGF,IFNGR1,IL4R,IL6R,KLF6,MET,MMP1,MYL7,PDGFD,RELB,SERPINE1,TIMP1
Axonal Guidance Signaling	5.26	0.0635	31	ADAM19,ADAMTS1,ADAMTS10,ADAMTS5,BMP5,DPYSL2,EFNB2,EPHA7,FZD2,GNG5,HHIP,ITGA2B,ITGB8,LRRC4C,MET,MMP1,MMP10,MMP16,MMP3,MYL7,NRP2,PAK3,PDGFD,PIK3CA,PLCD4,PLCE1,ROBO3,SDC2,SEMA4A,TUBB2B,UNC5B
Hepatic Fibrosis Signaling Pathway	4.45	0.0631	26	ACTA2,ACVR2B,CACNA1A,CACNB2,CACNG7,COL11A2,COL1A1,CXCL8,FGF2,FZD2,ITGA2B,ITGB8,LRP1,MAP2K3,MMP1,MYL7,MYLK,PDGFD,PIK3CA,PTEN,RELB,RHOH,RND3,SERPINE1,TCF7L1,TIMP1
Inhibition of Matrix Metalloproteases	4.3	0.184	7	LRP1,MMP1,MMP10,MMP16,MMP3,SDC2,TIMP1
Tumor Microenvironment Pathway	4.15	0.0843	15	COL1A1,CXCL8,FGF2,FGF20,FGF5,HGF,IL6R,MAP3K14,MMP1,MMP10,MMP16,MMP3,PDGFD,PIK3CA,RELB
?-linolenate Biosynthesis II (Animals)	4.11	0.278	5	ACSL3,ACSL4,FADS2,SLC27A3,SLC27A6
Actin Cytoskeleton Signaling	3.69	0.0708	17	ACTA2,ACTN3,ARHGAP24,CYFIP2,EZR,FGF2,FGF20,FGF5,ITGA2B,ITGB8,MYL7,MYLK,PAK3,PDGFD,PIK3CA,TMSB10/TMSB4X,VAV1
Role of Tissue Factor in Cancer	3.67	0.0957	11	CCN1,CXCL8,EGR1,F10,FGF5,HBEGF,MMP1,PIK3CA,PTEN,PTK2B,RPS6KA2
Fatty Acid Activation	3.43	0.286	4	ACSL3,ACSL4,SLC27A3,SLC27A6
Osteoarthritis Pathway	3.42	0.0696	16	ADAMTS5,CASP1,CXCL8,DCN,FGF2,FZD2,ITGA2B,ITGB8,LRP1,MMP1,MMP10,MMP3,PTH1R,RELB,SPHK1,TCF7L1
Atherosclerosis Signaling	3.32	0.0873	11	CCR3,COL11A2,COL1A1,CXCL8,LCAT,MMP1,MMP3,PDGFD,PNPLA8,RELB,TNFRSF12A
Regulation Of The Epithelial Mesenchymal Transition By Growth Factors Pathway	3.26	0.0729	14	EGR1,FGF2,FGF20,FGF5,HGF,IL6R,MAP2K3,MET,MMP1,PARD6B,PDGFD,PIK3CA,RELB,TNFSF4
Regulation of the Epithelial-Mesenchymal Transition Pathway	3.24	0.0725	14	EGR1,FGF2,FGF20,FGF5,FZD2,HGF,MAP2K3,MET,PARD6B,PDGFD,PIK3CA,RELB,TCF7L1,TWIST2
Type II Diabetes Mellitus Signaling	3.23	0.08	12	ACSL3,ACSL4,CACNA1A,CACNB2,CACNG7,IRS1,MAP3K14,PIK3CA,RELB,SLC27A3,SLC27A6,SOCS6
Taurine Biosynthesis	3.17	1	2	CDO1,CSAD
Semaphorin Signaling in Neurons	3.08	0.119	7	CRMP1,DPYSL2,DPYSL4,MET,PAK3,RHOH,RND3
HOTAIR Regulatory Pathway	3.01	0.0755	12	COL1A1,HOTAIR,MET,MMP1,MMP10,MMP16,MMP3,PIK3CA,PTEN,RELB,TCF7L1,TWIST2
Mitochondrial L-carnitine Shuttle Pathway	2.98	0.222	4	ACSL3,ACSL4,SLC27A3,SLC27A6
Leukocyte Extravasation Signaling	2.84	0.0688	13	ACTA2,ACTN3,EZR,MMP1,MMP10,MMP16,MMP3,PIK3CA,PTK2B,RHOH,TEC,TIMP1,VAV1
Cardiac Hypertrophy Signaling	2.55	0.0593	15	CACNA1A,CACNB2,CACNG7,GNG5,IL6R,IRS1,MAP2K3,MAP3K14,MAP3K2,MYL7,PIK3CA,PLCD4,PLCE1,RHOH,RND3
Phagosome Formation	2.54	0.045	30	ADGRA2,ADGRB3,ADGRE2,AP1M2,AP1S3,CCR3,CCR5,COLEC12,FZD2,GPR155,GPR157,GPR37,HTR7,ITGA2B,ITGB8,LCAT,LGR5,MAP2K3,MAPK15,MYL7,MYLK,PAK3,PIK3CA,PNPLA8,PTH1R,PTK2B,SPHK1,TBXA2R,VAV1,VTN
Integrin Signaling	2.53	0.0634	13	ACTA2,ACTN3,CAV1,ITGA2B,ITGB8,LIMS1,MYL7,MYLK,PAK3,PIK3CA,PTEN,RHOH,RND3
Cardiac Hypertrophy Signaling (Enhanced)	2.49	0.0474	25	ACVR2B,CACNA1A,CACNB2,CACNG7,CXCL8,FGF2,FGF20,FGF5,FZD2,GDPD1,GNG5,IL4R,IL6R,ITGA2B,ITGB8,LIF,MAP2K3,MAP3K14,MAP3K2,PIK3CA,PLCD4,PLCE1,PTEN,RELB,TNFSF4
Sphingosine-1-phosphate Signaling	2.49	0.0783	9	CASP1,PDGFD,PIK3CA,PLCD4,PLCE1,PTK2B,RHOH,RND3,SPHK1
PI3K Signaling in B Lymphocytes	2.49	0.073	10	IL4R,INPP5D,IRS1,PIK3AP1,PIK3CA,PLCD4,PLCE1,PTEN,RELB,VAV1
GNRH Signaling	2.45	0.0649	12	CACNA1A,CACNB2,CACNG7,EGR1,GNG5,HBEGF,MAP2K3,MAP3K14,MAP3K2,PAK3,PTK2B,RELB
Role of Macrophages, Fibroblasts and Endothelial Cells in Rheumatoid Arthritis	2.42	0.0543	17	C5,CXCL8,DAAM1,FGF2,FZD2,IL6R,LRP1,MAP2K3,MAP3K14,MMP1,MMP3,PDGFD,PIK3CA,PLCD4,PLCE1,ROR2,TCF7L1
Colorectal Cancer Metastasis Signaling	2.41	0.0573	15	FZD2,GNG5,GRK3,IFNGR1,IL6R,LRP1,MMP1,MMP10,MMP16,MMP3,PIK3CA,RELB,RHOH,RND3,TCF7L1
Cholesterol Biosynthesis I	2.38	0.231	3	CYP51A1,FDFT1,MSMO1
Cholesterol Biosynthesis II (via 24,25-dihydrolanosterol)	2.38	0.231	3	CYP51A1,FDFT1,MSMO1
Cholesterol Biosynthesis III (via Desmosterol)	2.38	0.231	3	CYP51A1,FDFT1,MSMO1
Germ Cell-Sertoli Cell Junction Signaling	2.36	0.0663	11	ACTA2,ACTN3,JUP,MAP2K3,MAP3K14,MAP3K2,PAK3,PIK3CA,RHOH,RND3,TUBB2B
Apelin Liver Signaling Pathway	2.36	0.154	4	APLN,COL11A2,COL1A1,IRS1
Cellular Effects of Sildenafil (Viagra)	2.34	0.0694	10	ACTA2,CACNA1A,CACNB2,CACNG7,GPR37,KCNH2,MYL7,MYLK,PLCD4,PLCE1
Semaphorin Neuronal Repulsive Signaling Pathway	2.32	0.069	10	CRMP1,DPYSL2,DPYSL4,ITGA2B,ITGB8,MAP2K3,MYL7,NRP2,PAK3,PIK3CA
ILK Signaling	2.31	0.0622	12	ACTA2,ACTN3,IRS1,ITGB8,LIMS1,MYL7,PIK3CA,PTEN,RELB,RHOH,RND3,TMSB10/TMSB4X
Role of Osteoblasts, Osteoclasts and Chondrocytes in Rheumatoid Arthritis	2.29	0.0594	13	ADAMTS5,BIRC3,BMP5,COL1A1,FZD2,LRP1,MAP2K3,MAP3K14,MMP1,MMP3,PIK3CA,PTK2B,TCF7L1
GP6 Signaling Pathway	2.28	0.0726	9	COL11A2,COL12A1,COL1A1,COL6A1,COL7A1,ITGA2B,LAMB2,PIK3CA,VAV1
Superpathway of Cholesterol Biosynthesis	2.24	0.143	4	CYP51A1,FDFT1,IDI1,MSMO1
Agranulocyte Adhesion and Diapedesis	2.24	0.0609	12	ACTA2,C5,CCR3,CCR5,CXCL8,EZR,MMP1,MMP10,MMP16,MMP3,MYL7,PF4
Granulocyte Adhesion and Diapedesis	2.21	0.0632	11	C5,CCR3,CCR5,CXCL8,EZR,MMP1,MMP10,MMP16,MMP3,PF4,SDC2
TR/RXR Activation	2.19	0.0833	7	AKR1C3,F10,LDLR,ME1,NCOA2,PIK3CA,SLC16A3
FGF Signaling	2.19	0.0833	7	FGF2,FGF20,FGF5,HGF,MAP2K3,MET,PIK3CA
HIF1? Signaling	2.12	0.0588	12	FGF2,HGF,IL6R,MAP2K3,MET,MMP1,MMP10,MMP16,MMP3,PIK3CA,SAT1,SERPINE1
Regulation of Actin-based Motility by Rho	2.08	0.0727	8	ACTA2,ITGA2B,ITGB8,MYL7,MYLK,PAK3,RHOH,RND3
HMGB1 Signaling	2.04	0.0629	10	CXCL8,IFNGR1,LIF,MAP2K3,PIK3CA,RELB,RHOH,RND3,SERPINE1,TNFSF4
Putrescine Degradation III	2.04	0.176	3	ALDH1A1,ALDH3B1,SAT1
Fatty Acid ?-oxidation I	2.03	0.125	4	ACSL3,ACSL4,SLC27A3,SLC27A6
Zymosterol Biosynthesis	2.02	0.333	2	CYP51A1,MSMO1
Bladder Cancer Signaling	2	0.0702	8	CXCL8,FGF2,FGF20,FGF5,MMP1,MMP10,MMP16,MMP3
Signaling by Rho Family GTPases	1.99	0.0528	14	ACTA2,CDH9,EZR,GNG5,ITGA2B,ITGB8,MYL7,MYLK,PAK3,PIK3CA,PTK2B,RELB,RHOH,RND3
PAK Signaling	1.93	0.0684	8	ITGA2B,ITGB8,MYL7,MYLK,PAK3,PDGFD,PIK3CA,PTK2B
Ethanol Degradation IV	1.9	0.158	3	ALDH1A1,ALDH3B1,CYGB
Natural Killer Cell Signaling	1.89	0.057	11	COL11A2,COL1A1,MAP2K3,MAP3K14,MAP3K2,MICA,PAK3,PIK3CA,PTK2B,RELB,VAV1
LPS/IL-1 Mediated Inhibition of RXR Function	1.88	0.0545	12	ABCA1,ACOX2,ACSL3,ACSL4,ALDH1A1,ALDH3B1,CHST11,GSTM1,SLC27A3,SLC27A6,SULT1A1,SULT2B1
Adrenomedullin signaling pathway	1.88	0.0567	11	GAD1,GPR37,KCNH2,MAP2K3,MAPK15,MYLK,PIK3CA,PLCD4,PLCE1,PTK2B,RELB
IL-15 Production	1.87	0.0667	8	AXL,ERBB4,MAP2K3,MET,PTK2B,RELB,ROR2,TEC
TWEAK Signaling	1.85	0.111	4	BIRC3,MAP3K14,RELB,TNFRSF12A
Apelin Cardiomyocyte Signaling Pathway	1.84	0.0714	7	APLN,MAPK15,MYL7,MYLK,PIK3CA,PLCD4,PLCE1
Role of IL-17A in Arthritis	1.79	0.0877	5	CXCL8,MAP2K3,MMP1,PIK3CA,RELB
Heparan Sulfate Biosynthesis (Late Stages)	1.73	0.0847	5	CES3,CHST11,PNPLA7,SULT1A1,SULT2B1
Virus Entry via Endocytic Pathways	1.71	0.0673	7	ACTA2,AP1M2,CAV1,CXADR,FOLR1,ITGB8,PIK3CA
Paxillin Signaling	1.67	0.066	7	ACTA2,ACTN3,ITGA2B,ITGB8,PAK3,PIK3CA,PTK2B
Dopamine Degradation	1.67	0.13	3	ALDH1A1,ALDH3B1,SULT1A1
Apelin Cardiac Fibroblast Signaling Pathway	1.67	0.13	3	APLN,SERPINE1,SPHK1
Phospholipases	1.64	0.0806	5	LCAT,LIPG,PLCD4,PLCE1,PNPLA8
Acute Phase Response Signaling	1.64	0.0543	10	C5,IL6R,MAP2K3,MAP3K14,MBL2,NR3C1,PIK3CA,RELB,SERPINE1,SOCS6
G?12/13 Signaling	1.63	0.0602	8	CDH9,MYL7,PIK3CA,PTK2B,RELB,TBXA2R,TEC,VAV1
Sperm Motility	1.56	0.0492	12	AXL,ERBB4,GNG5,LCAT,MAP2K3,MET,PLCD4,PLCE1,PNPLA8,PTK2B,ROR2,TEC
Chondroitin Sulfate Biosynthesis (Late Stages)	1.56	0.0909	4	CHST11,CSGALNACT1,SULT1A1,SULT2B1
RAC Signaling	1.56	0.0584	8	ANK1,CYFIP2,ITGA2B,ITGB8,PAK3,PIK3CA,PTK2B,RELB
MSP-RON Signaling In Cancer Cells Pathway	1.56	0.0584	8	ACTA2,MET,MST1,PIK3CA,PTK2B,RELB,RPS6KA2,TCF7L1
Airway Pathology in Chronic Obstructive Pulmonary Disease	1.54	0.0619	7	CXCL8,FGF2,FGF20,FGF5,LIF,MMP1,TNFSF4
Heparan Sulfate Biosynthesis	1.54	0.0758	5	CES3,CHST11,PNPLA7,SULT1A1,SULT2B1
Remodeling of Epithelial Adherens Junctions	1.54	0.0758	5	ACTA2,ACTN3,HGF,MET,TUBB2B
RANK Signaling in Osteoclasts	1.54	0.0674	6	BIRC3,MAP3K14,MAP3K2,PIK3CA,PTK2B,RELB
Clathrin-mediated Endocytosis Signaling	1.53	0.0521	10	ACTA2,AP1M2,FGF2,FGF20,FGF5,ITGB8,LDLR,MET,PDGFD,PIK3CA
Th1 and Th2 Activation Pathway	1.5	0.0539	9	ACVR2B,CCR3,CCR5,IFNGR1,IL4R,IL6R,PIK3CA,TNFSF4,VAV1
Estrogen Receptor Signaling	1.49	0.0428	17	CACNA1A,CACNB2,CACNG7,CAV1,GNG5,MMP1,MMP10,MMP16,MMP3,MYL7,NCOA2,NR3C1,PIK3CA,PLCD4,PLCE1,PTEN,RELB
PI3K/AKT Signaling	1.46	0.0508	10	GDF15,IL4R,IL6R,INPP5D,ITGA2B,ITGB8,LIMS1,PIK3CA,PTEN,RELB
Fc? Receptor-mediated Phagocytosis in Macrophages and Monocytes	1.46	0.0645	6	ACTA2,EZR,INPP5D,PTEN,PTK2B,VAV1
Glioma Invasiveness Signaling	1.42	0.0704	5	PIK3CA,RHOH,RND3,TIMP1,VTN
Role of Pattern Recognition Receptors in Recognition of Bacteria and Viruses	1.42	0.0548	8	C5,CASP1,CXCL8,LIF,MBL2,PIK3CA,RELB,TNFSF4
Endocannabinoid Neuronal Synapse Pathway	1.42	0.0548	8	CACNA1A,CACNB2,CACNG7,DNAH10,GNG5,MAPK15,PLCD4,PLCE1
IL-10 Signaling	1.4	0.0694	5	CCR5,IL4R,MAP2K3,MAP3K14,RELB
Sertoli Cell-Sertoli Cell Junction Signaling	1.4	0.0495	10	ACTA2,ACTN3,ITGA2B,ITGB8,JUP,MAP2K3,MAP3K14,MAP3K2,PTEN,TUBB2B
Netrin Signaling	1.4	0.0694	5	CACNA1A,CACNB2,CACNG7,ENAH,UNC5B
RHOA Signaling	1.39	0.0574	7	ACTA2,EZR,MYL7,MYLK,NRP2,PTK2B,RND3
TNFR1 Signaling	1.39	0.08	4	BIRC3,MAP3K14,PAK3,RELB
LXR/RXR Activation	1.37	0.0569	7	ABCA1,CYP51A1,FDFT1,LCAT,LDLR,RELB,VTN
Thrombin Signaling	1.36	0.0488	10	GATA5,GNG5,MYL7,MYLK,PIK3CA,PLCD4,PLCE1,RELB,RHOH,RND3
Histamine Degradation	1.36	0.154	2	ALDH1A1,ALDH3B1
Caveolar-mediated Endocytosis Signaling	1.33	0.0667	5	ACTA2,CAV1,ITGA2B,ITGB8,MAP3K2
TNFR2 Signaling	1.33	0.0968	3	BIRC3,MAP3K14,RELB
Chondroitin Sulfate Biosynthesis	1.33	0.0769	4	CHST11,CSGALNACT1,SULT1A1,SULT2B1
Stearate Biosynthesis I (Animals)	1.33	0.0769	4	ACSL3,ACSL4,SLC27A3,SLC27A6
Macropinocytosis Signaling	1.31	0.0658	5	HGF,ITGB8,MET,PDGFD,PIK3CA
Role of JAK2 in Hormone-like Cytokine Signaling	1.3	0.0938	3	IRS1,SIRPA,SOCS6
