# Supplementary material for: Reduced RBPMS Levels Promote Cell Proliferation and Decrease Cisplatin Sensitivity in Ovarian Cancer Cells
Source: Int J Mol Sci. 2022 Jan 4;23(1):535. doi: 10.3390/ijms23010535 (PMC8745614; doi:10.3390/ijms23010535)
Supplement: Supplementary file 1 [file ijms-23-00535-s001.zip › ijms-1512411-supplementary/data suplementaria sometida/proteomics-Sup-Table S5.xlsx]

## Sheet: Proteins
Translational Proteomics Center
Friday, October 9, 2020
Dr. Vivas/Dr.Rohit_Including peptides
Protein FDR Confidence: Combined	Master	Accession	Description	Sequence	Coverage [%]	# Peptides	# PSMs	# Protein Unique Peptides	# Unique Peptides	# Protein Groups	# AAs	MW [kDa]	calc. pI	Score Sequest HT: Sequest HT	Abundance Ratio: (F1, 127N) / (F1, 126)	Abundance Ratio: (F1, 127C) / (F1, 126)	Abundance Ratio: (F1, 128N) / (F1, 126)	Abundance Ratio: (F1, 128C) / (F1, 126)	Abundance Ratio: (F1, 129N) / (F1, 126)	Abundance Ratio: (F1, 129C) / (F1, 126)	Abundance Ratio: (F1, 130N) / (F1, 126)	Abundance Ratio: (F1, 130C) / (F1, 126)	Abundance Ratio: (F2, 127N) / (F2, 126)	Abundance Ratio: (F2, 127C) / (F2, 126)	Abundance Ratio: (F2, 128N) / (F2, 126)	Abundance Ratio: (F2, 128C) / (F2, 126)	Abundance Ratio: (F2, 129N) / (F2, 126)	Abundance Ratio: (F2, 129C) / (F2, 126)	Abundance Ratio: (F2, 130N) / (F2, 126)	Abundance Ratio: (F2, 130C) / (F2, 126)	Abundance Ratio (log2): (F1, 127N) / (F1, 126)	Abundance Ratio (log2): (F1, 127C) / (F1, 126)	Abundance Ratio (log2): (F1, 128N) / (F1, 126)	Abundance Ratio (log2): (F1, 128C) / (F1, 126)	Abundance Ratio (log2): (F1, 129N) / (F1, 126)	Abundance Ratio (log2): (F1, 129C) / (F1, 126)	Abundance Ratio (log2): (F1, 130N) / (F1, 126)	Abundance Ratio (log2): (F1, 130C) / (F1, 126)	Abundance Ratio (log2): (F2, 127N) / (F2, 126)	Abundance Ratio (log2): (F2, 127C) / (F2, 126)	Abundance Ratio (log2): (F2, 128N) / (F2, 126)	Abundance Ratio (log2): (F2, 128C) / (F2, 126)	Abundance Ratio (log2): (F2, 129N) / (F2, 126)	Abundance Ratio (log2): (F2, 129C) / (F2, 126)	Abundance Ratio (log2): (F2, 130N) / (F2, 126)	Abundance Ratio (log2): (F2, 130C) / (F2, 126)	Abundances (Grouped): F1, 126	Abundances (Grouped): F1, 127N	Abundances (Grouped): F1, 127C
High	Master Protein	P78527	DNA-dependent protein kinase catalytic subunit OS=Homo sapiens OX=9606 GN=PRKDC PE=1 SV=3	MAGSGAGVRCSLLRLQETLSAADRCGAALAGHQLIRGLGQECVLSSSPAVLALQTSLVFSRDFGLLVFVRKSLNSIEFRECREEILKFLCIFLEKMGQKIAPYSVEIKNTCTSVYTKDRAAKCKIPALDLLIKLLQTFRSSRLMDEFKIGELFSKFYGELALKKKIPDTVLEKVYELLGLLGEVHPSEMINNAENLFRAFLGELKTQMTSAVREPKLPVLAGCLKGLSSLLCNFTKSMEEDPQTSREIFNFVLKAIRPQIDLKRYAVPSAGLRLFALHASQFSTCLLDNYVSLFEVLLKWCAHTNVELKKAALSALESFLKQVSNMVAKNAEMHKNKLQYFMEQFYGIIRNVDSNNKELSIAIRGYGLFAGPCKVINAKDVDFMYVELIQRCKQMFLTQ…	49	196	874	4	195	1	4128	468.8	7.12	2340.2	1.081	0.983	0.916	0.857	0.971	0.937	0.872	0.675	0.938	0.892	0.869	0.905	1.055	0.761	0.991	1.089	0.11	-0.03	-0.13	-0.22	-0.04	-0.09	-0.2	-0.57	-0.09	-0.16	-0.2	-0.14	0.08	-0.39	-0.01	0.12	108.5	117.3	106.7
	Checked	Confidence	Annotated Sequence	Modifications	Modifications in Master Proteins	Qvality PEP	Qvality q-value	# Protein Groups	# Proteins	# PSMs	Master Protein Accessions	Positions in Master Proteins	# Missed Cleavages	Theo. MH+ [Da]	# Razor Quan Results	Abundance Ratio: (F1, 127N) / (F1, 126)	Abundance Ratio: (F1, 127C) / (F1, 126)	Abundance Ratio: (F1, 128N) / (F1, 126)	Abundance Ratio: (F1, 128C) / (F1, 126)	Abundance Ratio: (F1, 129N) / (F1, 126)	Abundance Ratio: (F1, 129C) / (F1, 126)	Abundance Ratio: (F1, 130N) / (F1, 126)	Abundance Ratio: (F1, 130C) / (F1, 126)	Abundance Ratio: (F2, 127N) / (F2, 126)	Abundance Ratio: (F2, 127C) / (F2, 126)	Abundance Ratio: (F2, 128N) / (F2, 126)	Abundance Ratio: (F2, 128C) / (F2, 126)	Abundance Ratio: (F2, 129N) / (F2, 126)	Abundance Ratio: (F2, 129C) / (F2, 126)	Abundance Ratio: (F2, 130N) / (F2, 126)	Abundance Ratio: (F2, 130C) / (F2, 126)	Abundances (Grouped): F1, 126	Abundances (Grouped): F1, 127N	Abundances (Grouped): F1, 127C	Abundances (Grouped): F1, 128N	Abundances (Grouped): F1, 128C	Abundances (Grouped): F1, 129N	Abundances (Grouped): F1, 129C	Abundances (Grouped): F1, 130N	Abundances (Grouped): F1, 130C	Abundances (Grouped): F2, 126	Abundances (Grouped): F2, 127N	Abundances (Grouped): F2, 127C	Abundances (Grouped): F2, 128N	Abundances (Grouped): F2, 128C	Abundances (Grouped): F2, 129N	Abundances (Grouped): F2, 129C	Abundances (Grouped): F2, 130N	Abundances (Grouped): F2, 130C
	FALSE	High	[K].QLFSSLFSGILK.[E]	1xTMT6plex [K12]; 1xTMT6plex [N-Term]		5.49379e-05	0	1	2	4	P78527	P78527 [2807-2818]	0	1798.09	0	1.058	1.132	0.906	0.895	1.299	1.067	1.141	0.88	1.728	0.869	1.076	0.97	1.221	0.753	1.2	1.646	96	101.5	108.6	86.9	85.9	124.7	102.4	109.5	84.5	86	148.6	74.8	92.6	83.5	105	64.8	103.2	141.6
	FALSE	High	[K].CKIPALDLLIK.[L]	1xCarbamidomethyl [C1]; 2xTMT6plex [K2; K11]; 1xTMT6plex [N-Term]		9.1685e-05	0	1	3	2	P78527	P78527 [123-133]	1	1971.26	0	0.562	1.051	0.567	0.731	0.546	0.619	0.937	0.699	0.95	0.55	0.736	0.658	1.077	0.779	1.032	0.825	134.1	75.4	141	76	98	73.2	83	125.6	93.8	118.3	112.4	65.1	87	77.9	127.4	92.2	122.1	97.6
	FALSE	High	[R].KEEENASVIDSAELQAYPALVVEK.[M]	2xTMT6plex [K1; K24]; 1xTMT6plex [N-Term]		1.46883e-05	0	1	2	1	P78527	P78527 [3426-3449]	1	3319.82	0	1.025	1.036	0.727	1.15	1.031	0.955	0.877	0.739									210.8	216.1	218.4	153.2	242.4	217.2	201.2	184.9	155.7
	FALSE	High	[R].EMKPVIFLDVFLPR.[V]	1xTMT6plex [K3]; 1xTMT6plex [N-Term]		9.63839e-05	0	1	2	2	P78527	P78527 [900-913]	0	2162.28	0	1.752	1.331	1.096	1.599	0.573	1.534	1.073	0.796	1.592	1.098	1.028	1.691	1.427	0.843	1.233	1.627	83.7	146.6	111.3	91.7	133.8	48	128.4	89.8	66.6	78	124.2	85.6	80.2	131.9	111.3	65.8	96.1	126.9
	FALSE	High	[K].LLLQGEADQSLLTFIDK.[A]	1xTMT6plex [K17]; 1xTMT6plex [N-Term]		4.1887e-05	0	1	2	4	P78527	P78527 [3051-3067]	0	2362.36	0	1.089	1.075	0.837	1.058	0.93	1.062	0.978	0.654									207.3	225.7	222.8	173.5	219.3	192.8	220.1	202.9	135.6
	FALSE	High	[R].ATQQQHDFTLTQTADGR.[S]	1xTMT6plex [N-Term]		3.01067e-05	0	1	2	10	P78527	P78527 [2637-2653]	0	2147.07	0	1.929	1.011	1.982	1.042	1.338	2.179	0.844	0.724	2.298	1.958	1.052	1.576	1.136	0.904	1.154	2.164	74.7	144.1	75.5	148.1	77.8	99.9	162.8	63.1	54	68	156.2	133.1	71.5	107.1	77.2	61.4	78.4	147.1
	FALSE	High	[K].AVAFFLESIAMHDIIAAEK.[C]	1xTMT6plex [K19]; 1xTMT6plex [N-Term]		4.13816e-05	0	1	2	1	P78527	P78527 [1293-1311]	0	2534.41	0	1.445	1.065	2.081	1.494	1.616	1.373	0.902	0.731									153.8	222.2	163.8	319.9	229.6	248.5	211.2	138.7	112.4
	FALSE	High	[K].SLGTIQQCCDAIDHLCR.[I]	3xCarbamidomethyl [C8; C9; C16]; 1xTMT6plex [N-Term]		9.72976e-05	0	1	2	7	P78527	P78527 [1120-1136]	0	2276.08	0	1.131	1.151	1.485	0.966	1.017	1.326	1.036	1.06	0.334	1.151	1.147	0.621	1.353	1.22	1.171	1.026	88.5	100	101.9	131.4	85.4	90	117.3	91.7	93.8	99.7	33.4	114.8	114.4	61.9	135	121.7	116.8	102.3
	FALSE	High	[K].SLEYCSTASIDSENPPDLNK.[I]	1xCarbamidomethyl [C5]; 1xTMT6plex [K20]; 1xTMT6plex [N-Term]		7.47889e-05	0	1	2	1	P78527	P78527 [3010-3029]	0	2698.33	0	1.067	1.064	0.38	0.722	0.716	0.87	0.902	0.559									247.3	263.8	263	93.9	178.4	177	215.1	223.1	138.3
	FALSE	High	[K].LTPLPEDNSMNVDQDGDPSDR.[M]	1xTMT6plex [N-Term]		9.96679e-05	0	1	2	6	P78527	P78527 [3197-3217]	0	2544.17	0	1.824	1.06	2.625	1.18	1.829	1.266	1.085	0.985	0.531	1.316	0.787	1.122	0.589	0.086	0.943	1.614	70	127.7	74.2	183.8	82.6	128.1	88.6	76	69	112.7	59.8	148.3	88.7	126.4	66.4	9.7	106.2	181.8
	FALSE	High	[R].DPTVHDDVLELEMDELNR.[H]	1xOxidation [M13]; 1xTMT6plex [N-Term]		3.10704e-05	0	1	2	2	P78527	P78527 [2073-2090]	0	2385.14	0	1.384	1.223	2.389	0.945	2.09	1.826	0.843	0.611	2.354	2.432	1.244	1.243	1.165	1	1.106	1.096	73.1	101.2	89.4	174.6	69.1	152.8	133.5	61.6	44.7	71.2	167.6	173.1	88.6	88.5	83	71.2	78.8	78.1
	FALSE	High	[R].DPTVHDDVLELEMDELNR.[H]	1xTMT6plex [N-Term]		7.87355e-05	0	1	2	1	P78527	P78527 [2073-2090]	0	2369.15	0									1.937	1.986	1.265	1.48	1.016	1.266	0.932	1.488										145.5	281.8	289.1	184.2	215.4	147.8	184.2	135.6	216.5
	FALSE	High	[K].LVINTEEVFRPYAK.[H]	1xTMT6plex [K14]; 1xTMT6plex [N-Term]		1.35342e-05	0	1	2	4	P78527	P78527 [2149-2162]	0	2137.24	0	1.679	0.931	1.179	1.04	0.995	1.102	0.837	0.549	1.124	1.138	0.872	1.079	1.061	0.674	0.993	1.399	96.6	162.3	90	114	100.5	96.2	106.5	80.9	53.1	96.4	108.3	109.7	84.1	103.9	102.2	65	95.7	134.8
	FALSE	High	[K].INQVFHGSCITEGNELTK.[T]	1xCarbamidomethyl [C9]; 1xTMT6plex [K18]; 1xTMT6plex [N-Term]		1.44975e-05	0	1	2	5	P78527	P78527 [1896-1913]	0	2505.32	0	1.527	0.999	1.561	1.431	1.132	1.466	0.983	0.716									166.4	254.1	166.2	259.8	238.1	188.4	244.1	163.7	119.2
	FALSE	High	[K].LNESTFDTQITK.[K]	1xTMT6plex [K12]; 1xTMT6plex [N-Term]		6.16301e-05	0	1	2	9	P78527	P78527 [1858-1869]	0	1855.02	0	0.965	0.9	0.682	0.78	0.891	0.782	0.764	0.567	0.629	0.784	0.729	0.737	1.023	0.572	1.005	1.02	122.8	118.5	110.5	83.7	95.8	109.4	95.9	93.8	69.6	120	75.5	94	87.5	88.5	122.8	68.7	120.6	122.5
	FALSE	High	[K].LQSVQALTEIQEFISFISK.[Q]	1xTMT6plex [K19]; 1xTMT6plex [N-Term]		9.08751e-06	0	1	2	2	P78527	P78527 [3129-3147]	0	2639.51	0	0.881	1.215	0.959	0.929	0.342	0.147	1.036	0.79									246.6	217.3	299.7	236.5	229	84.4	36.3	255.4	194.9
	FALSE	High	[K].NLSSNEAISLEEIR.[I]	1xTMT6plex [N-Term]		4.02629e-05	0	1	2	5	P78527	P78527 [839-852]	0	1803.96	0	1.282	0.977	1.356	0.855	1.287	1.317	0.837	0.628									188.7	242	184.4	256	161.3	242.8	248.5	157.9	118.4
	FALSE	High	[K].DFSAFINLVEFCR.[E]	1xCarbamidomethyl [C12]; 1xTMT6plex [N-Term]		9.27056e-05	0	1	2	2	P78527	P78527 [619-631]	0	1846.94	0	1.541	1.236	1.008	1.096	1.398	1.291	1.009	1.128									168.1	259.1	207.8	169.5	184.2	234.9	217.1	169.6	189.6
	FALSE	High	[K].NILEESLCELVAK.[Q]	1xCarbamidomethyl [C8]; 1xTMT6plex [K13]; 1xTMT6plex [N-Term]		1.88105e-05	0	1	2	5	P78527	P78527 [2335-2347]	0	1976.11	0	0.709	1.103	0.464	0.825	0.403	0.648	0.875	0.531	0.738	0.68	0.928	0.681	1.176	0.789	1.018	0.752	137.2	97.3	151.3	63.7	113.2	55.3	88.9	120.1	72.9	116	85.6	78.8	107.6	79	136.4	91.5	118	87.2
	FALSE	High	[K].NLDLAVLELMQSSVDNTK.[M]	1xTMT6plex [K18]; 1xTMT6plex [N-Term]		7.32082e-05	0	1	2	3	P78527	P78527 [1574-1591]	0	2448.34	0	0.907	1.078	1.034	0.784	0.524	0.487	0.805	0.791	0.265	0.308	0.885	0.748	0.983	0.647	0.923	0.606	121.5	110.2	130.9	125.6	95.2	63.7	59.1	97.7	96	141.4	37.5	43.5	125.2	105.7	139	91.5	130.5	85.7
	FALSE	High	[R].KNILEESLCELVAK.[Q]	1xCarbamidomethyl [C9]; 2xTMT6plex [K1; K14]; 1xTMT6plex [N-Term]		2.42963e-05	0	1	2	3	P78527	P78527 [2334-2347]	1	2333.37	0	0.56	1.491	0.986	1.471	0.775	13.567	0.972	0.543	0.493	0.5	0.784	0.658	0.889	0.933	0.629	0.698	42.1	23.6	62.8	41.5	61.9	32.6	571.5	40.9	22.9	136.7	67.4	68.3	107.2	89.9	121.5	127.6	85.9	95.4
	FALSE	High	[R].ELLNPVVEFVSHPSTTCR.[E]	1xCarbamidomethyl [C17]; 1xTMT6plex [N-Term]		1.48816e-05	0	1	2	2	P78527	P78527 [2453-2470]	0	2314.21	0	1.986	0.992	2.007	1.57	1.245	2.229	1.211	1.309	1.007	1.393	1.265	1.281	1.131	1.321	0.987	1.48	66.4	131.9	65.9	133.3	104.3	82.7	148.1	80.4	87	82.8	83.4	115.4	104.8	106.1	93.7	109.4	81.8	122.6
	FALSE	High	[R].MEVQEQEEDISSLIR.[S]	1xTMT6plex [N-Term]		3.99567e-05	0	1	2	1	P78527	P78527 [3218-3232]	0	2035.02	0									1.25	1.144	0.775	1.417	0.984	0.524	0.914	2.206										176.2	220.4	201.6	136.7	249.6	173.4	92.3	161	388.8
	FALSE	High	[R].GFPPSASLCLLDLVK.[W]	1xCarbamidomethyl [C9]; 1xTMT6plex [K15]; 1xTMT6plex [N-Term]		4.05093e-05	0	1	2	4	P78527	P78527 [1156-1170]	0	2075.2	0	1.664	1.033	1.279	1.093	1.094	1.192	0.901	0.618	1.443	1.073	0.856	1.171	1.038	0.761	1.081	1.311	91.2	151.7	94.1	116.6	99.7	99.7	108.6	82.2	56.3	92.5	133.4	99.2	79.1	108.2	96	70.4	100	121.3
	FALSE	High	[R].VEQLFQVMNGILAQDSACSQR.[A]	1xCarbamidomethyl [C18]; 1xTMT6plex [N-Term]		1.16367e-05	0	1	2	2	P78527	P78527 [3764-3784]	0	2623.32	0	1.205	1.014	1.091	1.108	0.568	1.118	1.438	1.006									188.5	227.1	191.2	205.7	208.9	107	210.8	271	189.7
	FALSE	High	[R].VVQMLGSLGGQINK.[N]	1xTMT6plex [K14]; 1xTMT6plex [N-Term]		6.92684e-05	0	1	2	2	P78527	P78527 [855-868]	0	1902.12	0	1.016	0.959	0.629	0.917	0.534	0.711	0.916	0.631	0.961	0.671	0.79	0.896	0.952	0.68	0.886	1.207	123.1	125.1	118.1	77.4	112.8	65.7	87.5	112.7	77.6	111.9	107.5	75.1	88.4	100.3	106.6	76.1	99.2	135
	FALSE	High	[K].FYQGFLFSEKPEK.[N]	2xTMT6plex [K10; K13]; 1xTMT6plex [N-Term]		3.50486e-05	0	1	2	4	P78527	P78527 [1961-1973]	0	2307.3	0	0.366	1.009	0.266	0.61	0.406	0.32	0.867	0.614	0.491	0.502	0.912	0.539	1.118	0.674	1.019	0.53	164.9	60.4	166.4	43.9	100.6	66.9	52.7	143	101.3	132.6	65.1	66.6	120.9	71.5	148.2	89.4	135.2	70.3
	FALSE	High	[R].SQGCSEQVLTVLK.[T]	1xCarbamidomethyl [C4]; 1xTMT6plex [K13]; 1xTMT6plex [N-Term]		9.27982e-05	0	1	2	9	P78527	P78527 [3290-3302]	0	1907.07	0	0.91	0.915	0.739	0.858	1.017	0.978	0.793	0.721	0.459	0.688	0.939	0.803	1.22	0.855	1.05	0.982	113.5	103.3	103.8	83.9	97.4	115.3	111	90	81.9	112.6	51.7	77.4	105.7	90.4	137.3	96.2	118.2	110.5
	FALSE	High	[R].IIANALSSEPACLAEIEEDKAR.[R]	1xCarbamidomethyl [C12]; 1xTMT6plex [K20]; 1xTMT6plex [N-Term]		3.5296e-06	0	1	2	1	P78527	P78527 [3336-3357]	1	2858.53	0	0.888	0.879	0.877	0.81	1.104	0.83	0.872	0.716									225.7	200.3	198.4	197.8	182.8	249.2	187.4	196.8	161.6
	FALSE	High	[R].STVLTPMFVETQASQGTLQTR.[T]	1xTMT6plex [N-Term]		1.25712e-05	0	1	2	1	P78527	P78527 [2599-2619]	0	2524.33	0									0.87	0.965	0.807	1.108	0.853	1.034	1.058	1.309										199.9	173.9	192.8	161.3	221.5	170.6	206.7	211.6	261.7
	FALSE	High	[R].AQEPESGLSEETQVK.[C]	1xTMT6plex [K15]; 1xTMT6plex [N-Term]		9.00043e-05	0	1	2	12	P78527	P78527 [4091-4105]	0	2090.1	0	1.102	1.052	0.751	0.843	0.563	0.501	0.821	0.673	0.582	1.073	0.76	0.815	1.122	0.737	0.974	1.014	123.2	135.7	129.5	92.5	103.8	69.3	61.7	101.2	83	111.4	64.9	119.6	84.6	90.8	125	82.2	108.5	113
	FALSE	High	[K].GQAVTLLPFFTSLTGGSLEELRR.[V]	1xTMT6plex [N-Term]		7.55364e-05	0	1	2	3	P78527	P78527 [1690-1712]	1	2721.51	0	2.173	1.031	2.127	1.389	2.047	2.004	1.195	0.952									129.3	281.1	133.3	275.1	179.6	264.8	259.2	154.5	123.1
	FALSE	High	[K].GQAVTLLPFFTSLTGGSLEELR.[R]	1xTMT6plex [N-Term]		6.78273e-05	0	1	2	2	P78527	P78527 [1690-1711]	0	2565.41	0	1.202	1.481	0.699	1.291	1.009	2.426	1.838	1.655									142.8	171.7	211.6	99.8	184.4	144.1	346.6	262.5	236.5
	FALSE	High	[R].TVGALQVLGTEAQSSLLK.[A]	1xTMT6plex [K18]; 1xTMT6plex [N-Term]		7.793e-06	0	1	2	2	P78527	P78527 [1275-1292]	0	2273.35	0	0.734	1.038	0.664	0.681	0.825	0.621	0.827	0.605	0.569	0.658	0.832	0.645	1.136	0.72	1.166	0.708	128.7	94.5	133.5	85.5	87.6	106.2	79.8	106.4	77.9	121.1	68.9	79.6	100.7	78.1	137.5	87.2	141.2	85.7
	FALSE	High	[R].GLGQECVLSSSPAVLALQTSLVFSR.[D]	1xCarbamidomethyl [C6]; 1xTMT6plex [N-Term]		1.63584e-05	0	1	2	1	P78527	P78527 [37-61]	0	2848.54	0									1.812	1.039	0.954	0.882	0.827	1.123	0.996	0.953										187.8	340.3	195.1	179.2	165.7	155.2	210.9	187	179
	FALSE	High	[K].LCYDAFTENMAGENQLLER.[R]	1xCarbamidomethyl [C2]; 1xOxidation [M10]; 1xTMT6plex [N-Term]		0.000104144	5.95039e-05	1	2	2	P78527	P78527 [1918-1936]	0	2519.17	0	2.077	1.063	1.673	1.339	2.593	2.29	0.941	0.803	0.957	1.206	0.892	0.943	1.035	0.768	0.989	1.203	65.3	135.7	69.4	109.3	87.5	169.4	149.6	61.4	52.4	100.1	95.7	120.7	89.2	94.4	103.6	76.8	99	120.4
	FALSE	High	[R].GIFTSEIGTK.[Q]	1xTMT6plex [K10]; 1xTMT6plex [N-Term]		0.000160454	5.95039e-05	1	2	6	P78527	P78527 [2941-2950]	0	1510.89	0	1.514	0.984	1.136	0.938	1.007	1.091	0.819	0.597	1.147	1.033	0.822	1.068	1.012	0.659	0.889	1.438	99	150	97.5	112.5	92.9	99.8	108.1	81.1	59.1	99.3	113.9	102.5	81.6	106	100.5	65.4	88.2	142.7
	FALSE	High	[K].GGSWIQEINVAEK.[N]	1xTMT6plex [K13]; 1xTMT6plex [N-Term]		0.000111562	5.95039e-05	1	2	3	P78527	P78527 [4024-4036]	0	1889.05	0	1.297	0.985	1.368	1.103	1	1.218	1.02	0.784	1.119	1.105	0.837	1.167	0.967	0.808	0.983	1.203	92.1	119.4	90.7	126	101.5	92.1	112.2	93.9	72.2	97.9	109.6	108.2	82	114.3	94.8	79.1	96.3	117.8
	FALSE	High	[R].GSCVTQVGLLESVYEMFR.[K]	1xCarbamidomethyl [C3]; 1xTMT6plex [N-Term]		0.000123441	5.95039e-05	1	2	1	P78527	P78527 [1789-1806]	0	2304.16	0
	FALSE	High	[R].GSCVTQVGLLESVYEMFR.[K]	1xCarbamidomethyl [C3]; 1xOxidation [M16]; 1xTMT6plex [N-Term]		0.000123668	5.95039e-05	1	2	2	P78527	P78527 [1789-1806]	0	2320.15	0									1.356	1.415	1.058	1.262	1.32	1.114	1.133	1.823										156.8	212.6	221.9	165.8	197.9	206.9	174.7	177.6	285.8
	FALSE	High	[K].GLSSLLCNFTK.[S]	1xCarbamidomethyl [C7]; 1xTMT6plex [K11]; 1xTMT6plex [N-Term]		0.000119798	5.95039e-05	1	2	4	P78527	P78527 [226-236]	0	1697.97	0	1.365	1.043	1.119	0.995	0.759	1.094	0.893	0.717	1.156	0.905	0.859	1.085	1.025	0.754	0.882	1.414	100.2	136.7	104.5	112.1	99.7	76	109.6	89.5	71.8	99.1	114.6	89.7	85.1	107.5	101.6	74.7	87.4	140.2
	FALSE	High	[K].KGGSWIQEINVAEK.[N]	2xTMT6plex [K1; K14]; 1xTMT6plex [N-Term]		0.000124701	5.95039e-05	1	2	2	P78527	P78527 [4023-4036]	1	2246.31	0	1.007	1.021	0.784	1.045	0.553	0.864	1.045	0.849	0.613	0.733	0.811	0.867	0.97	0.821	0.939	0.94	110.2	111	112.5	86.4	115.1	60.9	95.2	115.1	93.6	117	71.7	85.8	94.9	101.5	113.4	96	109.9	110
	FALSE	High	[R].LACDVDQVTR.[Q]	1xCarbamidomethyl [C3]; 1xTMT6plex [N-Term]		0.000235836	5.95039e-05	1	2	8	P78527	P78527 [972-981]	0	1405.73	0	1.4	1.112	1.491	0.983	1.395	1.572	0.828	0.64	1.501	1.94	0.983	1.245	1.208	0.893	1.109	1.622	86.4	120.9	96	128.8	84.9	120.4	135.7	71.5	55.3	78.3	117.4	151.8	76.9	97.4	94.6	69.9	86.8	126.9
	FALSE	High	[R].KQNNFSLAMK.[L]	2xTMT6plex [K1; K10]; 1xTMT6plex [N-Term]		0.000233326	5.95039e-05	1	2	5	P78527	P78527 [3248-3257]	1	1868.1	0	0.736	1.14	0.488	0.839	0.373	0.595	1.003	0.69	0.562	0.464	0.753	0.818	0.805	0.584	0.829	1.057	131.1	96.5	149.4	64	110	48.9	77.9	131.5	90.5	131	73.6	60.7	98.7	107.2	105.4	76.5	108.6	138.4
	FALSE	High	[R].GYGLFAGPCK.[V]	1xCarbamidomethyl [C9]; 1xTMT6plex [K10]; 1xTMT6plex [N-Term]		0.000236559	5.95039e-05	1	2	14	P78527	P78527 [365-374]	0	1527.84	0	1.42	0.978	1.117	0.948	0.822	1.189	0.835	0.542	0.824	0.901	0.769	0.964	1.089	0.72	0.941	1.341	101.7	144.4	99.4	113.6	96.4	83.6	120.9	84.9	55.1	105.3	86.7	94.8	80.9	101.5	114.7	75.8	99.1	141.2
	FALSE	High	[K].HSSLITPLQAVAQR.[D]	1xTMT6plex [N-Term]		0.000192427	5.95039e-05	1	2	5	P78527	P78527 [2787-2800]	0	1750.02	0	0.618	0.938	0.809	0.675	0.454	0.393	0.808	0.804	1.075	1.236	0.955	0.976	0.927	0.934	1.072	0.961	138.5	85.5	129.9	112	93.5	62.9	54.4	112	111.3	98.5	105.9	121.7	94.1	96.2	91.3	92	105.6	94.6
	FALSE	High	[K].TRDDWLVSWVQSYCR.[L]	1xCarbamidomethyl [C14]; 1xTMT6plex [N-Term]		0.00023015	5.95039e-05	1	2	1	P78527	P78527 [3268-3282]	1	2200.08	0									1.26	0.983	0.864	0.838	1.136	0.957	1.142	1.256										190.8	240.3	187.5	164.8	159.9	216.7	182.6	217.9	239.6
	FALSE	High	[R].STVLTPMFVETQASQGTLQTR.[T]	1xOxidation [M7]; 1xTMT6plex [N-Term]		0.000121101	5.95039e-05	1	2	7	P78527	P78527 [2599-2619]	0	2540.32	0	0.795	0.906	0.236	0.664	0.461	0.39	0.656	0.636	0.359	0.751	0.933	0.78	1.107	0.732	1.054	0.666	156.6	124.5	141.9	37	104.1	72.2	61.1	102.8	99.7	121.9	43.8	91.6	113.7	95.1	134.9	89.3	128.6	81.1
	FALSE	High	[R].SLGPPQGEEDSVPR.[D]	1xTMT6plex [N-Term]		0.000103136	5.95039e-05	1	2	10	P78527	P78527 [2107-2120]	0	1696.87	0	1.751	0.96	1.609	1.063	1.211	1.698	0.898	0.568	1.311	1.18	0.856	1.162	1.137	0.962	0.988	1.411	83.7	146.5	80.3	134.6	88.9	101.3	142.1	75.1	47.5	89.9	117.9	106.1	77	104.5	102.2	86.5	88.9	126.9
	FALSE	High	[R].VVQMLGSLGGQINK.[N]	1xOxidation [M4]; 1xTMT6plex [K14]; 1xTMT6plex [N-Term]		0.000170106	5.95039e-05	1	2	7	P78527	P78527 [855-868]	0	1918.12	0	0.861	0.899	0.938	0.749	0.964	0.869	0.816	0.933	1.022	1	0.839	0.801	1.191	0.799	1.125	0.888	112.1	96.5	100.7	105.1	84	108.1	97.4	91.5	104.6	103.9	106.2	103.9	87.1	83.2	123.7	83	116.9	92.2
	FALSE	High	[R].VTELALTASDR.[Q]	1xTMT6plex [N-Term]		0.000134402	5.95039e-05	1	2	9	P78527	P78527 [914-924]	0	1404.79	0	1.12	0.922	0.998	0.806	1.095	0.914	0.771	0.745									215	240.9	198.3	214.5	173.4	235.3	196.5	165.8	160.2
	FALSE	High	[R].YPEETLSLMTK.[E]	1xTMT6plex [K11]; 1xTMT6plex [N-Term]		0.000186382	5.95039e-05	1	2	2	P78527	P78527 [3475-3485]	0	1769.98	0	1.36	1.011	1.271	1.008	1.399	1.237	0.998	1.045	1.039	1.087	1.073	1.328	1.106	0.884	1.051	1.442	87.1	118.5	88.1	110.7	87.8	121.9	107.8	87	91.1	89.9	93.4	97.8	96.5	119.3	99.5	79.5	94.5	129.6
	FALSE	High	[R].YNFPVEVEVPMER.[K]	1xTMT6plex [N-Term]		0.000216057	5.95039e-05	1	2	2	P78527	P78527 [1988-2000]	0	1837.94	0									1.329	1.022	1.07	1.177	1.146	0.797	1.099	1.454										178.3	236.9	182.3	190.8	209.9	204.3	142.2	196	259.2
	FALSE	High	[R].YKEVYAAAAEVLGLILR.[Y]	1xTMT6plex [K2]; 1xTMT6plex [N-Term]		0.000144864	5.95039e-05	1	2	1	P78527	P78527 [2312-2328]	1	2337.39	0
	FALSE	High	[K].TVSLLDENNVSSYLSK.[N]	1xTMT6plex [K16]; 1xTMT6plex [N-Term]		0.000108792	5.95039e-05	1	2	1	P78527	P78527 [3303-3318]	0	2227.22	0	1.168	0.878	0.99	0.999	0.979	1.281	0.966	0.714									200.6	234.3	176.1	198.6	200.3	196.3	256.8	193.8	143.2
	FALSE	High	[R].VLEQLIVAHFPMQSR.[E]	1xTMT6plex [N-Term]		0.000127414	5.95039e-05	1	2	1	P78527	P78527 [1713-1727]	0	1997.12	0									1.221	0.972	1.06	1.19	1.069	0.84	1.031	1.118										189.4	231.3	184.1	200.9	225.5	202.5	159.1	195.3	211.8
	FALSE	High	[R].LQETLSAADR.[C]	1xTMT6plex [N-Term]		0.000219962	5.95039e-05	1	2	13	P78527	P78527 [15-24]	0	1332.73	0	1.323	0.938	1.188	0.965	1.191	1.247	0.855	0.681	1.265	1.176	0.958	1.116	1.127	0.858	1.034	1.423	95.9	126.8	89.9	113.9	92.5	114.2	119.5	81.9	65.3	90.4	114.4	106.3	86.6	100.9	101.8	77.6	93.4	128.6
	FALSE	High	[R].IMEFTTTLLNTSPEGWK.[L]	1xTMT6plex [K17]; 1xTMT6plex [N-Term]		0.000107197	5.95039e-05	1	2	2	P78527	P78527 [1341-1357]	0	2426.3	0	1.03	1.084	0.534	0.964	0.664	0.816	0.967	0.71	1.005	0.681	0.857	1.193	1.049	0.748	1.049	1.071	115.8	119.3	125.6	61.8	111.7	76.9	94.6	112	82.3	104	104.5	70.8	89.2	124.1	109.1	77.8	109.1	111.4
	FALSE	High	[K].LTPLPEDNSMNVDQDGDPSDR.[M]	1xOxidation [M10]; 1xTMT6plex [N-Term]		0.000201386	5.95039e-05	1	2	8	P78527	P78527 [3197-3217]	0	2560.17	0	0.98	1.067	1.273	1.196	0.387	1.093	0.869	0.597	1.003	2.334	1.239	1.435	0.893	0.817	1.319	1.68	106.4	104.3	113.4	135.3	127.2	41.2	116.2	92.5	63.5	76.8	77	179.3	95.2	110.2	68.6	62.7	101.3	129
	FALSE	High	[K].LSDFNDITNMLLLK.[M]	1xTMT6plex [K14]; 1xTMT6plex [N-Term]		0.000146457	5.95039e-05	1	2	2	P78527	P78527 [3656-3669]	0	2095.19	0	1.025	1.377	0.838	1.11	1.44	0.904	1.077	1.016									183.9	188.5	253.3	154.1	204.1	264.9	166.3	198.1	186.8
	FALSE	High	[R].LGLIEWLENTVTLK.[D]	1xTMT6plex [K14]; 1xTMT6plex [N-Term]		0.000243192	5.95039e-05	1	1	1	P78527	P78527 [3800-3813]	0	2087.25	0	1.272	1.666	0.837	1.15	1.391	2.289	1.058	0.529									160.8	204.5	268	134.6	185	223.7	368.1	170.1	85.1
	FALSE	High	[R].LGASLAFNNIYR.[E]	1xTMT6plex [N-Term]		0.00010936	5.95039e-05	1	2	3	P78527	P78527 [1076-1087]	0	1567.88	0	1.035	0.981	0.96	0.83	0.852	0.987	0.944	0.663	1.062	0.75	0.88	0.759	1.038	0.786	1.061	0.858	109	112.9	107	104.7	90.5	92.9	107.6	103	72.3	109.9	116.7	82.4	96.7	83.4	114	86.4	116.5	94.2
	FALSE	High	[R].LLALNSLYSPK.[I]	1xTMT6plex [K11]; 1xTMT6plex [N-Term]		0.000197387	5.95039e-05	1	2	4	P78527	P78527 [2539-2549]	0	1677.04	0	0.995	0.997	0.793	0.908	0.845	0.79	0.904	0.701	1.075	0.924	0.932	0.931	1.092	0.792	1.089	1.055	113.4	112.9	113.1	90	103	95.9	89.7	102.6	79.5	101.2	108.9	93.6	94.3	94.3	110.5	80.2	110.3	106.8
	FALSE	High	[R].ILELSGSSSEDSEK.[V]	1xTMT6plex [K14]; 1xTMT6plex [N-Term]		0.000155193	5.95039e-05	1	2	12	P78527	P78527 [3359-3372]	0	1939.03	0	0.875	0.847	0.389	0.797	0.284	0.512	0.735	0.643	0.483	0.375	0.996	0.861	1.132	1.124	1.079	1.059	148	129.4	125.3	57.6	118	42.1	75.7	108.8	95.1	111	53.6	41.6	110.6	95.6	125.6	124.8	119.7	117.5
	FALSE	High	[K].QGNLSSQVPLKR.[L]	1xTMT6plex [K11]; 1xTMT6plex [N-Term]		0.000184857	5.95039e-05	1	2	8	P78527	P78527 [3148-3159]	1	1785.07	0	0.701	0.987	0.484	0.56	0.472	0.574	0.955	0.665	0.662	0.492	0.762	0.608	1.176	0.781	0.919	0.864	140.7	98.6	138.8	68.1	78.8	66.4	80.8	134.3	93.6	123.9	82	60.9	94.4	75.4	145.6	96.7	113.9	107.1
	FALSE	High	[K].QITQSALLAEAR.[S]	1xTMT6plex [N-Term]		0.000115116	5.95039e-05	1	2	10	P78527	P78527 [2951-2962]	0	1529.88	0	1.387	1.002	1.528	1.028	1.27	1.35	1.015	0.735	1.232	0.903	0.82	0.924	0.993	0.793	0.903	1.079	87.3	121	87.4	133.3	89.7	110.8	117.8	88.6	64.1	104.1	128.2	94	85.4	96.2	103.3	82.6	94	112.3
	FALSE	High	[R].MEVQEQEEDISSLIR.[S]	1xOxidation [M1]; 1xTMT6plex [N-Term]		0.000163218	5.95039e-05	1	2	2	P78527	P78527 [3218-3232]	0	2051.02	0	1.515	1.29	2.53	1.222	2.052	2.546	1.057	0.62									130.1	197.1	167.9	329.2	159	267.1	331.3	137.6	80.7
	FALSE	High	[K].NLLIFENLIDLKR.[R]	1xTMT6plex [K12]; 1xTMT6plex [N-Term]		0.000155924	5.95039e-05	1	2	1	P78527	P78527 [1974-1986]	1	2059.27	0									1.414	0.578	1.02	0.831	0.938	0.883	1.126	1.033										204	288.4	117.9	208	169.6	191.4	180.1	229.7	210.8
	FALSE	High	[K].NLLIFENLIDLK.[R]	1xTMT6plex [K12]; 1xTMT6plex [N-Term]		0.000153931	5.95039e-05	1	2	2	P78527	P78527 [1974-1985]	0	1903.17	0									0.339	0.392	1.01	0.569	1.492	0.576	1.169	0.514										254.9	86.5	100	257.5	144.9	380.2	146.9	298	131
	FALSE	High	[R].EQQHVMEELFQSSFR.[R]	1xTMT6plex [N-Term]		0.000117264	5.95039e-05	1	2	2	P78527	P78527 [1769-1783]	0	2124.04	0	1.525	1.031	1.647	1.282	1.689	1.52	0.94	0.881	0.578	1.049	0.694	1.081	0.763	1.021	0.625	0.822	78.2	119.2	80.6	128.8	100.2	132	118.8	73.5	68.8	117.9	68.2	123.6	81.8	127.5	90	120.4	73.7	96.9
	FALSE	High	[R].EQQHVMEELFQSSFR.[R]	1xOxidation [M6]; 1xTMT6plex [N-Term]		0.000151642	5.95039e-05	1	2	11	P78527	P78527 [1769-1783]	0	2140.03	0	2.194	0.972	2.379	1.046	1.681	1.887	0.792	0.69	0.966	0.812	0.69	0.981	0.793	0.654	0.978	1.172	71.2	156.2	69.2	169.4	74.5	119.7	134.4	56.4	49.1	111.9	108	90.8	77.2	109.7	88.7	73.1	109.4	131.1
	FALSE	High	[K].EVYAAAAEVLGLILR.[Y]	1xTMT6plex [N-Term]		0.00015411	5.95039e-05	1	2	2	P78527	P78527 [2314-2328]	0	1817.07	0	1.634	1.028	0.852	1.06	1.253	1.263	1.053	0.889									179.4	293.1	184.5	152.9	190.2	224.8	226.6	188.9	159.5
	FALSE	High	[K].ATQMPEGGQGAPPMYQLYK.[R]	1xTMT6plex [K19]; 1xTMT6plex [N-Term]		0.000175466	5.95039e-05	1	2	3	P78527	P78527 [945-963]	0	2525.29	0									0.866	0.833	0.609	1.143	0.824	0.678	0.785	1.297										224	194.1	186.5	136.4	256.1	184.6	151.8	175.8	290.7
	FALSE	High	[K].ATQMPEGGQGAPPMYQLYK.[R]	2xOxidation [M4; M14]; 1xTMT6plex [K19]; 1xTMT6plex [N-Term]		0.000149759	5.95039e-05	1	2	9	P78527	P78527 [945-963]	0	2557.28	0	1.331	0.939	1.278	0.755	1.643	1.302	0.783	0.711	0.58	1.124	0.914	0.725	1.321	0.663	1.091	1.007	92.4	122.9	86.8	118.1	69.8	151.8	120.3	72.3	65.6	106.8	62	120	97.6	77.4	141.1	70.9	116.5	107.6
	FALSE	High	[R].DQNILLGTTYR.[I]	1xTMT6plex [N-Term]		0.000147105	5.95039e-05	1	2	19	P78527	P78527 [3325-3335]	0	1522.84	0	1.445	0.977	1.381	0.959	1.31	1.346	0.91	0.771	1.296	1.18	0.929	0.976	1.089	0.829	1.052	1.326	89.1	128.8	87	123.1	85.4	116.8	120	81.1	68.7	93	120.5	109.7	86.4	90.8	101.2	77.1	97.9	123.3
	FALSE	High	[K].AVAFFLESIAMHDIIAAEK.[C]	1xOxidation [M11]; 1xTMT6plex [K19]; 1xTMT6plex [N-Term]		0.00010277	5.95039e-05	1	2	1	P78527	P78527 [1293-1311]	0	2550.4	0
	FALSE	High	[R].AYVPALQMAFK.[L]	1xTMT6plex [K11]; 1xTMT6plex [N-Term]		0.000128141	5.95039e-05	1	2	3	P78527	P78527 [747-757]	0	1696.99	0	1.244	0.982	1.193	1.039	0.822	1.152	0.922	0.712	1.044	1.08	0.764	1.183	1.058	0.668	0.813	1.306	99.3	123.5	97.5	118.5	103.1	81.6	114.4	91.6	70.6	100.9	105.4	109.1	77.1	119.4	106.8	67.5	82	131.8
	FALSE	High	[R].CGAALAGHQLIR.[G]	1xCarbamidomethyl [C1]; 1xTMT6plex [N-Term]		0.000109076	5.95039e-05	1	2	4	P78527	P78527 [25-36]	0	1495.84	0	0.871	0.992	1.214	0.838	1	1.184	0.966	0.915	1.021	0.778	0.869	0.738	0.927	0.857	1.013	0.927	100.2	87.3	99.4	121.7	84	100.2	118.7	96.8	91.7	110.7	113	86.1	96.2	81.7	102.7	94.9	112.1	102.6
	FALSE	High	[K].DILPCLDGYLK.[T]	1xCarbamidomethyl [C5]; 1xTMT6plex [K11]; 1xTMT6plex [N-Term]		0.000134402	5.95039e-05	1	2	4	P78527	P78527 [791-801]	0	1765	0	1.223	0.934	0.876	0.881	0.93	0.928	0.832	0.548	0.894	0.657	0.768	0.887	0.876	0.688	0.933	0.906	110.4	135	103.1	96.7	97.2	102.6	102.4	91.9	60.5	118.3	105.8	77.7	90.9	104.9	103.6	81.4	110.4	107.2
	FALSE	High	[K].AALSALESFLK.[Q]	1xTMT6plex [K11]; 1xTMT6plex [N-Term]		0.000104788	5.95039e-05	1	2	6	P78527	P78527 [311-321]	0	1607.98	0	1.147	0.902	0.808	0.866	0.875	0.817	0.827	0.551	1.064	0.888	0.833	1.086	1.001	0.712	0.884	1.274	115.5	132.5	104.2	93.3	100.1	101	94.3	95.5	63.7	103	109.6	91.4	85.8	111.8	103	73.4	91	131.1
	FALSE	High	[R].APPCEYKDWLTK.[M]	1xCarbamidomethyl [C4]; 2xTMT6plex [K7; K12]; 1xTMT6plex [N-Term]		0.000253575	0.000112658	1	2	2	P78527	P78527 [3834-3845]	1	2195.21	0	0.991	0.859	0.547	0.996	0.397	0.529	0.767	0.511	0.606	0.586	0.712	0.947	0.883	0.771	0.81	1.048	136.5	135.2	117.2	74.6	135.9	54.2	72.2	104.6	69.7	122.2	74.1	71.7	87	115.8	107.9	94.2	99	128.1
	FALSE	High	[R].FMNAVFFLLPK.[F]	1xTMT6plex [K11]; 1xTMT6plex [N-Term]		0.000276918	0.000112658	1	2	3	P78527	P78527 [2378-2388]	0	1785.05	0
	FALSE	High	[K].NNWEVSALSR.[A]	1xTMT6plex [N-Term]		0.000266181	0.000112658	1	2	5	P78527	P78527 [811-820]	0	1404.74	0	0.926	0.998	0.908	0.629	0.778	0.904	0.803	0.611	1.028	0.961	0.854	0.78	1.054	0.669	0.994	1.41	119.1	110.3	118.9	108.2	74.9	92.7	107.7	95.7	72.8	102.9	105.7	98.8	87.8	80.2	108.5	68.8	102.2	145.1
	FALSE	High	[K].ETGLMYSIMVHALR.[A]	1xTMT6plex [N-Term]		0.00025958	0.000112658	1	3	1	P78527	P78527 [3976-3989]	0	1849.99	0									2.415	0.894	1.472	1.239	0.938	1.117	0.954	1.145										161.1	389	144.1	237.1	199.5	151.1	179.9	153.7	184.5
	FALSE	High	[K].LSDFNDITNMLLLK.[M]	1xOxidation [M10]; 1xTMT6plex [K14]; 1xTMT6plex [N-Term]		0.000274293	0.000112658	1	2	2	P78527	P78527 [3656-3669]	0	2111.18	0									0.84	0.977	0.855	0.926	1.12	0.754	1.007	1.161										208.3	175	203.5	178.1	193	233.3	157.2	209.8	241.8
	FALSE	High	[K].KIPDTVLEK.[V]	2xTMT6plex [K1; K9]; 1xTMT6plex [N-Term]		0.000268286	0.000112658	1	2	5	P78527	P78527 [165-173]	1	1730.1	0	1.024	0.956	0.542	0.837	0.447	0.476	0.737	0.489	0.731	0.773	0.752	0.817	0.994	0.643	0.984	0.948	138.3	141.5	132.3	75	115.8	61.8	65.9	101.9	67.7	117.8	86.1	91.1	88.6	96.2	117	75.7	115.9	111.6
	FALSE	High	[K].MVSAVLNGMLDQSFR.[E]	1xTMT6plex [N-Term]		0.000274728	0.000112658	1	2	1	P78527	P78527 [1592-1606]	0	1896.99	0
	FALSE	High	[K].HSPEDPEKYSCFALFVK.[F]	1xCarbamidomethyl [C11]; 2xTMT6plex [K8; K17]; 1xTMT6plex [N-Term]		0.000337911	0.000136946	1	2	1	P78527	P78527 [693-709]	1	2741.46	0
	FALSE	High	[R].VLEQLIVAHFPMQSR.[E]	1xOxidation [M12]; 1xTMT6plex [N-Term]		0.000332294	0.000136946	1	2	1	P78527	P78527 [1713-1727]	0	2013.12	0	0.963	1.033	0.998	0.726	2.258	1.15	0.89	0.832									182.8	176	188.7	182.4	132.7	412.6	210.1	162.7	152
	FALSE	High	[R].LAAVVSACK.[Q]	1xCarbamidomethyl [C8]; 1xTMT6plex [K9]; 1xTMT6plex [N-Term]		0.000292404	0.000136946	1	2	12	P78527	P78527 [1448-1456]	0	1376.83	0	0.861	0.943	0.678	0.819	0.534	0.634	0.843	0.589	0.667	0.768	0.925	0.836	1.146	0.688	1.069	1.107	130.4	112.3	123	88.4	106.8	69.7	82.7	109.9	76.8	109.7	73.2	84.2	101.5	91.7	125.7	75.5	117.2	121.4
	FALSE	High	[K].TSALSDETK.[N]	1xTMT6plex [K9]; 1xTMT6plex [N-Term]		0.000412477	0.000136946	1	2	4	P78527	P78527 [802-810]	0	1409.79	0	1.629	1.02	1.808	0.574	1.13	1.215	0.836	0.613	1.023	1.18	0.919	0.888	0.914	0.725	1.026	0.887	91.6	149.2	93.4	165.6	52.6	103.5	111.3	76.6	56.1	105.1	107.5	124.1	96.6	93.4	96.1	76.2	107.8	93.2
	FALSE	High	[R].SDPGLLTNTMDVFVK.[E]	1xTMT6plex [K15]; 1xTMT6plex [N-Term]		0.000414749	0.000136946	1	3	1	P78527	P78527 [3993-4007]	0	2095.15	0									1.249	1.158	0.959	1.175	0.991	0.833	0.886	1.14										191.7	239.3	221.9	183.8	225.2	190	159.7	169.8	218.5
	FALSE	High	[K].NTCTSVYTK.[D]	1xCarbamidomethyl [C3]; 1xTMT6plex [K9]; 1xTMT6plex [N-Term]		0.000297646	0.000136946	1	3	7	P78527	P78527 [109-117]	0	1531.82	0	0.398	0.986	0.331	0.421	0.297	0.329	0.731	0.5	0.655	0.466	0.688	0.513	0.973	0.496	0.929	0.78	180.2	71.8	177.7	59.7	75.9	53.5	59.3	131.8	90	138.4	90.7	64.6	95.2	71	134.7	68.7	128.7	108
	FALSE	High	[K].QMFLTQTDTGDDR.[V]	1xTMT6plex [N-Term]		0.000442712	0.000136946	1	2	4	P78527	P78527 [394-406]	0	1756.84	0	1.151	0.951	1.218	1	0.01	1.093	0.986	0.618	1.015	0.756	0.758	1.022	0.902	0.469	0.853	1.577	112.3	129.2	106.8	136.7	112.3		122.6	110.7	69.4	107.8	109.4	81.4	81.7	110.1	97.2	50.6	91.9	169.9
	FALSE	High	[R].NCISTVVHQGLIR.[I]	1xCarbamidomethyl [C2]; 1xTMT6plex [N-Term]		0.000358622	0.000136946	1	2	3	P78527	P78527 [477-489]	0	1725.96	0	0.973	0.779	0.505	0.722	0.798	0.812	0.808	0.828									249.1	242.5	194.1	125.7	179.9	198.8	202.3	201.2	206.3
	FALSE	High	[R].NELEIPGQYDGR.[G]	1xTMT6plex [N-Term]		0.000398504	0.000136946	1	2	8	P78527	P78527 [3697-3708]	0	1619.82	0	0.787	0.87	0.696	0.558	1.016	0.565	0.828	0.697	1.018	1.014	0.936	0.783	1.14	0.604	1.037	0.862	128.2	101	111.6	89.3	71.6	130.3	72.5	106.2	89.4	107.2	109.2	108.8	100.3	83.9	122.2	64.7	111.2	92.5
	FALSE	High	[R].LGLPGDEVDNKVK.[G]	2xTMT6plex [K11; K13]; 1xTMT6plex [N-Term]		0.000355558	0.000136946	1	2	5	P78527	P78527 [2705-2717]	1	2071.24	0	0.624	0.871	0.455	0.833	0.532	0.46	0.808	0.546	0.599	0.779	0.881	0.743	0.912	0.875	1.079	0.671	146.8	91.6	127.9	66.9	122.3	78.1	67.6	118.6	80.2	119.4	71.5	93	105.2	88.7	108.9	104.4	128.8	80
	FALSE	High	[K].LGNPIVPLNIR.[L]	1xTMT6plex [N-Term]		0.000397788	0.000136946	1	2	2	P78527	P78527 [2133-2143]	0	1434.9	0	0.847	0.921	0.796	0.691	0.951	0.977	0.919	0.853	0.846	0.752	0.684	0.59	1.021	0.689	1.178	0.806	113.1	95.9	104.2	90.1	78.2	107.6	110.5	104	96.5	119	100.6	89.5	81.4	70.2	121.4	81.9	140.1	95.9
	FALSE	High	[R].SIGEYDVLR.[G]	1xTMT6plex [N-Term]		0.00041935	0.000136946	1	2	8	P78527	P78527 [2932-2940]	0	1280.7	0	1.766	0.968	1.675	0.997	1.761	1.752	0.909	0.676	1.466	1.292	0.91	1.149	1.093	0.801	0.919	1.545	78.2	138.2	75.7	131	78	137.8	137.1	71.1	52.9	88.5	129.7	114.3	80.5	101.7	96.7	70.8	81.3	136.7
	FALSE	High	[R].HGDLPDIQIK.[H]	1xTMT6plex [K10]; 1xTMT6plex [N-Term]		0.000280021	0.000136946	1	2	10	P78527	P78527 [2777-2786]	0	1593.94	0	0.741	0.895	0.706	0.715	0.781	0.708	0.811	0.525	0.766	0.838	0.8	0.668	1.143	0.772	0.954	0.965	130.8	97	117.1	92.3	93.6	102.1	92.5	106	68.7	113.8	87.2	95.4	91.1	76.1	130.1	87.9	108.6	109.9
	FALSE	High	[K].LPVLAGCLK.[G]	1xCarbamidomethyl [C7]; 1xTMT6plex [K9]; 1xTMT6plex [N-Term]		0.00045646	0.000176826	1	2	3	P78527	P78527 [217-225]	0	1428.9	0	1.28	1.085	0.912	0.829	1.185	1.256	0.869	0.821	0.812	0.728	0.823	0.795	1.001	0.786	0.929	0.921	97.4	124.7	105.7	88.9	80.7	115.5	122.4	84.6	80	115.5	93.7	84	95.1	91.8	115.6	90.8	107.3	106.3
	FALSE	High	[R].FNNYVDCMK.[K]	1xCarbamidomethyl [C7]; 1xTMT6plex [K9]; 1xTMT6plex [N-Term]		0.00048025	0.000176826	1	2	4	P78527	P78527 [1736-1744]	0	1648.82	0	0.637	0.99	0.455	0.738	0.427	0.513	0.904	0.707	0.564	0.603	0.883	0.755	0.945	0.625	0.852	0.857	141.3	90	139.9	64.3	104.3	60.3	72.5	127.6	99.9	127.1	71.7	76.6	112.1	95.9	120.1	79.4	108.2	108.9
	FALSE	High	[K].CFGTGAAGNR.[T]	1xCarbamidomethyl [C1]; 1xTMT6plex [N-Term]		0.000469037	0.000176826	1	2	3	P78527	P78527 [1312-1321]	0	1239.61	0	0.608	0.978	0.535	0.432	0.499	0.554	0.977	0.613									290.6	176.6	284.2	155.4	125.5	144.9	160.9	284	178
	FALSE	High	[R].QFINLMLPMK.[E]	1xTMT6plex [K10]; 1xTMT6plex [N-Term]		0.000486013	0.000214998	1	3	1	P78527	P78527 [3966-3975]	0	1692.99	0
	FALSE	High	[K].YSCFALFVK.[F]	1xCarbamidomethyl [C3]; 1xTMT6plex [K9]; 1xTMT6plex [N-Term]		0.000518664	0.000214998	1	2	2	P78527	P78527 [701-709]	0	1592.89	0	0.756	1.145	0.69	0.754	0.498	0.722	1.048	0.857	0.763	0.924	0.915	0.848	1.12	0.757	0.984	0.913	120.5	91.1	137.9	83.1	90.8	60	87	126.3	103.2	109.4	83.5	101.1	100.1	92.8	122.5	82.9	107.7	100
	FALSE	High	[R].FMNAVFFLLPK.[F]	1xOxidation [M2]; 1xTMT6plex [K11]; 1xTMT6plex [N-Term]		0.000490899	0.000214998	1	2	4	P78527	P78527 [2378-2388]	0	1801.05	0	0.77	1.079	0.597	0.691	5.864	1.509	1.039	0.916	0.791	0.838	1.021	0.699	1.307	0.975	1.209	0.852	66.8	51.4	72.1	39.9	46.2	392	100.8	69.5	61.2	103.6	81.9	86.8	105.8	72.4	135.3	100.9	125.1	88.3
	FALSE	High	[R].QCLPSLDLSCK.[Q]	2xCarbamidomethyl [C2; C10]; 1xTMT6plex [K11]; 1xTMT6plex [N-Term]		0.000599888	0.000214998	1	2	10	P78527	P78527 [1498-1508]	0	1778.95	0	0.761	0.893	0.702	0.782	0.405	0.699	0.833	0.639	0.711	0.788	0.76	0.879	1.185	0.844	1.071	1.045	134	102	119.7	94.1	104.8	54.3	93.7	111.7	85.7	108.6	77.3	85.6	82.6	95.5	128.8	91.7	116.4	113.5
	FALSE	High	[R].SDYSEAAK.[Q]	1xTMT6plex [K8]; 1xTMT6plex [N-Term]		0.000535189	0.000214998	1	2	6	P78527	P78527 [2963-2970]	0	1328.71	0	0.638	0.924	0.424	0.662	0.622	0.408	0.89	0.509	0.587	0.529	0.85	0.632	1.229	0.691	1.186	0.803	148.1	94.5	136.8	62.8	98.1	92.1	60.4	131.8	75.4	119.9	70.4	63.4	101.9	75.8	147.4	82.8	142.2	96.3
	FALSE	High	[R].LYSLALHPNAFK.[R]	1xTMT6plex [K12]; 1xTMT6plex [N-Term]		0.000629929	0.000214998	1	2	1	P78527	P78527 [1063-1074]	0	1832.08	0	0.856	1.004	0.593	0.832	0.759	0.573	0.834	0.806									248	212.3	249.2	147.1	206.3	188.3	142.1	206.8	199.9
	FALSE	High	[K].MDPMNIWDDIITNR.[C]	1xTMT6plex [N-Term]		0.000802824	0.000214998	1	2	2	P78527	P78527 [3173-3186]	0	1962.96	0									1.408	1.275	0.973	1.882	1.046	0.686	0.961	2.079										159.2	224.1	202.8	154.8	299.5	166.5	109.2	153	330.9
	FALSE	High	[K].QVSNMVAK.[N]	1xTMT6plex [K8]; 1xTMT6plex [N-Term]		0.000914561	0.000214998	1	2	1	P78527	P78527 [322-329]	0	1334.79	0									0.636	0.45	0.584	0.779	0.766	0.453	0.774	1.2										271.1	172.5	122	158.2	211.1	207.5	122.7	209.7	325.3
	FALSE	High	[R].YNFPVEVEVPMER.[K]	1xOxidation [M11]; 1xTMT6plex [N-Term]		0.000925626	0.000214998	1	2	3	P78527	P78527 [1988-2000]	0	1853.93	0	1.449	0.998	1.531	1.032	1.038	1.4	0.81	0.715	1.172	1.312	0.842	1.003	1.163	0.663	1.098	1.416	90.2	130.7	90.1	138.2	93.1	93.7	126.4	73.1	64.5	93.1	109.1	122.1	78.4	93.3	108.2	61.7	102.2	131.8
	FALSE	High	[R].YPEETLSLMTK.[E]	1xOxidation [M9]; 1xTMT6plex [K11]; 1xTMT6plex [N-Term]		0.000570978	0.000214998	1	2	4	P78527	P78527 [3475-3485]	0	1785.97	0	1.138	1.072	1.081	0.936	1.162	1.161	0.839	0.706	1.21	1.42	0.936	0.937	1.108	0.993	1.093	0.806	98.9	112.6	106.1	107	92.6	115	114.9	83.1	69.8	94.7	114.6	134.5	88.6	88.8	104.9	94	103.5	76.3
	FALSE	High	[K].IPALDLLIK.[L]	1xTMT6plex [K9]; 1xTMT6plex [N-Term]		0.000552599	0.000214998	1	3	3	P78527	P78527 [125-133]	0	1453.98	0									1.051	1.24	1.096	0.958	1.261	0.806	0.952	0.904										194.2	204.1	240.8	212.8	186.1	244.9	156.5	184.9	175.7
	FALSE	High	[K].DVDFMYVELIQR.[C]	1xOxidation [M5]; 1xTMT6plex [N-Term]		0.000621083	0.000214998	1	2	2	P78527	P78527 [380-391]	0	1772.91	0	1.987	1.088	1.93	1.056	1.987	1.665	1.022	0.817									143.4	284.9	156	276.8	151.5	285	238.7	146.6	117.2
	FALSE	High	[R].LPLISGFYK.[L]	1xTMT6plex [K9]; 1xTMT6plex [N-Term]		0.000791733	0.000214998	1	2	1	P78527	P78527 [660-668]	0	1495.93	0									1.256	1.209	1.135	1.216	1.109	0.996	1.06	1.249										176	221	212.7	199.7	214	195.1	175.3	186.5	219.8
	FALSE	High	[R].MSTSPEAFLALR.[S]	1xTMT6plex [N-Term]		0.000770271	0.000214998	1	2	2	P78527	P78527 [3890-3901]	0	1551.84	0	1.065	0.944	1.089	0.877	0.658	1.288	0.835	0.751	1.054	0.815	0.829	0.943	0.872	0.677	0.877	1.077	105.8	112.7	99.9	115.2	92.8	69.6	136.3	88.3	79.5	110.5	116.4	90	91.6	104.3	96.4	74.8	96.9	119
	FALSE	High	[K].ATQMPEGGQGAPPMYQLYK.[R]	1xOxidation [M14]; 1xTMT6plex [K19]; 1xTMT6plex [N-Term]		0.000724338	0.000214998	1	2	1	P78527	P78527 [945-963]	0	2541.29	0									1.861	1.971	0.951	1.442	1.275	0.884	0.916	1.683										150.2	279.6	296.1	142.8	216.6	191.6	132.7	137.6	252.8
	FALSE	High	[K].AIRPQIDLK.[R]	1xTMT6plex [K9]; 1xTMT6plex [N-Term]		0.000787365	0.000214998	1	2	7	P78527	P78527 [255-263]	0	1511.97	0	0.964	0.939	0.702	0.844	0.799	0.738	0.754	0.531	0.731	0.805	0.822	0.851	0.976	0.674	0.939	0.963	123.8	119.3	116.3	86.9	104.5	98.9	91.4	93.3	65.8	116	84.7	93.4	95.3	98.7	113.1	78.2	108.9	111.7
	FALSE	High	[R].EIFNFVLK.[A]	1xTMT6plex [K8]; 1xTMT6plex [N-Term]		0.00089038	0.000214998	1	2	2	P78527	P78527 [247-254]	0	1467.9	0	1.314	0.851	0.817	0.876	0.799	0.787	0.756	0.595									230.9	303.5	196.6	188.6	202.3	184.5	181.6	174.6	137.4
	FALSE	High	[K].HDVGAYMLMYK.[G]	1xTMT6plex [K11]; 1xTMT6plex [N-Term]		0.000867156	0.000214998	1	2	1	P78527	P78527 [3850-3860]	0	1785.94	0
	FALSE	High	[R].ICSKPVVLPK.[G]	1xCarbamidomethyl [C2]; 2xTMT6plex [K4; K10]; 1xTMT6plex [N-Term]		0.000590421	0.000214998	1	2	5	P78527	P78527 [490-499]	0	1828.17	0	0.545	0.939	0.402	0.709	0.526	0.493	0.867	0.67	0.642	0.6	0.931	0.675	1.052	0.805	1.07	0.997	146.4	79.7	137.4	58.8	103.8	76.9	72.1	126.8	98	115.8	74.3	69.5	107.8	78.2	121.8	93.2	123.9	115.5
	FALSE	High	[K].IAPYSVEIK.[N]	1xTMT6plex [K9]; 1xTMT6plex [N-Term]		0.000618183	0.000214998	1	3	3	P78527	P78527 [100-108]	0	1477.9	0	0.583	0.87	0.541	0.593	0.778	0.446	0.772	0.696	0.611	0.652	0.794	0.735	1.019	0.682	1.03	0.769	143.3	83.6	124.8	77.5	84.9	111.6	63.9	110.7	99.7	123.4	75.4	80.5	98	90.7	125.7	84.2	127.1	94.9
	FALSE	High	[R].TQEGSLSAR.[W]	1xTMT6plex [N-Term]		0.000898331	0.000214998	1	2	5	P78527	P78527 [2620-2628]	0	1177.64	0	1.07	0.93	1.064	0.782	1.153	1.009	0.911	0.672	1.225	0.904	0.856	0.995	1.114	0.818	0.893	1.153	104.8	112.1	97.4	111.4	82	120.8	105.7	95.4	70.4	100.5	123.1	90.8	86.1	100	111.9	82.2	89.7	115.8
	FALSE	High	[K].MSPYKDILETHLR.[E]	1xTMT6plex [K5]; 1xTMT6plex [N-Term]		0.000984065	0.00024796	1	2	3	P78527	P78527 [1408-1420]	1	2061.16	0	1.418	0.896	0.526	1.733	0.617	1.083	0.792	0.623	0.99	0.948	0.53	1.034	0.876	0.847	0.688	1.353	103.6	146.9	92.8	54.4	179.6	63.9	112.2	82	64.6	108.9	107.8	103.2	57.7	112.6	95.4	92.2	74.9	147.3
	FALSE	High	[R].AYVPALQMAFK.[L]	1xOxidation [M8]; 1xTMT6plex [K11]; 1xTMT6plex [N-Term]		0.00113314	0.000270235	1	2	3	P78527	P78527 [747-757]	0	1712.98	0	1.466	0.991	1.327	0.912	2.223	1.127	0.95	0.746	1.295	1.212	1.081	0.933	1.423	1.012	1.108	1.062	83.8	122.8	83.1	111.2	76.4	186.3	94.4	79.6	62.5	88.9	115.1	107.7	96.1	82.9	126.5	90	98.5	94.3
	FALSE	High	[K].HSPEDPEK.[Y]	1xTMT6plex [K8]; 1xTMT6plex [N-Term]		0.00117149	0.000270235	1	2	5	P78527	P78527 [693-700]	0	1396.75	0	0.577	1.072	0.542	0.568	0.942	0.556	0.828	0.625	0.973	1.065	0.728	0.62	1.228	0.746	1.117	0.727	134.1	77.4	143.8	72.6	76.2	126.4	74.6	111.1	83.8	109.7	106.7	116.9	79.9	68	134.7	81.8	122.5	79.7
	FALSE	High	[K].WCAHTNVELK.[K]	1xCarbamidomethyl [C2]; 1xTMT6plex [K10]; 1xTMT6plex [N-Term]		0.00114827	0.000270235	1	2	5	P78527	P78527 [300-309]	0	1715.93	0	0.838	1.297	0.725	0.904	1.002	0.657	0.914	0.853	0.44	0.805	0.77	0.758	1.294	0.733	0.93	0.858	109.9	92.1	142.5	79.7	99.3	110.1	72.2	100.5	93.8	118.6	52.2	95.5	91.4	89.9	153.5	87	110.3	101.8
	FALSE	High	[K].ILDVMYSR.[L]	1xTMT6plex [N-Term]		0.00120349	0.000270235	1	2	3	P78527	P78527 [1876-1883]	0	1225.68	0
	FALSE	High	[K].DLLLNTMSQEEK.[A]	1xTMT6plex [K12]; 1xTMT6plex [N-Term]		0.00114827	0.000270235	1	1	4	P78527	P78527 [3814-3825]	0	1879.02	0	1.025	1.071	0.951	1.04	0.877	1.035	0.809	0.765	0.546	0.648	0.65	1.101	0.905	0.715	0.997	0.864	105	107.6	112.4	99.8	109.2	92.1	108.6	85	80.3	121.2	66.2	78.5	78.7	133.5	109.7	86.7	120.8	104.7
	FALSE	High	[R].MYAALGDPK.[A]	1xTMT6plex [K9]; 1xTMT6plex [N-Term]		0.00124097	0.000270235	1	2	5	P78527	P78527 [3613-3621]	0	1423.8	0	0.891	1.391	1.592	1.078	1.322	0.948	1.219	0.999	0.851	0.963	0.963	1.002	1.156	1.033	0.897	1.043	86.2	76.8	120	137.2	92.9	114	81.7	105.1	86.1	101	86	97.3	97.3	101.3	116.8	104.4	90.6	105.4
	FALSE	High	[K].NLLTVTSSDEMMK.[S]	1xOxidation [M]; 1xTMT6plex [K13]; 1xTMT6plex [N-Term]		0.00131168	0.000300383	1	2	2	P78527	P78527 [869-881]	0	1943.02	0									1.452	1.204	1.053	1.088	1.012	0.942	1.141	1.336										176	255.6	212	185.2	191.5	178.2	165.8	200.8	235.1
	FALSE	High	[R].YAVPSAGLR.[L]	1xTMT6plex [N-Term]		0.00125814	0.000300383	1	2	4	P78527	P78527 [265-273]	0	1162.68	0
	FALSE	High	[K].FLCIFLEK.[M]	1xCarbamidomethyl [C3]; 1xTMT6plex [K8]; 1xTMT6plex [N-Term]		0.00131168	0.000300383	1	2	2	P78527	P78527 [88-95]	0	1527.9	0	0.861	1.238	0.705	0.944	0.808	0.646	1.086	0.741	1.268	0.556	0.967	0.886	1.197	0.726	1.159	1.013	112.1	96.5	138.8	79	105.8	90.6	72.4	121.8	83.1	102.6	130.1	57	99.2	90.9	122.8	74.5	118.9	104
	FALSE	High	[K].DSKPPGNLK.[E]	2xTMT6plex [K3; K9]; 1xTMT6plex [N-Term]		0.00158836	0.00032087	1	2	8	P78527	P78527 [3673-3681]	0	1643.01	0	0.455	0.934	0.306	0.688	0.458	0.389	0.808	0.718									312.7	142.4	292.2	95.6	215.1	143.3	121.7	252.6	224.4
	FALSE	High	[K].QITPQQQEK.[S]	1xTMT6plex [K9]; 1xTMT6plex [N-Term]		0.0015477	0.00032087	1	2	13	P78527	P78527 [1043-1051]	0	1557.9	0	0.963	0.955	0.795	0.905	0.947	0.839	0.867	0.643	0.665	0.694	0.84	0.882	1.108	0.666	1.055	1.115	113.7	109.5	108.6	90.4	102.9	107.7	95.5	98.6	73.1	112.2	74.6	77.8	94.2	98.9	124.3	74.7	118.3	125.1
	FALSE	High	[K].MKQDAQVVLYR.[S]	1xTMT6plex [K2]; 1xTMT6plex [N-Term]		0.00142837	0.00032087	1	2	1	P78527	P78527 [2763-2773]	1	1809.05	0
	FALSE	High	[K].DILETHLR.[E]	1xTMT6plex [N-Term]		0.00151391	0.00032087	1	2	9	P78527	P78527 [1413-1420]	0	1225.71	0									0.864	1.91	1.175	1.004	1.236	0.601	0.868	1.246										181.7	157	347.2	213.5	182.4	224.7	109.3	157.8	226.4
	FALSE	High	[R].DFGLLVFVR.[K]	1xTMT6plex [N-Term]		0.00158247	0.00032087	1	2	2	P78527	P78527 [62-70]	0	1294.77	0	1.131	1.06	1.277	1.02	1.477	1.175	1.074	0.911	1.637	1.238	1.13	1.173	1.385	1.185	1.393	1.346	88.9	100.5	94.2	113.5	90.6	131.3	104.4	95.5	81	78.4	128.3	97	88.5	91.9	108.6	92.8	109.1	105.4
	FALSE	High	[R].EMKPVIFLDVFLPR.[V]	1xOxidation [M2]; 1xTMT6plex [K3]; 1xTMT6plex [N-Term]		0.00155918	0.00032087	1	2	2	P78527	P78527 [900-913]	0	2178.28	0	1.408	1.151	0.937	0.907	1.418	1.02	1.024	0.791	1.727	1.338	1.12	1.033	1.437	0.991	1.338	1.238	93.2	131.2	107.2	87.3	84.5	132.2	95.1	95.5	73.7	80.2	138.5	107.3	89.8	82.9	115.2	79.5	107.3	99.3
	FALSE	High	[K].HDVGAYMLMYK.[G]	1xOxidation [M]; 1xTMT6plex [K11]; 1xTMT6plex [N-Term]		0.00187751	0.000339454	1	2	2	P78527	P78527 [3850-3860]	0	1801.94	0									0.856	0.956	0.856	0.604	0.863	0.717	0.893	0.844										237.1	203	226.8	203.1	143.2	204.7	170.1	211.8	200.2
	FALSE	High	[K].QYDEALNK.[Q]	1xTMT6plex [K8]; 1xTMT6plex [N-Term]		0.00183442	0.000339454	1	2	1	P78527	P78527 [2971-2978]	0	1438.79	0									0.743	0.728	1.095	0.853	0.988	0.807	0.983	0.97										220.4	163.8	160.4	241.4	187.9	217.8	177.8	216.6	213.9
	FALSE	High	[K].DLLLNTMSQEEK.[A]	1xOxidation [M7]; 1xTMT6plex [K12]; 1xTMT6plex [N-Term]		0.00201443	0.000339454	1	1	8	P78527	P78527 [3814-3825]	0	1895.02	0	0.699	1.105	0.53	0.896	0.618	0.555	0.925	0.57	1.028	1.497	0.896	0.95	1.031	0.805	0.731	1.598	130.5	91.2	144.2	69.2	116.9	80.6	72.4	120.7	74.3	94.4	97	141.3	84.5	89.7	97.3	75.9	69	150.8
	FALSE	High	[K].LATTILQHWK.[K]	1xTMT6plex [K10]; 1xTMT6plex [N-Term]		0.00164886	0.000339454	1	2	2	P78527	P78527 [1618-1627]	0	1669.02	0	0.99	1	0.888	0.94	1.127	1.038	0.952	0.708	0.393	0.989	0.964	0.985	0.779	0.818	1.03	0.944	104.1	103.1	104.2	92.5	97.8	117.3	108.1	99.2	73.7	113.9	44.8	112.6	109.8	112.2	88.7	93.2	117.3	107.5
	FALSE	High	[K].VIAGLYQR.[A]	1xTMT6plex [N-Term]		0.00203038	0.000339454	1	2	3	P78527	P78527 [3373-3380]	0	1148.7	0	1.405	0.909	1.485	0.799	1.316	1.42	0.847	0.581	1.226	1.1	0.919	0.958	1.148	0.852	1.032	0.953	92.2	129.6	83.8	136.9	73.7	121.4	130.9	78.1	53.5	97.9	120.1	107.8	90	93.9	112.4	83.4	101.1	93.4
	FALSE	High	[R].HNLEIIK.[T]	1xTMT6plex [K7]; 1xTMT6plex [N-Term]		0.00186301	0.000339454	1	2	10	P78527	P78527 [2233-2239]	0	1324.84	0	0.836	0.874	0.786	0.742	0.76	0.76	0.882	0.627	0.51	0.953	0.961	0.675	1.027	0.903	0.945	1.094	123.8	103.6	108.3	97.4	91.8	94.1	94.1	109.3	77.7	111.6	56.9	106.4	107.2	75.3	114.5	100.8	105.4	122
	FALSE	High	[R].KQNNFSLAMK.[L]	1xOxidation [M9]; 2xTMT6plex [K1; K10]; 1xTMT6plex [N-Term]		0.00219854	0.000365227	1	2	2	P78527	P78527 [3248-3257]	1	1884.1	0	0.968	0.916	0.932	0.804	0.656	0.922	0.884	0.684	0.691	0.579	1.084	0.665	1.422	1.013	1.135	0.726	115.9	112.1	106.1	108	93.2	76	106.8	102.4	79.3	108.2	74.8	62.7	117.3	72	153.9	109.7	122.8	78.6
	FALSE	High	[R].GKPLPEYHVR.[I]	1xTMT6plex [K2]; 1xTMT6plex [N-Term]		0.00218975	0.000365227	1	2	4	P78527	P78527 [3709-3718]	0	1653.98	0	1.745	0.806	1.681	1.004	1.25	1.402	0.863	0.59	1.074	1.611	0.923	1.273	1.011	0.782	1.002	1.701	87	151.8	70.1	146.3	87.4	108.8	122.1	75.1	51.3	86.7	93.2	139.7	80.1	110.4	87.7	67.8	86.9	147.5
	FALSE	High	[K].AMHGELQK.[A]	1xTMT6plex [K8]; 1xTMT6plex [N-Term]		0.00226129	0.000454434	1	2	4	P78527	P78527 [3068-3075]	0	1371.78	0	1.628	1.073	1.779	1.191	1.467	1.762	1.107	0.704	1.089	1.073	0.846	1.297	0.917	0.677	0.813	1.678	76.8	125.1	82.4	136.7	91.6	112.7	135.4	85.1	54.1	95.8	104.4	102.8	81	124.3	87.9	64.9	77.9	160.9
	FALSE	High	[R].LLPAELPAK.[R]	1xTMT6plex [K9]; 1xTMT6plex [N-Term]		0.00230741	0.000475735	1	2	11	P78527	P78527 [2900-2908]	0	1409.91	0	1.003	0.951	1.014	0.978	0.879	0.886	0.96	0.815	0.983	1.186	1.134	1.329	1.099	0.868	0.839	1.118	106.1	106.3	100.9	107.5	103.7	93.3	93.9	101.8	86.5	94.2	92.6	111.7	106.8	125.1	103.5	81.7	79	105.3
	FALSE	High	[K].MDPMNIWDDIITNR.[C]	2xOxidation [M1; M4]; 1xTMT6plex [N-Term]		0.00272998	0.000497353	1	2	2	P78527	P78527 [3173-3186]	0	1994.95	0
	FALSE	High	[K].MAVLALLAK.[I]	1xOxidation [M1]; 1xTMT6plex [K9]; 1xTMT6plex [N-Term]		0.00295578	0.000574883	1	2	1	P78527	P78527 [1643-1651]	0	1403.91	0									0.822	0.616	0.891	0.538	1.244	0.791	1.12	0.616										235.7	193.8	145.2	209.9	126.7	293.2	186.4	264	145.1
	FALSE	High	[K].VFLALAAK.[G]	1xTMT6plex [K8]; 1xTMT6plex [N-Term]		0.00305736	0.000574883	1	2	2	P78527	P78527 [464-471]	0	1290.85	0	0.935	1.019	0.696	0.851	0.873	0.659	0.884	0.666	1.109	0.943	0.953	1.007	1.102	0.782	1.059	1.129	118.7	110.9	120.9	82.6	101.1	103.6	78.3	104.9	79	99.1	109.9	93.4	94.4	99.8	109.2	77.5	104.9	111.9
	FALSE	High	[R].LLNTWTNR.[Y]	1xTMT6plex [N-Term]		0.00338817	0.000647632	1	2	6	P78527	P78527 [3160-3167]	0	1246.71	0	0.955	0.964	0.912	0.739	1.382	1.073	0.914	0.76	0.845	0.897	0.83	0.717	0.988	0.605	0.864	0.925	103.5	98.8	99.7	94.3	76.5	143	111	94.6	78.6	117.4	99.1	105.3	97.3	84.1	115.9	70.9	101.4	108.5
	FALSE	High	[R].LLPAELPAKR.[V]	1xTMT6plex [K9]; 1xTMT6plex [N-Term]		0.00325929	0.000647632	1	2	4	P78527	P78527 [2900-2909]	1	1566.01	0									0.649	0.501	0.481	0.642	0.925	0.598	1.018	1.616										242.3	157.1	121.3	116.5	155.6	224.1	144.9	246.6	391.6
	FALSE	High	[R].TETVTSFR.[K]	1xTMT6plex [N-Term]		0.00356982	0.000671864	1	2	6	P78527	P78527 [3865-3872]	0	1169.64	0	0.828	0.991	1.004	0.72	0.973	1.044	0.96	0.838	0.809	0.733	0.838	0.849	1.118	0.763	0.998	0.952	107.7	89.1	106.7	108.1	77.6	104.8	112.5	103.4	90.2	111.7	90.4	81.8	93.5	94.8	124.9	85.2	111.5	106.3
	FALSE	High	[R].TYSVVPMTSR.[L]	1xTMT6plex [N-Term]		0.00374698	0.000711619	1	1	3	P78527	P78527 [3790-3799]	0	1369.73	0	0.69	1.071	0.854	0.791	1.073	0.882	1.038	0.737	0.762	0.667	0.864	0.689	0.979	0.692	0.895	0.964	110.6	76.3	118.4	94.5	87.5	118.7	97.6	114.8	81.6	119.8	91.3	79.9	103.5	82.6	117.3	83	107.3	115.4
	FALSE	High	[K].YFEGVSPK.[S]	1xTMT6plex [K8]; 1xTMT6plex [N-Term]		0.00438848	0.000726117	1	2	11	P78527	P78527 [682-689]	0	1384.79	0	0.849	1.033	0.389	0.531	0.886	0.403	0.586	0.492	0.636	0.569	0.685	0.565	1.031	0.625	0.938	0.968	145.9	123.9	150.7	56.7	77.4	129.2	58.8	85.6	71.8	128.3	81.5	73	87.9	72.5	132.3	80.2	120.3	124.2
	FALSE	High	[K].QHQNTMEDK.[F]	1xOxidation [M6]; 1xTMT6plex [K9]; 1xTMT6plex [N-Term]		0.00500096	0.000746994	1	2	3	P78527	P78527 [2351-2359]	0	1604.81	0	1.092	1.331	1.236	0.985	1.382	1.488	1.07	0.772									173.8	189.8	231.4	214.8	171.2	240.2	258.7	186	134.1
	FALSE	High	[K].DYVDLFR.[H]	1xTMT6plex [N-Term]		0.00519444	0.000769327	1	2	9	P78527	P78527 [526-532]	0	1156.62	0	1.565	0.951	1.145	0.907	1.53	1.266	0.816	0.57	1.17	1.157	0.895	1.054	1.105	0.746	0.928	1.37	92.3	144.5	87.8	105.7	83.7	141.2	116.9	75.3	52.6	95.5	111.7	110.5	85.4	100.6	105.5	71.2	88.6	130.9
	FALSE	High	[R].KFIQTFGK.[E]	2xTMT6plex [K1; K8]; 1xTMT6plex [N-Term]		0.00514525	0.000769327	1	2	1	P78527	P78527 [3631-3638]	1	1656.05	0
	FALSE	High	[R].KGVAEQK.[R]	2xTMT6plex [K1; K7]; 1xTMT6plex [N-Term]		0.00560849	0.000812387	1	2	2	P78527	P78527 [2746-2752]	1	1446.92	0	0.548	0.876	0.244	0.734	0.465	0.407	0.732	0.559	0.574	0.58	0.859	0.697	0.97	0.755	1.03	0.673	161.8	88.6	141.7	39.5	118.8	75.2	65.8	118.3	90.4	126.1	72.3	73.2	108.3	87.8	122.3	95.2	129.9	84.9
	FALSE	High	[K].TQMTSAVR.[E]	1xTMT6plex [N-Term]		0.00597342	0.000859559	1	2	1	P78527	P78527 [206-213]	0	1122.61	0
	FALSE	High	[R].LSFAVPFR.[E]	1xTMT6plex [N-Term]		0.00600261	0.000859559	1	2	2	P78527	P78527 [892-899]	0	1165.69	0	1.027	0.939	1.036	0.951	0.891	1.139	0.772	0.716	1.117	0.883	0.744	0.946	0.993	0.689	0.885	1.226	106.3	109.1	99.8	110.1	101.1	94.7	121	82	76.1	106.1	118.5	93.7	78.9	100.4	105.3	73.1	93.9	130.1
	FALSE	High	[K].SLNSIEFR.[E]	1xTMT6plex [N-Term]		0.00612101	0.000883363	1	2	6	P78527	P78527 [72-79]	0	1194.67	0	1.183	1.044	1.325	0.978	1.335	1.071	1.004	0.854	1.112	1.018	0.961	1.025	1.092	0.976	1.026	1.138	91.9	108.8	96	121.7	89.9	122.7	98.4	92.2	78.5	96.3	107	98	92.5	98.7	105.1	94	98.8	109.6
	FALSE	High	[R].HECMAPLTALVK.[H]	1xCarbamidomethyl [C3]; 1xOxidation [M4]; 1xTMT6plex [K12]; 1xTMT6plex [N-Term]		0.00606148	0.000883363	1	2	1	P78527	P78527 [2091-2102]	0	1844.02	0
	FALSE	High	[K].DCLSIPYR.[L]	1xCarbamidomethyl [C2]; 1xTMT6plex [N-Term]		0.00630367	0.000931516	1	2	5	P78527	P78527 [2247-2254]	0	1252.66	0
	FALSE	High	[K].CLMDQATDPNILGR.[T]	1xCarbamidomethyl [C1]; 1xOxidation [M3]; 1xTMT6plex [N-Term]		0.00646064	0.000954125	1	2	2	P78527	P78527 [4106-4119]	0	1848.91	0
	FALSE	High	[R].LGLPGDEVDNK.[V]	1xTMT6plex [K11]; 1xTMT6plex [N-Term]		0.00652467	0.000975706	1	2	5	P78527	P78527 [2705-2715]	0	1614.91	0	1.063	1.159	1.473	0.815	1.438	1.134	0.92	0.874	0.615	0.701	1.015	0.736	1.15	0.782	0.979	0.665	91.1	96.9	105.6	134.2	74.3	131.1	103.3	83.8	79.7	117.8	72.4	82.6	119.5	86.7	135.4	92.1	115.3	78.3
	FALSE	High	[K].FVPLLPGNR.[S]	1xTMT6plex [N-Term]		0.00784735	0.00122609	1	2	4	P78527	P78527 [1194-1202]	0	1241.76	0	1.046	0.939	0.855	0.807	1.481	0.784	0.955	0.746	0.891	0.779	0.831	0.743	1	0.753	1.007	0.901	104.5	109.3	98.1	89.3	84.3	154.7	82	99.8	78	113.9	101.5	88.7	94.6	84.6	113.9	85.7	114.6	102.6
	FALSE	High	[R].LLEEALLR.[L]	1xTMT6plex [N-Term]		0.00821221	0.00124937	1	2	4	P78527	P78527 [2892-2899]	0	1185.74	0	1.82	0.919	1.438	0.925	1.518	1.486	0.814	0.658	1.465	1.183	0.823	1.113	0.92	0.752	0.906	1.341	85.1	154.8	78.2	122.4	78.7	129.2	126.4	69.3	56	94.7	138.8	112.1	77.9	105.4	87.1	71.2	85.8	127
	FALSE	High	[K].GIAPGDER.[Q]	1xTMT6plex [N-Term]		0.00868342	0.00138103	1	2	1	P78527	P78527 [1490-1497]	0	1043.57	0
	FALSE	High	[K].MDPMNIWDDIITNR.[C]	1xOxidation [M]; 1xTMT6plex [N-Term]		0.00886195	0.00138103	1	2	2	P78527	P78527 [3173-3186]	0	1978.96	0
	FALSE	High	[K].SMEEDPQTSR.[E]	1xTMT6plex [N-Term]		0.00927822	0.00139858	1	2	3	P78527	P78527 [237-246]	0	1408.66	0	2.153	1.164	1.766	1.268	0.569	1.807	0.758	0.559	1.13	1.244	0.773	1.395	1.011	0.464	0.958	1.573	81.5	175.4	94.8	143.9	103.3	46.4	147.3	61.8	45.6	94.3	106.5	117.3	72.8	131.5	95.3	43.7	90.3	148.2
	FALSE	High	[R].LPSNTLDR.[L]	1xTMT6plex [N-Term]		0.00913718	0.00139858	1	2	2	P78527	P78527 [2531-2538]	0	1144.65	0	1.776	0.986	1.556	1.146	1.629	1.649	0.948	0.865	1.447	1.407	1.168	1.161	1.193	1.144	1.059	1.212	77.9	138.3	76.8	121.2	89.3	126.9	128.5	73.9	67.4	83.4	120.7	117.3	97.4	96.8	99.5	95.4	88.3	101.1
	FALSE	High	[K].NLLTVTSSDEMMK.[S]	2xOxidation [M11; M12]; 1xTMT6plex [K13]; 1xTMT6plex [N-Term]		0.00956738	0.001419	1	2	3	P78527	P78527 [869-881]	0	1959.02	0									0.845	0.82	0.979	1.001	0.998	0.953	1.077	0.921										209.4	177	171.7	205	209.7	209.1	199.7	225.5	192.9
	FALSE	High	[R].LLNFLMK.[H]	1xTMT6plex [K7]; 1xTMT6plex [N-Term]		0.0104953	0.0014952	1	2	1	P78527	P78527 [2215-2221]	0	1336.84	0									1.321	0.818	0.947	1.227	1.01	0.68	1.005	1.437										190.6	251.8	155.8	180.4	233.9	192.5	129.6	191.6	273.8
	FALSE	High	[K].MQLVCCR.[A]	2xCarbamidomethyl [C5; C6]; 1xTMT6plex [N-Term]		0.010996	0.00155636	1	2	2	P78527	P78527 [453-459]	0	1195.59	0	1.202	0.956	1.325	1.113	0.262	1.19	0.759	0.555	1.142	0.553	0.873	1.266	0.9	0.491	1.159	1.974	107.6	129.3	102.9	142.6	119.8	28.2	128.1	81.7	59.7	96.2	109.8	53.2	84	121.7	86.5	47.2	111.5	189.8
	FALSE	High	[R].DLPSWMK.[F]	1xTMT6plex [K7]; 1xTMT6plex [N-Term]		0.0113446	0.00159738	1	2	7	P78527	P78527 [2121-2127]	0	1334.75	0									0.555	0.546	0.701	0.771	0.941	0.604	0.869	0.921										260.6	144.7	142.2	182.7	201	245.1	157.4	226.5	239.9
	FALSE	High	[R].HVMQPYYK.[D]	1xOxidation [M3]; 1xTMT6plex [K8]; 1xTMT6plex [N-Term]		0.0118288	0.00163561	1	2	4	P78527	P78527 [783-790]	0	1539.84	0
	FALSE	High	[K].TLVECWK.[D]	1xCarbamidomethyl [C5]; 1xTMT6plex [K7]; 1xTMT6plex [N-Term]		0.0121432	0.00165429	1	2	4	P78527	P78527 [2240-2246]	0	1393.79	0	0.98	0.988	0.923	0.982	0.793	0.918	0.919	0.721	0.686	0.754	0.905	0.811	1.005	0.636	1.098	0.96	109.4	107.2	108.1	101	107.5	86.8	100.4	100.6	78.9	114.6	78.6	86.4	103.7	93	115.1	72.9	125.8	110
	FALSE	High	[R].LLQIIER.[Y]	1xTMT6plex [N-Term]		0.0125994	0.0017371	1	2	4	P78527	P78527 [3468-3474]	0	1113.72	0	1.588	1.063	1.561	0.917	1.548	1.784	0.886	0.699	1.679	1.746	0.957	1.238	1.094	0.966	1.08	1.655	81.5	129.4	86.6	127.2	74.7	126.1	145.4	72.2	57	78.8	132.4	137.6	75.5	97.6	86.3	76.2	85.2	130.5
	FALSE	High	[K].APGLGAFR.[R]	1xTMT6plex [N-Term]		0.0143188	0.00180578	1	2	1	P78527	P78527 [3622-3629]	0	1017.6	0	1.876	0.955	1.464	0.913	1.556	1.357	0.877	0.616									169.6	318.2	161.9	248.3	154.9	263.8	230.1	148.8	104.4
	FALSE	High	[K].QGNLSSQVPLK.[R]	1xTMT6plex [K11]; 1xTMT6plex [N-Term]		0.0138651	0.00180578	1	2	1	P78527	P78527 [3148-3158]	0	1628.97	0	0.607	1.139	0.304	0.466	0.414	0.307	0.921	0.555									315	191.1	358.9	95.9	146.9	130.5	96.7	290.3	174.7
	FALSE	High	[R].EHPFLVK.[G]	1xTMT6plex [K7]; 1xTMT6plex [N-Term]		0.0134277	0.00180578	1	2	6	P78527	P78527 [3747-3753]	0	1327.81	0	0.813	1.11	0.613	0.739	0.876	0.643	0.744	0.669	0.753	1.133	1.094	0.804	1.052	0.755	0.959	0.899	124.9	101.5	138.7	76.5	92.2	109.4	80.3	92.9	83.5	106.5	80.2	120.7	116.5	85.7	112.1	80.4	102.1	95.8
	FALSE	High	[K].FIQTFGK.[E]	1xTMT6plex [K7]; 1xTMT6plex [N-Term]		0.0143961	0.00184827	1	2	7	P78527	P78527 [3632-3638]	0	1298.79	0	0.903	0.992	0.693	0.815	0.845	0.779	0.891	0.646	0.718	0.661	0.814	0.79	0.951	0.837	0.906	0.923	119	107.5	118	82.4	97	100.5	92.7	106	76.9	118.4	85	78.3	96.4	93.6	112.6	99.1	107.2	109.3
	FALSE	High	[K].VPADLLK.[R]	1xTMT6plex [K7]; 1xTMT6plex [N-Term]		0.0170382	0.00217002	1	2	6	P78527	P78527 [3878-3884]	0	1213.79	0	1.054	0.918	0.907	0.911	1.036	0.965	0.825	0.65	0.938	1.121	0.866	0.988	1.076	0.857	0.936	1.058	108.9	114.7	99.9	98.8	99.2	112.8	105.1	89.8	70.7	101.8	95.5	114.1	88.2	100.6	109.5	87.3	95.3	107.7
	FALSE	High	[R].RYNFPVEVEVPMER.[K]	1xOxidation [M12]; 1xTMT6plex [N-Term]		0.0175125	0.00218945	1	2	1	P78527	P78527 [1987-2000]	1	2010.03	0
	FALSE	High	[K].EPSFDWK.[-N]	1xTMT6plex [K7]; 1xTMT6plex [N-Term]		0.0181007	0.00225016	1	3	5	P78527	P78527 [4008-4014]	0	1366.74	0	1.131	0.955	0.684	0.949	0.84	0.833	0.885	0.575	0.988	1.001	0.974	1.013	1.137	0.887	1.138	1.184	114.6	129.6	109.4	78.4	108.7	96.3	95.5	101.5	66	96.5	95.4	96.6	94.1	97.8	109.8	85.6	109.8	114.3
	FALSE	High	[K].FYGELALKK.[K]	2xTMT6plex [K8; K9]; 1xTMT6plex [N-Term]		0.0181007	0.00225016	1	3	1	P78527	P78527 [156-164]	1	1756.1	0
	FALSE	High	[K].CDSWWAK.[D]	1xCarbamidomethyl [C1]; 1xTMT6plex [K7]; 1xTMT6plex [N-Term]		0.0190234	0.00243573	1	2	2	P78527	P78527 [1629-1635]	0	1410.72	0
	FALSE	High	[RK].EIIPEK.[QK]	1xTMT6plex [K6]; 1xTMT6plex [N-Term]		0.0196665	0.00251767	2	5	4	P78527; A0A0A0MTS7	P78527 [632-637]; A0A0A0MTS7 [12100-12105]	0	1186.74	0
	FALSE	High	[K].LLQDFNR.[F]	1xTMT6plex [N-Term]		0.0199968	0.00255367	1	2	3	P78527	P78527 [2836-2842]	0	1134.65	0	1.748	0.972	1.763	1.032	1.4	1.591	0.837	0.622	1.512	1.614	0.75	1.107	0.991	0.773	0.827	1.273	82.1	143.5	79.8	144.7	84.7	114.9	130.6	68.7	51.1	91.4	138.2	147.5	68.5	101.2	90.5	70.6	75.6	116.4
	FALSE	High	[K].VAACELLHSMVMFMLGK.[A]	1xCarbamidomethyl [C4]; 1xOxidation [M]; 1xTMT6plex [K17]; 1xTMT6plex [N-Term]		0.0202202	0.00255367	1	2	2	P78527	P78527 [928-944]	0	2411.27	0
	FALSE	High	[R].MYAALGDPK.[A]	1xOxidation [M1]; 1xTMT6plex [K9]; 1xTMT6plex [N-Term]		0.0217395	0.00272988	1	2	1	P78527	P78527 [3613-3621]	0	1439.8	0									0.399	0.198	0.832	0.747	0.993	0.956	1.06	0.51										268.8	107.3	53.3	223.7	200.8	266.9	257	285	137.2
	FALSE	High	[K].DEVLANR.[L]	1xTMT6plex [N-Term]		0.0240522	0.00289543	1	2	4	P78527	P78527 [2208-2214]	0	1045.58	0	1.395	1.026	1.276	0.959	1.631	1.524	0.829	0.697	1.254	0.977	0.793	1.037	0.796	0.617	0.957	1.303	87.1	121.5	89.3	111.1	83.5	142	132.7	72.2	60.7	103	129.2	100.7	81.7	106.9	82	63.6	98.6	134.3
	FALSE	High	[K].LDLHLK.[G]	1xTMT6plex [K6]; 1xTMT6plex [N-Term]		0.0246023	0.00301508	1	2	7	P78527	P78527 [1684-1689]	0	1196.78	0	0.702	0.812	0.447	0.8	0.725	1.185	0.683	0.501	0.628	0.924	0.747	0.868	1.003	0.747	0.974	1.132	131.3	92.2	106.6	58.7	105	95.2	155.6	89.6	65.8	112.2	70.4	103.7	83.8	97.4	112.6	83.8	109.2	127
	FALSE	High	[R].NVDSNNK.[E]	1xTMT6plex [K7]; 1xTMT6plex [N-Term]		0.025599	0.00306912	1	2	5	P78527	P78527 [351-357]	0	1248.69	0	0.547	0.906	0.377	0.586	0.452	0.428	0.788	0.516	0.499	0.405	0.779	0.549	0.99	0.548	0.908	0.595	160.7	87.8	145.6	60.7	94.2	72.6	68.8	126.7	82.9	143.5	71.6	58.1	111.7	78.8	142.1	78.6	130.3	85.4
	FALSE	High	[R].TYSVVPMTSR.[L]	1xOxidation [M7]; 1xTMT6plex [N-Term]		0.025599	0.00306912	1	1	6	P78527	P78527 [3790-3799]	0	1385.73	0	1.09	1.044	0.973	0.696	1.459	0.867	1.025	0.765	1.027	1.159	1.141	0.709	1.154	1.129	1.28	0.443	100.9	110	105.3	98.2	70.3	147.2	87.5	103.4	77.2	99.5	102.2	115.4	113.6	70.5	114.9	112.4	127.4	44.1
	FALSE	High	[K].SYVAWDR.[E]	1xTMT6plex [N-Term]		0.0258921	0.00308562	1	2	1	P78527	P78527 [882-888]	0	1125.59	0	1.45	0.947	1.223	0.698	1.026	1.025	0.668	0.688									206.3	299.1	195.3	252.3	144	211.8	211.5	137.8	141.9
	FALSE	High	[R].DYVAVAR.[G]	1xTMT6plex [N-Term]		0.0266414	0.00322581	1	2	3	P78527	P78527 [4076-4082]	0	1022.58	0	1.489	0.999	1.701	0.934	1.477	1.544	0.815	0.653	1.306	1.23	0.893	1.084	1.141	0.782	0.981	1.412	84.8	126.2	84.7	144.2	79.3	125.3	131	69.1	55.4	91.6	119.6	112.6	81.8	99.2	104.5	71.6	89.8	129.3
	FALSE	High	[R].AFLGELK.[T]	1xTMT6plex [K7]; 1xTMT6plex [N-Term]		0.0267942	0.00325993	1	2	4	P78527	P78527 [199-205]	0	1235.78	0	1.119	0.929	0.73	0.854	0.742	0.779	0.745	0.553	0.772	0.796	0.801	0.895	1.03	0.671	0.884	1.06	120.8	135.1	112.2	88.1	103.2	89.6	94.1	90	66.8	113.8	87.8	90.6	91.1	101.9	117.2	76.4	100.6	120.6
	FALSE	High	[K].SIELFYK.[F]	1xTMT6plex [K7]; 1xTMT6plex [N-Term]		0.0272586	0.00327629	1	2	4	P78527	P78527 [1187-1193]	0	1357.81	0	1.154	0.967	0.946	0.951	0.963	0.948	0.868	0.706	0.841	0.899	0.914	0.984	1.099	0.7	1.017	1.128	105.8	122.1	102.4	100.1	100.7	101.9	100.3	91.8	74.7	104.9	88.2	94.3	95.8	103.2	115.2	73.4	106.7	118.2
	FALSE	High	[K].FIVCLNK.[V]	1xCarbamidomethyl [C4]; 1xTMT6plex [K7]; 1xTMT6plex [N-Term]		0.0300704	0.00357319	1	2	4	P78527	P78527 [2360-2366]	0	1351.82	0
	FALSE	High	[R].TFPVLLR.[L]	1xTMT6plex [N-Term]		0.0338167	0.00393137	1	2	4	P78527	P78527 [965-971]	0	1074.69	0	0.992	0.954	1.116	0.873	1.516	0.883	0.936	0.623	1.181	0.772	0.896	0.701	1.052	0.773	1.024	0.872	101.2	100.4	96.6	112.9	88.3	153.5	89.4	94.7	63.1	108.8	128.5	84	97.5	76.2	114.5	84.1	111.4	94.9
	FALSE	High	[R].NFWSHETR.[L]	1xTMT6plex [N-Term]		0.0415039	0.00456696	1	2	3	P78527	P78527 [2523-2530]	0	1305.65	0
	FALSE	High	[K].AAYLSDPR.[A]	1xTMT6plex [N-Term]		0.0417591	0.00460097	1	1	6	P78527	P78527 [3826-3833]	0	1121.62	0	1.586	0.987	1.546	0.908	1.411	1.555	0.853	0.627	1.385	1.538	0.934	1.245	1.114	0.881	1.095	1.556	85.9	136.3	84.8	132.9	78	121.3	133.6	73.3	53.9	83.7	116	128.8	78.2	104.2	93.3	73.8	91.7	130.3
	FALSE	High	[K].DTSTGHK.[N]	1xTMT6plex [K7]; 1xTMT6plex [N-Term]		0.0430631	0.00467012	1	2	1	P78527	P78527 [3544-3550]	0	1203.67	0
	FALSE	High	[K].FHGVLK.[T]	1xTMT6plex [K6]; 1xTMT6plex [N-Term]		0.0455321	0.00490597	1	2	4	P78527	P78527 [2389-2394]	0	1158.74	0	0.633	0.933	0.683	0.585	0.573	0.684	0.785	0.518	0.541	0.435	0.69	0.434	0.965	0.566	0.92	0.638	140.7	89.1	131.3	96.1	82.3	80.7	96.3	110.5	73	145.4	78.7	63.2	100.3	63.1	140.4	82.4	133.8	92.8
	FALSE	High	[K].LNSNEAR.[L]	1xTMT6plex [N-Term]		0.0564514	0.00573823	1	2	6	P78527	P78527 [3456-3462]	0	1032.56	0	1.439	1.016	1.446	0.849	1.746	1.518	0.886	0.775	1.37	1.082	0.872	0.939	1.138	0.778	1.035	1.273	84.3	121.3	85.7	122	71.6	147.2	128	74.7	65.3	94.9	130	102.6	82.7	89.1	107.9	73.8	98.2	120.8
	FALSE	High	[K].IGELFSK.[F]	1xTMT6plex [K7]; 1xTMT6plex [N-Term]		0.0617795	0.00604713	1	3	1	P78527	P78527 [149-155]	0	1251.77	0
	FALSE	High	[R].IAGFDER.[V]	1xTMT6plex [N-Term]		0.0646486	0.00617945	1	2	3	P78527	P78527 [3719-3725]	0	1036.56	0	1.448	0.906	1.31	0.777	1.64	1.416	0.811	0.649	1.273	0.976	0.885	1.081	1.06	0.677	1.012	1.331	90.4	130.9	81.9	118.4	70.2	148.3	128	73.3	58.6	96.8	123.3	94.5	85.7	104.7	102.6	65.5	98	128.9
	FALSE	High	[K].EFDKHFGK.[G]	2xTMT6plex [K4; K8]; 1xTMT6plex [N-Term]		0.067223	0.00645009	1	2	2	P78527	P78527 [3639-3646]	1	1694.98	0	1.29	0.911	0.612	1.202	0.309	1.088	0.844	0.525	0.987	0.498	0.516	0.949	0.681	0.964	0.719	1.106	115.7	149.2	105.3	70.8	139	35.8	125.9	97.6	60.7	121.3	119.7	60.4	62.5	115.1	82.6	117	87.2	134.1
	FALSE	High	[K].DSPLETK.[M]	1xTMT6plex [K7]; 1xTMT6plex [N-Term]		0.0685515	0.00651532	1	2	4	P78527	P78527 [1636-1642]	0	1247.72	0	0.803	0.932	0.714	0.729	0.611	0.673	0.871	0.648	0.816	0.815	0.978	0.837	1.037	0.81	0.876	0.853	128.9	103.6	120.1	92.1	93.9	78.8	86.8	112.3	83.5	112.2	91.6	91.4	109.8	93.9	116.4	90.8	98.3	95.7
	FALSE	High	[K].LLSITVR.[N]	1xTMT6plex [N-Term]		0.0717619	0.00687985	1	2	3	P78527	P78527 [669-675]	0	1030.68	0	0.914	0.994	0.847	0.807	1.214	0.927	1.054	0.848									209.2	191.1	208	177.1	168.8	254	194	220.4	177.4
	FALSE	High	[K].HVSLNK.[A]	1xTMT6plex [K6]; 1xTMT6plex [N-Term]		0.0722334	0.00697174	1	2	3	P78527	P78527 [1142-1147]	0	1155.73	0	2.136	1.018	2.032	1.443	1.755	1.741	0.888	0.651	1.164	1.685	0.861	1.347	1.202	0.785	1.11	2.013	71.1	151.8	72.3	144.4	102.5	124.7	123.7	63.1	46.3	80.6	93.8	135.8	69.4	108.6	96.8	63.3	89.5	162.3
	FALSE	High	[K].KHVSLNK.[A]	2xTMT6plex [K1; K7]; 1xTMT6plex [N-Term]		0.0766256	0.00741432	1	2	1	P78527	P78527 [1141-1147]	1	1512.98	0									0.464	0.827	0.615	1.052	0.623	0.863	0.991	1.017										241.6	112.1	199.8	148.5	254.2	150.5	208.4	239.4	245.6
	FALSE	High	[K].QVSNMVAK.[N]	1xOxidation [M5]; 1xTMT6plex [K8]; 1xTMT6plex [N-Term]		0.0776387	0.00742903	1	2	7	P78527	P78527 [322-329]	0	1350.78	0	0.904	0.876	0.602	0.7	0.967	0.663	0.827	0.604	0.444	0.449	0.732	0.7	0.961	0.554	0.989	0.823	126	114	110.3	75.8	88.1	121.9	83.6	104.2	76.1	135.3	60.1	60.7	99.1	94.7	130.1	74.9	133.8	111.4
	FALSE	High	[R].TWEGWEPWM.[-]	1xTMT6plex [N-Term]		0.0781503	0.00744532	1	2	1	P78527	P78527 [4120-4128]	0	1450.67	0
	FALSE	High	[K].ECSPWMSDFK.[V]	1xCarbamidomethyl [C2]; 1xOxidation [M6]; 1xTMT6plex [K10]; 1xTMT6plex [N-Term]		0.0797061	0.00752781	1	2	2	P78527	P78527 [3682-3691]	0	1760.84	0	0.743	0.865	0.627	0.674	0.806	0.502	0.74	0.562	0.707	0.698	0.975	0.865	1.086	0.714	1.065	1.179	138.1	102.6	119.4	86.6	93.1	111.2	69.3	102.2	77.6	108.6	76.8	75.7	105.9	93.9	118	77.5	115.6	128
	FALSE	High	[K].DVDFMYVELIQR.[C]	1xTMT6plex [N-Term]		0.0807606	0.00765006	1	2	1	P78527	P78527 [380-391]	0	1756.91	0
	FALSE	High	[R].KSLNSIEFR.[E]	1xTMT6plex [K1]; 1xTMT6plex [N-Term]		0.0914968	0.00871984	1	2	1	P78527	P78527 [71-79]	1	1551.93	0	1.446	1.089	1.024	1.038	0.701	0.944	1.176	0.675									198	286.3	215.5	202.7	205.5	138.7	186.9	232.8	133.6
	FALSE	High	[R].CFFLSK.[I]	1xCarbamidomethyl [C1]; 1xTMT6plex [K6]; 1xTMT6plex [N-Term]		0.0970523	0.00912651	1	2	2	P78527	P78527 [3187-3192]	0	1259.72	0									0.742	0.443	0.791	0.622	1.074	0.765	0.927	0.805										251.1	186.4	111.1	198.7	156.1	269.6	192.1	232.8	202.1
	FALSE	High	[R].TWEGWEPWM.[-]	1xOxidation [M9]; 1xTMT6plex [N-Term]		0.104269	0.00976652	1	2	1	P78527	P78527 [4120-4128]	0	1466.66	0	1.106	1.058	0.855	0.952	1.297	1.019	0.951	0.92									196.6	217.4	207.9	168	187.1	254.9	200.4	186.9	180.8
High	None	P78527-2	Isoform 2 of DNA-dependent protein kinase catalytic subunit OS=Homo sapiens OX=9606 GN=PRKDC	MAGSGAGVRCSLLRLQETLSAADRCGAALAGHQLIRGLGQECVLSSSPAVLALQTSLVFSRDFGLLVFVRKSLNSIEFRECREEILKFLCIFLEKMGQKIAPYSVEIKNTCTSVYTKDRAAKCKIPALDLLIKLLQTFRSSRLMDEFKIGELFSKFYGELALKKKIPDTVLEKVYELLGLLGEVHPSEMINNAENLFRAFLGELKTQMTSAVREPKLPVLAGCLKGLSSLLCNFTKSMEEDPQTSREIFNFVLKAIRPQIDLKRYAVPSAGLRLFALHASQFSTCLLDNYVSLFEVLLKWCAHTNVELKKAALSALESFLKQVSNMVAKNAEMHKNKLQYFMEQFYGIIRNVDSNNKELSIAIRGYGLFAGPCKVINAKDVDFMYVELIQRCKQMFLTQ…	49	192	846	0	191	1	4097	465.2	7.17	2290.44	1.08	0.982	0.914	0.857	0.968	0.935	0.872	0.675	0.935	0.887	0.868	0.902	1.054	0.759	0.99	1.086	0.11	-0.03	-0.13	-0.22	-0.05	-0.1	-0.2	-0.57	-0.1	-0.17	-0.2	-0.15	0.08	-0.4	-0.01	0.12	108.7	117.4	106.7
	Checked	Confidence	Annotated Sequence	Modifications	Modifications in Master Proteins	Qvality PEP	Qvality q-value	# Protein Groups	# Proteins	# PSMs	Master Protein Accessions	Positions in Master Proteins	# Missed Cleavages	Theo. MH+ [Da]	# Razor Quan Results	Abundance Ratio: (F1, 127N) / (F1, 126)	Abundance Ratio: (F1, 127C) / (F1, 126)	Abundance Ratio: (F1, 128N) / (F1, 126)	Abundance Ratio: (F1, 128C) / (F1, 126)	Abundance Ratio: (F1, 129N) / (F1, 126)	Abundance Ratio: (F1, 129C) / (F1, 126)	Abundance Ratio: (F1, 130N) / (F1, 126)	Abundance Ratio: (F1, 130C) / (F1, 126)	Abundance Ratio: (F2, 127N) / (F2, 126)	Abundance Ratio: (F2, 127C) / (F2, 126)	Abundance Ratio: (F2, 128N) / (F2, 126)	Abundance Ratio: (F2, 128C) / (F2, 126)	Abundance Ratio: (F2, 129N) / (F2, 126)	Abundance Ratio: (F2, 129C) / (F2, 126)	Abundance Ratio: (F2, 130N) / (F2, 126)	Abundance Ratio: (F2, 130C) / (F2, 126)	Abundances (Grouped): F1, 126	Abundances (Grouped): F1, 127N	Abundances (Grouped): F1, 127C	Abundances (Grouped): F1, 128N	Abundances (Grouped): F1, 128C	Abundances (Grouped): F1, 129N	Abundances (Grouped): F1, 129C	Abundances (Grouped): F1, 130N	Abundances (Grouped): F1, 130C	Abundances (Grouped): F2, 126	Abundances (Grouped): F2, 127N	Abundances (Grouped): F2, 127C	Abundances (Grouped): F2, 128N	Abundances (Grouped): F2, 128C	Abundances (Grouped): F2, 129N	Abundances (Grouped): F2, 129C	Abundances (Grouped): F2, 130N	Abundances (Grouped): F2, 130C
	FALSE	High	[K].QLFSSLFSGILK.[E]	1xTMT6plex [K12]; 1xTMT6plex [N-Term]		5.49379e-05	0	1	2	4	P78527	P78527 [2807-2818]	0	1798.09	0	1.058	1.132	0.906	0.895	1.299	1.067	1.141	0.88	1.728	0.869	1.076	0.97	1.221	0.753	1.2	1.646	96	101.5	108.6	86.9	85.9	124.7	102.4	109.5	84.5	86	148.6	74.8	92.6	83.5	105	64.8	103.2	141.6
	FALSE	High	[K].CKIPALDLLIK.[L]	1xCarbamidomethyl [C1]; 2xTMT6plex [K2; K11]; 1xTMT6plex [N-Term]		9.1685e-05	0	1	3	2	P78527	P78527 [123-133]	1	1971.26	0	0.562	1.051	0.567	0.731	0.546	0.619	0.937	0.699	0.95	0.55	0.736	0.658	1.077	0.779	1.032	0.825	134.1	75.4	141	76	98	73.2	83	125.6	93.8	118.3	112.4	65.1	87	77.9	127.4	92.2	122.1	97.6
	FALSE	High	[R].KEEENASVIDSAELQAYPALVVEK.[M]	2xTMT6plex [K1; K24]; 1xTMT6plex [N-Term]		1.46883e-05	0	1	2	1	P78527	P78527 [3426-3449]	1	3319.82	0	1.025	1.036	0.727	1.15	1.031	0.955	0.877	0.739									210.8	216.1	218.4	153.2	242.4	217.2	201.2	184.9	155.7
	FALSE	High	[R].EMKPVIFLDVFLPR.[V]	1xTMT6plex [K3]; 1xTMT6plex [N-Term]		9.63839e-05	0	1	2	2	P78527	P78527 [900-913]	0	2162.28	0	1.752	1.331	1.096	1.599	0.573	1.534	1.073	0.796	1.592	1.098	1.028	1.691	1.427	0.843	1.233	1.627	83.7	146.6	111.3	91.7	133.8	48	128.4	89.8	66.6	78	124.2	85.6	80.2	131.9	111.3	65.8	96.1	126.9
	FALSE	High	[K].LLLQGEADQSLLTFIDK.[A]	1xTMT6plex [K17]; 1xTMT6plex [N-Term]		4.1887e-05	0	1	2	4	P78527	P78527 [3051-3067]	0	2362.36	0	1.089	1.075	0.837	1.058	0.93	1.062	0.978	0.654									207.3	225.7	222.8	173.5	219.3	192.8	220.1	202.9	135.6
	FALSE	High	[R].ATQQQHDFTLTQTADGR.[S]	1xTMT6plex [N-Term]		3.01067e-05	0	1	2	10	P78527	P78527 [2637-2653]	0	2147.07	0	1.929	1.011	1.982	1.042	1.338	2.179	0.844	0.724	2.298	1.958	1.052	1.576	1.136	0.904	1.154	2.164	74.7	144.1	75.5	148.1	77.8	99.9	162.8	63.1	54	68	156.2	133.1	71.5	107.1	77.2	61.4	78.4	147.1
	FALSE	High	[K].AVAFFLESIAMHDIIAAEK.[C]	1xTMT6plex [K19]; 1xTMT6plex [N-Term]		4.13816e-05	0	1	2	1	P78527	P78527 [1293-1311]	0	2534.41	0	1.445	1.065	2.081	1.494	1.616	1.373	0.902	0.731									153.8	222.2	163.8	319.9	229.6	248.5	211.2	138.7	112.4
	FALSE	High	[K].SLGTIQQCCDAIDHLCR.[I]	3xCarbamidomethyl [C8; C9; C16]; 1xTMT6plex [N-Term]		9.72976e-05	0	1	2	7	P78527	P78527 [1120-1136]	0	2276.08	0	1.131	1.151	1.485	0.966	1.017	1.326	1.036	1.06	0.334	1.151	1.147	0.621	1.353	1.22	1.171	1.026	88.5	100	101.9	131.4	85.4	90	117.3	91.7	93.8	99.7	33.4	114.8	114.4	61.9	135	121.7	116.8	102.3
	FALSE	High	[K].SLEYCSTASIDSENPPDLNK.[I]	1xCarbamidomethyl [C5]; 1xTMT6plex [K20]; 1xTMT6plex [N-Term]		7.47889e-05	0	1	2	1	P78527	P78527 [3010-3029]	0	2698.33	0	1.067	1.064	0.38	0.722	0.716	0.87	0.902	0.559									247.3	263.8	263	93.9	178.4	177	215.1	223.1	138.3
	FALSE	High	[K].LTPLPEDNSMNVDQDGDPSDR.[M]	1xTMT6plex [N-Term]		9.96679e-05	0	1	2	6	P78527	P78527 [3197-3217]	0	2544.17	0	1.824	1.06	2.625	1.18	1.829	1.266	1.085	0.985	0.531	1.316	0.787	1.122	0.589	0.086	0.943	1.614	70	127.7	74.2	183.8	82.6	128.1	88.6	76	69	112.7	59.8	148.3	88.7	126.4	66.4	9.7	106.2	181.8
	FALSE	High	[R].DPTVHDDVLELEMDELNR.[H]	1xOxidation [M13]; 1xTMT6plex [N-Term]		3.10704e-05	0	1	2	2	P78527	P78527 [2073-2090]	0	2385.14	0	1.384	1.223	2.389	0.945	2.09	1.826	0.843	0.611	2.354	2.432	1.244	1.243	1.165	1	1.106	1.096	73.1	101.2	89.4	174.6	69.1	152.8	133.5	61.6	44.7	71.2	167.6	173.1	88.6	88.5	83	71.2	78.8	78.1
	FALSE	High	[R].DPTVHDDVLELEMDELNR.[H]	1xTMT6plex [N-Term]		7.87355e-05	0	1	2	1	P78527	P78527 [2073-2090]	0	2369.15	0									1.937	1.986	1.265	1.48	1.016	1.266	0.932	1.488										145.5	281.8	289.1	184.2	215.4	147.8	184.2	135.6	216.5
	FALSE	High	[K].LVINTEEVFRPYAK.[H]	1xTMT6plex [K14]; 1xTMT6plex [N-Term]		1.35342e-05	0	1	2	4	P78527	P78527 [2149-2162]	0	2137.24	0	1.679	0.931	1.179	1.04	0.995	1.102	0.837	0.549	1.124	1.138	0.872	1.079	1.061	0.674	0.993	1.399	96.6	162.3	90	114	100.5	96.2	106.5	80.9	53.1	96.4	108.3	109.7	84.1	103.9	102.2	65	95.7	134.8
	FALSE	High	[K].INQVFHGSCITEGNELTK.[T]	1xCarbamidomethyl [C9]; 1xTMT6plex [K18]; 1xTMT6plex [N-Term]		1.44975e-05	0	1	2	5	P78527	P78527 [1896-1913]	0	2505.32	0	1.527	0.999	1.561	1.431	1.132	1.466	0.983	0.716									166.4	254.1	166.2	259.8	238.1	188.4	244.1	163.7	119.2
	FALSE	High	[K].LNESTFDTQITK.[K]	1xTMT6plex [K12]; 1xTMT6plex [N-Term]		6.16301e-05	0	1	2	9	P78527	P78527 [1858-1869]	0	1855.02	0	0.965	0.9	0.682	0.78	0.891	0.782	0.764	0.567	0.629	0.784	0.729	0.737	1.023	0.572	1.005	1.02	122.8	118.5	110.5	83.7	95.8	109.4	95.9	93.8	69.6	120	75.5	94	87.5	88.5	122.8	68.7	120.6	122.5
	FALSE	High	[K].LQSVQALTEIQEFISFISK.[Q]	1xTMT6plex [K19]; 1xTMT6plex [N-Term]		9.08751e-06	0	1	2	2	P78527	P78527 [3129-3147]	0	2639.51	0	0.881	1.215	0.959	0.929	0.342	0.147	1.036	0.79									246.6	217.3	299.7	236.5	229	84.4	36.3	255.4	194.9
	FALSE	High	[K].NLSSNEAISLEEIR.[I]	1xTMT6plex [N-Term]		4.02629e-05	0	1	2	5	P78527	P78527 [839-852]	0	1803.96	0	1.282	0.977	1.356	0.855	1.287	1.317	0.837	0.628									188.7	242	184.4	256	161.3	242.8	248.5	157.9	118.4
	FALSE	High	[K].DFSAFINLVEFCR.[E]	1xCarbamidomethyl [C12]; 1xTMT6plex [N-Term]		9.27056e-05	0	1	2	2	P78527	P78527 [619-631]	0	1846.94	0	1.541	1.236	1.008	1.096	1.398	1.291	1.009	1.128									168.1	259.1	207.8	169.5	184.2	234.9	217.1	169.6	189.6
	FALSE	High	[K].NILEESLCELVAK.[Q]	1xCarbamidomethyl [C8]; 1xTMT6plex [K13]; 1xTMT6plex [N-Term]		1.88105e-05	0	1	2	5	P78527	P78527 [2335-2347]	0	1976.11	0	0.709	1.103	0.464	0.825	0.403	0.648	0.875	0.531	0.738	0.68	0.928	0.681	1.176	0.789	1.018	0.752	137.2	97.3	151.3	63.7	113.2	55.3	88.9	120.1	72.9	116	85.6	78.8	107.6	79	136.4	91.5	118	87.2
	FALSE	High	[K].NLDLAVLELMQSSVDNTK.[M]	1xTMT6plex [K18]; 1xTMT6plex [N-Term]		7.32082e-05	0	1	2	3	P78527	P78527 [1574-1591]	0	2448.34	0	0.907	1.078	1.034	0.784	0.524	0.487	0.805	0.791	0.265	0.308	0.885	0.748	0.983	0.647	0.923	0.606	121.5	110.2	130.9	125.6	95.2	63.7	59.1	97.7	96	141.4	37.5	43.5	125.2	105.7	139	91.5	130.5	85.7
	FALSE	High	[R].KNILEESLCELVAK.[Q]	1xCarbamidomethyl [C9]; 2xTMT6plex [K1; K14]; 1xTMT6plex [N-Term]		2.42963e-05	0	1	2	3	P78527	P78527 [2334-2347]	1	2333.37	0	0.56	1.491	0.986	1.471	0.775	13.567	0.972	0.543	0.493	0.5	0.784	0.658	0.889	0.933	0.629	0.698	42.1	23.6	62.8	41.5	61.9	32.6	571.5	40.9	22.9	136.7	67.4	68.3	107.2	89.9	121.5	127.6	85.9	95.4
	FALSE	High	[R].ELLNPVVEFVSHPSTTCR.[E]	1xCarbamidomethyl [C17]; 1xTMT6plex [N-Term]		1.48816e-05	0	1	2	2	P78527	P78527 [2453-2470]	0	2314.21	0	1.986	0.992	2.007	1.57	1.245	2.229	1.211	1.309	1.007	1.393	1.265	1.281	1.131	1.321	0.987	1.48	66.4	131.9	65.9	133.3	104.3	82.7	148.1	80.4	87	82.8	83.4	115.4	104.8	106.1	93.7	109.4	81.8	122.6
	FALSE	High	[R].MEVQEQEEDISSLIR.[S]	1xTMT6plex [N-Term]		3.99567e-05	0	1	2	1	P78527	P78527 [3218-3232]	0	2035.02	0									1.25	1.144	0.775	1.417	0.984	0.524	0.914	2.206										176.2	220.4	201.6	136.7	249.6	173.4	92.3	161	388.8
	FALSE	High	[R].GFPPSASLCLLDLVK.[W]	1xCarbamidomethyl [C9]; 1xTMT6plex [K15]; 1xTMT6plex [N-Term]		4.05093e-05	0	1	2	4	P78527	P78527 [1156-1170]	0	2075.2	0	1.664	1.033	1.279	1.093	1.094	1.192	0.901	0.618	1.443	1.073	0.856	1.171	1.038	0.761	1.081	1.311	91.2	151.7	94.1	116.6	99.7	99.7	108.6	82.2	56.3	92.5	133.4	99.2	79.1	108.2	96	70.4	100	121.3
	FALSE	High	[R].VEQLFQVMNGILAQDSACSQR.[A]	1xCarbamidomethyl [C18]; 1xTMT6plex [N-Term]		1.16367e-05	0	1	2	2	P78527	P78527 [3764-3784]	0	2623.32	0	1.205	1.014	1.091	1.108	0.568	1.118	1.438	1.006									188.5	227.1	191.2	205.7	208.9	107	210.8	271	189.7
	FALSE	High	[R].VVQMLGSLGGQINK.[N]	1xTMT6plex [K14]; 1xTMT6plex [N-Term]		6.92684e-05	0	1	2	2	P78527	P78527 [855-868]	0	1902.12	0	1.016	0.959	0.629	0.917	0.534	0.711	0.916	0.631	0.961	0.671	0.79	0.896	0.952	0.68	0.886	1.207	123.1	125.1	118.1	77.4	112.8	65.7	87.5	112.7	77.6	111.9	107.5	75.1	88.4	100.3	106.6	76.1	99.2	135
	FALSE	High	[K].FYQGFLFSEKPEK.[N]	2xTMT6plex [K10; K13]; 1xTMT6plex [N-Term]		3.50486e-05	0	1	2	4	P78527	P78527 [1961-1973]	0	2307.3	0	0.366	1.009	0.266	0.61	0.406	0.32	0.867	0.614	0.491	0.502	0.912	0.539	1.118	0.674	1.019	0.53	164.9	60.4	166.4	43.9	100.6	66.9	52.7	143	101.3	132.6	65.1	66.6	120.9	71.5	148.2	89.4	135.2	70.3
	FALSE	High	[R].SQGCSEQVLTVLK.[T]	1xCarbamidomethyl [C4]; 1xTMT6plex [K13]; 1xTMT6plex [N-Term]		9.27982e-05	0	1	2	9	P78527	P78527 [3290-3302]	0	1907.07	0	0.91	0.915	0.739	0.858	1.017	0.978	0.793	0.721	0.459	0.688	0.939	0.803	1.22	0.855	1.05	0.982	113.5	103.3	103.8	83.9	97.4	115.3	111	90	81.9	112.6	51.7	77.4	105.7	90.4	137.3	96.2	118.2	110.5
	FALSE	High	[R].IIANALSSEPACLAEIEEDKAR.[R]	1xCarbamidomethyl [C12]; 1xTMT6plex [K20]; 1xTMT6plex [N-Term]		3.5296e-06	0	1	2	1	P78527	P78527 [3336-3357]	1	2858.53	0	0.888	0.879	0.877	0.81	1.104	0.83	0.872	0.716									225.7	200.3	198.4	197.8	182.8	249.2	187.4	196.8	161.6
	FALSE	High	[R].STVLTPMFVETQASQGTLQTR.[T]	1xTMT6plex [N-Term]		1.25712e-05	0	1	2	1	P78527	P78527 [2599-2619]	0	2524.33	0									0.87	0.965	0.807	1.108	0.853	1.034	1.058	1.309										199.9	173.9	192.8	161.3	221.5	170.6	206.7	211.6	261.7
	FALSE	High	[R].AQEPESGLSEETQVK.[C]	1xTMT6plex [K15]; 1xTMT6plex [N-Term]		9.00043e-05	0	1	2	12	P78527	P78527 [4091-4105]	0	2090.1	0	1.102	1.052	0.751	0.843	0.563	0.501	0.821	0.673	0.582	1.073	0.76	0.815	1.122	0.737	0.974	1.014	123.2	135.7	129.5	92.5	103.8	69.3	61.7	101.2	83	111.4	64.9	119.6	84.6	90.8	125	82.2	108.5	113
	FALSE	High	[K].GQAVTLLPFFTSLTGGSLEELRR.[V]	1xTMT6plex [N-Term]		7.55364e-05	0	1	2	3	P78527	P78527 [1690-1712]	1	2721.51	0	2.173	1.031	2.127	1.389	2.047	2.004	1.195	0.952									129.3	281.1	133.3	275.1	179.6	264.8	259.2	154.5	123.1
	FALSE	High	[K].GQAVTLLPFFTSLTGGSLEELR.[R]	1xTMT6plex [N-Term]		6.78273e-05	0	1	2	2	P78527	P78527 [1690-1711]	0	2565.41	0	1.202	1.481	0.699	1.291	1.009	2.426	1.838	1.655									142.8	171.7	211.6	99.8	184.4	144.1	346.6	262.5	236.5
	FALSE	High	[R].TVGALQVLGTEAQSSLLK.[A]	1xTMT6plex [K18]; 1xTMT6plex [N-Term]		7.793e-06	0	1	2	2	P78527	P78527 [1275-1292]	0	2273.35	0	0.734	1.038	0.664	0.681	0.825	0.621	0.827	0.605	0.569	0.658	0.832	0.645	1.136	0.72	1.166	0.708	128.7	94.5	133.5	85.5	87.6	106.2	79.8	106.4	77.9	121.1	68.9	79.6	100.7	78.1	137.5	87.2	141.2	85.7
	FALSE	High	[R].GLGQECVLSSSPAVLALQTSLVFSR.[D]	1xCarbamidomethyl [C6]; 1xTMT6plex [N-Term]		1.63584e-05	0	1	2	1	P78527	P78527 [37-61]	0	2848.54	0									1.812	1.039	0.954	0.882	0.827	1.123	0.996	0.953										187.8	340.3	195.1	179.2	165.7	155.2	210.9	187	179
	FALSE	High	[K].LCYDAFTENMAGENQLLER.[R]	1xCarbamidomethyl [C2]; 1xOxidation [M10]; 1xTMT6plex [N-Term]		0.000104144	5.95039e-05	1	2	2	P78527	P78527 [1918-1936]	0	2519.17	0	2.077	1.063	1.673	1.339	2.593	2.29	0.941	0.803	0.957	1.206	0.892	0.943	1.035	0.768	0.989	1.203	65.3	135.7	69.4	109.3	87.5	169.4	149.6	61.4	52.4	100.1	95.7	120.7	89.2	94.4	103.6	76.8	99	120.4
	FALSE	High	[R].GIFTSEIGTK.[Q]	1xTMT6plex [K10]; 1xTMT6plex [N-Term]		0.000160454	5.95039e-05	1	2	6	P78527	P78527 [2941-2950]	0	1510.89	0	1.514	0.984	1.136	0.938	1.007	1.091	0.819	0.597	1.147	1.033	0.822	1.068	1.012	0.659	0.889	1.438	99	150	97.5	112.5	92.9	99.8	108.1	81.1	59.1	99.3	113.9	102.5	81.6	106	100.5	65.4	88.2	142.7
	FALSE	High	[K].GGSWIQEINVAEK.[N]	1xTMT6plex [K13]; 1xTMT6plex [N-Term]		0.000111562	5.95039e-05	1	2	3	P78527	P78527 [4024-4036]	0	1889.05	0	1.297	0.985	1.368	1.103	1	1.218	1.02	0.784	1.119	1.105	0.837	1.167	0.967	0.808	0.983	1.203	92.1	119.4	90.7	126	101.5	92.1	112.2	93.9	72.2	97.9	109.6	108.2	82	114.3	94.8	79.1	96.3	117.8
	FALSE	High	[R].GSCVTQVGLLESVYEMFR.[K]	1xCarbamidomethyl [C3]; 1xTMT6plex [N-Term]		0.000123441	5.95039e-05	1	2	1	P78527	P78527 [1789-1806]	0	2304.16	0
	FALSE	High	[R].GSCVTQVGLLESVYEMFR.[K]	1xCarbamidomethyl [C3]; 1xOxidation [M16]; 1xTMT6plex [N-Term]		0.000123668	5.95039e-05	1	2	2	P78527	P78527 [1789-1806]	0	2320.15	0									1.356	1.415	1.058	1.262	1.32	1.114	1.133	1.823										156.8	212.6	221.9	165.8	197.9	206.9	174.7	177.6	285.8
	FALSE	High	[K].GLSSLLCNFTK.[S]	1xCarbamidomethyl [C7]; 1xTMT6plex [K11]; 1xTMT6plex [N-Term]		0.000119798	5.95039e-05	1	2	4	P78527	P78527 [226-236]	0	1697.97	0	1.365	1.043	1.119	0.995	0.759	1.094	0.893	0.717	1.156	0.905	0.859	1.085	1.025	0.754	0.882	1.414	100.2	136.7	104.5	112.1	99.7	76	109.6	89.5	71.8	99.1	114.6	89.7	85.1	107.5	101.6	74.7	87.4	140.2
	FALSE	High	[K].KGGSWIQEINVAEK.[N]	2xTMT6plex [K1; K14]; 1xTMT6plex [N-Term]		0.000124701	5.95039e-05	1	2	2	P78527	P78527 [4023-4036]	1	2246.31	0	1.007	1.021	0.784	1.045	0.553	0.864	1.045	0.849	0.613	0.733	0.811	0.867	0.97	0.821	0.939	0.94	110.2	111	112.5	86.4	115.1	60.9	95.2	115.1	93.6	117	71.7	85.8	94.9	101.5	113.4	96	109.9	110
	FALSE	High	[R].LACDVDQVTR.[Q]	1xCarbamidomethyl [C3]; 1xTMT6plex [N-Term]		0.000235836	5.95039e-05	1	2	8	P78527	P78527 [972-981]	0	1405.73	0	1.4	1.112	1.491	0.983	1.395	1.572	0.828	0.64	1.501	1.94	0.983	1.245	1.208	0.893	1.109	1.622	86.4	120.9	96	128.8	84.9	120.4	135.7	71.5	55.3	78.3	117.4	151.8	76.9	97.4	94.6	69.9	86.8	126.9
	FALSE	High	[R].KQNNFSLAMK.[L]	2xTMT6plex [K1; K10]; 1xTMT6plex [N-Term]		0.000233326	5.95039e-05	1	2	5	P78527	P78527 [3248-3257]	1	1868.1	0	0.736	1.14	0.488	0.839	0.373	0.595	1.003	0.69	0.562	0.464	0.753	0.818	0.805	0.584	0.829	1.057	131.1	96.5	149.4	64	110	48.9	77.9	131.5	90.5	131	73.6	60.7	98.7	107.2	105.4	76.5	108.6	138.4
	FALSE	High	[R].GYGLFAGPCK.[V]	1xCarbamidomethyl [C9]; 1xTMT6plex [K10]; 1xTMT6plex [N-Term]		0.000236559	5.95039e-05	1	2	14	P78527	P78527 [365-374]	0	1527.84	0	1.42	0.978	1.117	0.948	0.822	1.189	0.835	0.542	0.824	0.901	0.769	0.964	1.089	0.72	0.941	1.341	101.7	144.4	99.4	113.6	96.4	83.6	120.9	84.9	55.1	105.3	86.7	94.8	80.9	101.5	114.7	75.8	99.1	141.2
	FALSE	High	[K].HSSLITPLQAVAQR.[D]	1xTMT6plex [N-Term]		0.000192427	5.95039e-05	1	2	5	P78527	P78527 [2787-2800]	0	1750.02	0	0.618	0.938	0.809	0.675	0.454	0.393	0.808	0.804	1.075	1.236	0.955	0.976	0.927	0.934	1.072	0.961	138.5	85.5	129.9	112	93.5	62.9	54.4	112	111.3	98.5	105.9	121.7	94.1	96.2	91.3	92	105.6	94.6
	FALSE	High	[K].TRDDWLVSWVQSYCR.[L]	1xCarbamidomethyl [C14]; 1xTMT6plex [N-Term]		0.00023015	5.95039e-05	1	2	1	P78527	P78527 [3268-3282]	1	2200.08	0									1.26	0.983	0.864	0.838	1.136	0.957	1.142	1.256										190.8	240.3	187.5	164.8	159.9	216.7	182.6	217.9	239.6
	FALSE	High	[R].STVLTPMFVETQASQGTLQTR.[T]	1xOxidation [M7]; 1xTMT6plex [N-Term]		0.000121101	5.95039e-05	1	2	7	P78527	P78527 [2599-2619]	0	2540.32	0	0.795	0.906	0.236	0.664	0.461	0.39	0.656	0.636	0.359	0.751	0.933	0.78	1.107	0.732	1.054	0.666	156.6	124.5	141.9	37	104.1	72.2	61.1	102.8	99.7	121.9	43.8	91.6	113.7	95.1	134.9	89.3	128.6	81.1
	FALSE	High	[R].SLGPPQGEEDSVPR.[D]	1xTMT6plex [N-Term]		0.000103136	5.95039e-05	1	2	10	P78527	P78527 [2107-2120]	0	1696.87	0	1.751	0.96	1.609	1.063	1.211	1.698	0.898	0.568	1.311	1.18	0.856	1.162	1.137	0.962	0.988	1.411	83.7	146.5	80.3	134.6	88.9	101.3	142.1	75.1	47.5	89.9	117.9	106.1	77	104.5	102.2	86.5	88.9	126.9
	FALSE	High	[R].VVQMLGSLGGQINK.[N]	1xOxidation [M4]; 1xTMT6plex [K14]; 1xTMT6plex [N-Term]		0.000170106	5.95039e-05	1	2	7	P78527	P78527 [855-868]	0	1918.12	0	0.861	0.899	0.938	0.749	0.964	0.869	0.816	0.933	1.022	1	0.839	0.801	1.191	0.799	1.125	0.888	112.1	96.5	100.7	105.1	84	108.1	97.4	91.5	104.6	103.9	106.2	103.9	87.1	83.2	123.7	83	116.9	92.2
	FALSE	High	[R].VTELALTASDR.[Q]	1xTMT6plex [N-Term]		0.000134402	5.95039e-05	1	2	9	P78527	P78527 [914-924]	0	1404.79	0	1.12	0.922	0.998	0.806	1.095	0.914	0.771	0.745									215	240.9	198.3	214.5	173.4	235.3	196.5	165.8	160.2
	FALSE	High	[R].YPEETLSLMTK.[E]	1xTMT6plex [K11]; 1xTMT6plex [N-Term]		0.000186382	5.95039e-05	1	2	2	P78527	P78527 [3475-3485]	0	1769.98	0	1.36	1.011	1.271	1.008	1.399	1.237	0.998	1.045	1.039	1.087	1.073	1.328	1.106	0.884	1.051	1.442	87.1	118.5	88.1	110.7	87.8	121.9	107.8	87	91.1	89.9	93.4	97.8	96.5	119.3	99.5	79.5	94.5	129.6
	FALSE	High	[R].YNFPVEVEVPMER.[K]	1xTMT6plex [N-Term]		0.000216057	5.95039e-05	1	2	2	P78527	P78527 [1988-2000]	0	1837.94	0									1.329	1.022	1.07	1.177	1.146	0.797	1.099	1.454										178.3	236.9	182.3	190.8	209.9	204.3	142.2	196	259.2
	FALSE	High	[R].YKEVYAAAAEVLGLILR.[Y]	1xTMT6plex [K2]; 1xTMT6plex [N-Term]		0.000144864	5.95039e-05	1	2	1	P78527	P78527 [2312-2328]	1	2337.39	0
	FALSE	High	[K].TVSLLDENNVSSYLSK.[N]	1xTMT6plex [K16]; 1xTMT6plex [N-Term]		0.000108792	5.95039e-05	1	2	1	P78527	P78527 [3303-3318]	0	2227.22	0	1.168	0.878	0.99	0.999	0.979	1.281	0.966	0.714									200.6	234.3	176.1	198.6	200.3	196.3	256.8	193.8	143.2
	FALSE	High	[R].VLEQLIVAHFPMQSR.[E]	1xTMT6plex [N-Term]		0.000127414	5.95039e-05	1	2	1	P78527	P78527 [1713-1727]	0	1997.12	0									1.221	0.972	1.06	1.19	1.069	0.84	1.031	1.118										189.4	231.3	184.1	200.9	225.5	202.5	159.1	195.3	211.8
	FALSE	High	[R].LQETLSAADR.[C]	1xTMT6plex [N-Term]		0.000219962	5.95039e-05	1	2	13	P78527	P78527 [15-24]	0	1332.73	0	1.323	0.938	1.188	0.965	1.191	1.247	0.855	0.681	1.265	1.176	0.958	1.116	1.127	0.858	1.034	1.423	95.9	126.8	89.9	113.9	92.5	114.2	119.5	81.9	65.3	90.4	114.4	106.3	86.6	100.9	101.8	77.6	93.4	128.6
	FALSE	High	[R].IMEFTTTLLNTSPEGWK.[L]	1xTMT6plex [K17]; 1xTMT6plex [N-Term]		0.000107197	5.95039e-05	1	2	2	P78527	P78527 [1341-1357]	0	2426.3	0	1.03	1.084	0.534	0.964	0.664	0.816	0.967	0.71	1.005	0.681	0.857	1.193	1.049	0.748	1.049	1.071	115.8	119.3	125.6	61.8	111.7	76.9	94.6	112	82.3	104	104.5	70.8	89.2	124.1	109.1	77.8	109.1	111.4
	FALSE	High	[K].LTPLPEDNSMNVDQDGDPSDR.[M]	1xOxidation [M10]; 1xTMT6plex [N-Term]		0.000201386	5.95039e-05	1	2	8	P78527	P78527 [3197-3217]	0	2560.17	0	0.98	1.067	1.273	1.196	0.387	1.093	0.869	0.597	1.003	2.334	1.239	1.435	0.893	0.817	1.319	1.68	106.4	104.3	113.4	135.3	127.2	41.2	116.2	92.5	63.5	76.8	77	179.3	95.2	110.2	68.6	62.7	101.3	129
	FALSE	High	[K].LSDFNDITNMLLLK.[M]	1xTMT6plex [K14]; 1xTMT6plex [N-Term]		0.000146457	5.95039e-05	1	2	2	P78527	P78527 [3656-3669]	0	2095.19	0	1.025	1.377	0.838	1.11	1.44	0.904	1.077	1.016									183.9	188.5	253.3	154.1	204.1	264.9	166.3	198.1	186.8
	FALSE	High	[R].LGASLAFNNIYR.[E]	1xTMT6plex [N-Term]		0.00010936	5.95039e-05	1	2	3	P78527	P78527 [1076-1087]	0	1567.88	0	1.035	0.981	0.96	0.83	0.852	0.987	0.944	0.663	1.062	0.75	0.88	0.759	1.038	0.786	1.061	0.858	109	112.9	107	104.7	90.5	92.9	107.6	103	72.3	109.9	116.7	82.4	96.7	83.4	114	86.4	116.5	94.2
	FALSE	High	[R].LLALNSLYSPK.[I]	1xTMT6plex [K11]; 1xTMT6plex [N-Term]		0.000197387	5.95039e-05	1	2	4	P78527	P78527 [2539-2549]	0	1677.04	0	0.995	0.997	0.793	0.908	0.845	0.79	0.904	0.701	1.075	0.924	0.932	0.931	1.092	0.792	1.089	1.055	113.4	112.9	113.1	90	103	95.9	89.7	102.6	79.5	101.2	108.9	93.6	94.3	94.3	110.5	80.2	110.3	106.8
	FALSE	High	[R].ILELSGSSSEDSEK.[V]	1xTMT6plex [K14]; 1xTMT6plex [N-Term]		0.000155193	5.95039e-05	1	2	12	P78527	P78527 [3359-3372]	0	1939.03	0	0.875	0.847	0.389	0.797	0.284	0.512	0.735	0.643	0.483	0.375	0.996	0.861	1.132	1.124	1.079	1.059	148	129.4	125.3	57.6	118	42.1	75.7	108.8	95.1	111	53.6	41.6	110.6	95.6	125.6	124.8	119.7	117.5
	FALSE	High	[K].QGNLSSQVPLKR.[L]	1xTMT6plex [K11]; 1xTMT6plex [N-Term]		0.000184857	5.95039e-05	1	2	8	P78527	P78527 [3148-3159]	1	1785.07	0	0.701	0.987	0.484	0.56	0.472	0.574	0.955	0.665	0.662	0.492	0.762	0.608	1.176	0.781	0.919	0.864	140.7	98.6	138.8	68.1	78.8	66.4	80.8	134.3	93.6	123.9	82	60.9	94.4	75.4	145.6	96.7	113.9	107.1
	FALSE	High	[K].QITQSALLAEAR.[S]	1xTMT6plex [N-Term]		0.000115116	5.95039e-05	1	2	10	P78527	P78527 [2951-2962]	0	1529.88	0	1.387	1.002	1.528	1.028	1.27	1.35	1.015	0.735	1.232	0.903	0.82	0.924	0.993	0.793	0.903	1.079	87.3	121	87.4	133.3	89.7	110.8	117.8	88.6	64.1	104.1	128.2	94	85.4	96.2	103.3	82.6	94	112.3
	FALSE	High	[R].MEVQEQEEDISSLIR.[S]	1xOxidation [M1]; 1xTMT6plex [N-Term]		0.000163218	5.95039e-05	1	2	2	P78527	P78527 [3218-3232]	0	2051.02	0	1.515	1.29	2.53	1.222	2.052	2.546	1.057	0.62									130.1	197.1	167.9	329.2	159	267.1	331.3	137.6	80.7
	FALSE	High	[K].NLLIFENLIDLKR.[R]	1xTMT6plex [K12]; 1xTMT6plex [N-Term]		0.000155924	5.95039e-05	1	2	1	P78527	P78527 [1974-1986]	1	2059.27	0									1.414	0.578	1.02	0.831	0.938	0.883	1.126	1.033										204	288.4	117.9	208	169.6	191.4	180.1	229.7	210.8
	FALSE	High	[K].NLLIFENLIDLK.[R]	1xTMT6plex [K12]; 1xTMT6plex [N-Term]		0.000153931	5.95039e-05	1	2	2	P78527	P78527 [1974-1985]	0	1903.17	0									0.339	0.392	1.01	0.569	1.492	0.576	1.169	0.514										254.9	86.5	100	257.5	144.9	380.2	146.9	298	131
	FALSE	High	[R].EQQHVMEELFQSSFR.[R]	1xTMT6plex [N-Term]		0.000117264	5.95039e-05	1	2	2	P78527	P78527 [1769-1783]	0	2124.04	0	1.525	1.031	1.647	1.282	1.689	1.52	0.94	0.881	0.578	1.049	0.694	1.081	0.763	1.021	0.625	0.822	78.2	119.2	80.6	128.8	100.2	132	118.8	73.5	68.8	117.9	68.2	123.6	81.8	127.5	90	120.4	73.7	96.9
	FALSE	High	[R].EQQHVMEELFQSSFR.[R]	1xOxidation [M6]; 1xTMT6plex [N-Term]		0.000151642	5.95039e-05	1	2	11	P78527	P78527 [1769-1783]	0	2140.03	0	2.194	0.972	2.379	1.046	1.681	1.887	0.792	0.69	0.966	0.812	0.69	0.981	0.793	0.654	0.978	1.172	71.2	156.2	69.2	169.4	74.5	119.7	134.4	56.4	49.1	111.9	108	90.8	77.2	109.7	88.7	73.1	109.4	131.1
	FALSE	High	[K].EVYAAAAEVLGLILR.[Y]	1xTMT6plex [N-Term]		0.00015411	5.95039e-05	1	2	2	P78527	P78527 [2314-2328]	0	1817.07	0	1.634	1.028	0.852	1.06	1.253	1.263	1.053	0.889									179.4	293.1	184.5	152.9	190.2	224.8	226.6	188.9	159.5
	FALSE	High	[K].ATQMPEGGQGAPPMYQLYK.[R]	1xTMT6plex [K19]; 1xTMT6plex [N-Term]		0.000175466	5.95039e-05	1	2	3	P78527	P78527 [945-963]	0	2525.29	0									0.866	0.833	0.609	1.143	0.824	0.678	0.785	1.297										224	194.1	186.5	136.4	256.1	184.6	151.8	175.8	290.7
	FALSE	High	[K].ATQMPEGGQGAPPMYQLYK.[R]	2xOxidation [M4; M14]; 1xTMT6plex [K19]; 1xTMT6plex [N-Term]		0.000149759	5.95039e-05	1	2	9	P78527	P78527 [945-963]	0	2557.28	0	1.331	0.939	1.278	0.755	1.643	1.302	0.783	0.711	0.58	1.124	0.914	0.725	1.321	0.663	1.091	1.007	92.4	122.9	86.8	118.1	69.8	151.8	120.3	72.3	65.6	106.8	62	120	97.6	77.4	141.1	70.9	116.5	107.6
	FALSE	High	[R].DQNILLGTTYR.[I]	1xTMT6plex [N-Term]		0.000147105	5.95039e-05	1	2	19	P78527	P78527 [3325-3335]	0	1522.84	0	1.445	0.977	1.381	0.959	1.31	1.346	0.91	0.771	1.296	1.18	0.929	0.976	1.089	0.829	1.052	1.326	89.1	128.8	87	123.1	85.4	116.8	120	81.1	68.7	93	120.5	109.7	86.4	90.8	101.2	77.1	97.9	123.3
	FALSE	High	[K].AVAFFLESIAMHDIIAAEK.[C]	1xOxidation [M11]; 1xTMT6plex [K19]; 1xTMT6plex [N-Term]		0.00010277	5.95039e-05	1	2	1	P78527	P78527 [1293-1311]	0	2550.4	0
	FALSE	High	[R].AYVPALQMAFK.[L]	1xTMT6plex [K11]; 1xTMT6plex [N-Term]		0.000128141	5.95039e-05	1	2	3	P78527	P78527 [747-757]	0	1696.99	0	1.244	0.982	1.193	1.039	0.822	1.152	0.922	0.712	1.044	1.08	0.764	1.183	1.058	0.668	0.813	1.306	99.3	123.5	97.5	118.5	103.1	81.6	114.4	91.6	70.6	100.9	105.4	109.1	77.1	119.4	106.8	67.5	82	131.8
	FALSE	High	[R].CGAALAGHQLIR.[G]	1xCarbamidomethyl [C1]; 1xTMT6plex [N-Term]		0.000109076	5.95039e-05	1	2	4	P78527	P78527 [25-36]	0	1495.84	0	0.871	0.992	1.214	0.838	1	1.184	0.966	0.915	1.021	0.778	0.869	0.738	0.927	0.857	1.013	0.927	100.2	87.3	99.4	121.7	84	100.2	118.7	96.8	91.7	110.7	113	86.1	96.2	81.7	102.7	94.9	112.1	102.6
	FALSE	High	[K].DILPCLDGYLK.[T]	1xCarbamidomethyl [C5]; 1xTMT6plex [K11]; 1xTMT6plex [N-Term]		0.000134402	5.95039e-05	1	2	4	P78527	P78527 [791-801]	0	1765	0	1.223	0.934	0.876	0.881	0.93	0.928	0.832	0.548	0.894	0.657	0.768	0.887	0.876	0.688	0.933	0.906	110.4	135	103.1	96.7	97.2	102.6	102.4	91.9	60.5	118.3	105.8	77.7	90.9	104.9	103.6	81.4	110.4	107.2
	FALSE	High	[K].AALSALESFLK.[Q]	1xTMT6plex [K11]; 1xTMT6plex [N-Term]		0.000104788	5.95039e-05	1	2	6	P78527	P78527 [311-321]	0	1607.98	0	1.147	0.902	0.808	0.866	0.875	0.817	0.827	0.551	1.064	0.888	0.833	1.086	1.001	0.712	0.884	1.274	115.5	132.5	104.2	93.3	100.1	101	94.3	95.5	63.7	103	109.6	91.4	85.8	111.8	103	73.4	91	131.1
	FALSE	High	[R].APPCEYKDWLTK.[M]	1xCarbamidomethyl [C4]; 2xTMT6plex [K7; K12]; 1xTMT6plex [N-Term]		0.000253575	0.000112658	1	2	2	P78527	P78527 [3834-3845]	1	2195.21	0	0.991	0.859	0.547	0.996	0.397	0.529	0.767	0.511	0.606	0.586	0.712	0.947	0.883	0.771	0.81	1.048	136.5	135.2	117.2	74.6	135.9	54.2	72.2	104.6	69.7	122.2	74.1	71.7	87	115.8	107.9	94.2	99	128.1
	FALSE	High	[R].FMNAVFFLLPK.[F]	1xTMT6plex [K11]; 1xTMT6plex [N-Term]		0.000276918	0.000112658	1	2	3	P78527	P78527 [2378-2388]	0	1785.05	0
	FALSE	High	[K].NNWEVSALSR.[A]	1xTMT6plex [N-Term]		0.000266181	0.000112658	1	2	5	P78527	P78527 [811-820]	0	1404.74	0	0.926	0.998	0.908	0.629	0.778	0.904	0.803	0.611	1.028	0.961	0.854	0.78	1.054	0.669	0.994	1.41	119.1	110.3	118.9	108.2	74.9	92.7	107.7	95.7	72.8	102.9	105.7	98.8	87.8	80.2	108.5	68.8	102.2	145.1
	FALSE	High	[K].ETGLMYSIMVHALR.[A]	1xTMT6plex [N-Term]		0.00025958	0.000112658	1	3	1	P78527	P78527 [3976-3989]	0	1849.99	0									2.415	0.894	1.472	1.239	0.938	1.117	0.954	1.145										161.1	389	144.1	237.1	199.5	151.1	179.9	153.7	184.5
	FALSE	High	[K].LSDFNDITNMLLLK.[M]	1xOxidation [M10]; 1xTMT6plex [K14]; 1xTMT6plex [N-Term]		0.000274293	0.000112658	1	2	2	P78527	P78527 [3656-3669]	0	2111.18	0									0.84	0.977	0.855	0.926	1.12	0.754	1.007	1.161										208.3	175	203.5	178.1	193	233.3	157.2	209.8	241.8
	FALSE	High	[K].KIPDTVLEK.[V]	2xTMT6plex [K1; K9]; 1xTMT6plex [N-Term]		0.000268286	0.000112658	1	2	5	P78527	P78527 [165-173]	1	1730.1	0	1.024	0.956	0.542	0.837	0.447	0.476	0.737	0.489	0.731	0.773	0.752	0.817	0.994	0.643	0.984	0.948	138.3	141.5	132.3	75	115.8	61.8	65.9	101.9	67.7	117.8	86.1	91.1	88.6	96.2	117	75.7	115.9	111.6
	FALSE	High	[K].MVSAVLNGMLDQSFR.[E]	1xTMT6plex [N-Term]		0.000274728	0.000112658	1	2	1	P78527	P78527 [1592-1606]	0	1896.99	0
	FALSE	High	[K].HSPEDPEKYSCFALFVK.[F]	1xCarbamidomethyl [C11]; 2xTMT6plex [K8; K17]; 1xTMT6plex [N-Term]		0.000337911	0.000136946	1	2	1	P78527	P78527 [693-709]	1	2741.46	0
	FALSE	High	[R].VLEQLIVAHFPMQSR.[E]	1xOxidation [M12]; 1xTMT6plex [N-Term]		0.000332294	0.000136946	1	2	1	P78527	P78527 [1713-1727]	0	2013.12	0	0.963	1.033	0.998	0.726	2.258	1.15	0.89	0.832									182.8	176	188.7	182.4	132.7	412.6	210.1	162.7	152
	FALSE	High	[R].LAAVVSACK.[Q]	1xCarbamidomethyl [C8]; 1xTMT6plex [K9]; 1xTMT6plex [N-Term]		0.000292404	0.000136946	1	2	12	P78527	P78527 [1448-1456]	0	1376.83	0	0.861	0.943	0.678	0.819	0.534	0.634	0.843	0.589	0.667	0.768	0.925	0.836	1.146	0.688	1.069	1.107	130.4	112.3	123	88.4	106.8	69.7	82.7	109.9	76.8	109.7	73.2	84.2	101.5	91.7	125.7	75.5	117.2	121.4
	FALSE	High	[K].TSALSDETK.[N]	1xTMT6plex [K9]; 1xTMT6plex [N-Term]		0.000412477	0.000136946	1	2	4	P78527	P78527 [802-810]	0	1409.79	0	1.629	1.02	1.808	0.574	1.13	1.215	0.836	0.613	1.023	1.18	0.919	0.888	0.914	0.725	1.026	0.887	91.6	149.2	93.4	165.6	52.6	103.5	111.3	76.6	56.1	105.1	107.5	124.1	96.6	93.4	96.1	76.2	107.8	93.2
	FALSE	High	[R].SDPGLLTNTMDVFVK.[E]	1xTMT6plex [K15]; 1xTMT6plex [N-Term]		0.000414749	0.000136946	1	3	1	P78527	P78527 [3993-4007]	0	2095.15	0									1.249	1.158	0.959	1.175	0.991	0.833	0.886	1.14										191.7	239.3	221.9	183.8	225.2	190	159.7	169.8	218.5
	FALSE	High	[K].NTCTSVYTK.[D]	1xCarbamidomethyl [C3]; 1xTMT6plex [K9]; 1xTMT6plex [N-Term]		0.000297646	0.000136946	1	3	7	P78527	P78527 [109-117]	0	1531.82	0	0.398	0.986	0.331	0.421	0.297	0.329	0.731	0.5	0.655	0.466	0.688	0.513	0.973	0.496	0.929	0.78	180.2	71.8	177.7	59.7	75.9	53.5	59.3	131.8	90	138.4	90.7	64.6	95.2	71	134.7	68.7	128.7	108
	FALSE	High	[K].QMFLTQTDTGDDR.[V]	1xTMT6plex [N-Term]		0.000442712	0.000136946	1	2	4	P78527	P78527 [394-406]	0	1756.84	0	1.151	0.951	1.218	1	0.01	1.093	0.986	0.618	1.015	0.756	0.758	1.022	0.902	0.469	0.853	1.577	112.3	129.2	106.8	136.7	112.3		122.6	110.7	69.4	107.8	109.4	81.4	81.7	110.1	97.2	50.6	91.9	169.9
	FALSE	High	[R].NCISTVVHQGLIR.[I]	1xCarbamidomethyl [C2]; 1xTMT6plex [N-Term]		0.000358622	0.000136946	1	2	3	P78527	P78527 [477-489]	0	1725.96	0	0.973	0.779	0.505	0.722	0.798	0.812	0.808	0.828									249.1	242.5	194.1	125.7	179.9	198.8	202.3	201.2	206.3
	FALSE	High	[R].NELEIPGQYDGR.[G]	1xTMT6plex [N-Term]		0.000398504	0.000136946	1	2	8	P78527	P78527 [3697-3708]	0	1619.82	0	0.787	0.87	0.696	0.558	1.016	0.565	0.828	0.697	1.018	1.014	0.936	0.783	1.14	0.604	1.037	0.862	128.2	101	111.6	89.3	71.6	130.3	72.5	106.2	89.4	107.2	109.2	108.8	100.3	83.9	122.2	64.7	111.2	92.5
	FALSE	High	[R].LGLPGDEVDNKVK.[G]	2xTMT6plex [K11; K13]; 1xTMT6plex [N-Term]		0.000355558	0.000136946	1	2	5	P78527	P78527 [2705-2717]	1	2071.24	0	0.624	0.871	0.455	0.833	0.532	0.46	0.808	0.546	0.599	0.779	0.881	0.743	0.912	0.875	1.079	0.671	146.8	91.6	127.9	66.9	122.3	78.1	67.6	118.6	80.2	119.4	71.5	93	105.2	88.7	108.9	104.4	128.8	80
	FALSE	High	[K].LGNPIVPLNIR.[L]	1xTMT6plex [N-Term]		0.000397788	0.000136946	1	2	2	P78527	P78527 [2133-2143]	0	1434.9	0	0.847	0.921	0.796	0.691	0.951	0.977	0.919	0.853	0.846	0.752	0.684	0.59	1.021	0.689	1.178	0.806	113.1	95.9	104.2	90.1	78.2	107.6	110.5	104	96.5	119	100.6	89.5	81.4	70.2	121.4	81.9	140.1	95.9
	FALSE	High	[R].SIGEYDVLR.[G]	1xTMT6plex [N-Term]		0.00041935	0.000136946	1	2	8	P78527	P78527 [2932-2940]	0	1280.7	0	1.766	0.968	1.675	0.997	1.761	1.752	0.909	0.676	1.466	1.292	0.91	1.149	1.093	0.801	0.919	1.545	78.2	138.2	75.7	131	78	137.8	137.1	71.1	52.9	88.5	129.7	114.3	80.5	101.7	96.7	70.8	81.3	136.7
	FALSE	High	[R].HGDLPDIQIK.[H]	1xTMT6plex [K10]; 1xTMT6plex [N-Term]		0.000280021	0.000136946	1	2	10	P78527	P78527 [2777-2786]	0	1593.94	0	0.741	0.895	0.706	0.715	0.781	0.708	0.811	0.525	0.766	0.838	0.8	0.668	1.143	0.772	0.954	0.965	130.8	97	117.1	92.3	93.6	102.1	92.5	106	68.7	113.8	87.2	95.4	91.1	76.1	130.1	87.9	108.6	109.9
	FALSE	High	[K].LPVLAGCLK.[G]	1xCarbamidomethyl [C7]; 1xTMT6plex [K9]; 1xTMT6plex [N-Term]		0.00045646	0.000176826	1	2	3	P78527	P78527 [217-225]	0	1428.9	0	1.28	1.085	0.912	0.829	1.185	1.256	0.869	0.821	0.812	0.728	0.823	0.795	1.001	0.786	0.929	0.921	97.4	124.7	105.7	88.9	80.7	115.5	122.4	84.6	80	115.5	93.7	84	95.1	91.8	115.6	90.8	107.3	106.3
	FALSE	High	[R].FNNYVDCMK.[K]	1xCarbamidomethyl [C7]; 1xTMT6plex [K9]; 1xTMT6plex [N-Term]		0.00048025	0.000176826	1	2	4	P78527	P78527 [1736-1744]	0	1648.82	0	0.637	0.99	0.455	0.738	0.427	0.513	0.904	0.707	0.564	0.603	0.883	0.755	0.945	0.625	0.852	0.857	141.3	90	139.9	64.3	104.3	60.3	72.5	127.6	99.9	127.1	71.7	76.6	112.1	95.9	120.1	79.4	108.2	108.9
	FALSE	High	[K].CFGTGAAGNR.[T]	1xCarbamidomethyl [C1]; 1xTMT6plex [N-Term]		0.000469037	0.000176826	1	2	3	P78527	P78527 [1312-1321]	0	1239.61	0	0.608	0.978	0.535	0.432	0.499	0.554	0.977	0.613									290.6	176.6	284.2	155.4	125.5	144.9	160.9	284	178
	FALSE	High	[R].QFINLMLPMK.[E]	1xTMT6plex [K10]; 1xTMT6plex [N-Term]		0.000486013	0.000214998	1	3	1	P78527	P78527 [3966-3975]	0	1692.99	0
	FALSE	High	[K].YSCFALFVK.[F]	1xCarbamidomethyl [C3]; 1xTMT6plex [K9]; 1xTMT6plex [N-Term]		0.000518664	0.000214998	1	2	2	P78527	P78527 [701-709]	0	1592.89	0	0.756	1.145	0.69	0.754	0.498	0.722	1.048	0.857	0.763	0.924	0.915	0.848	1.12	0.757	0.984	0.913	120.5	91.1	137.9	83.1	90.8	60	87	126.3	103.2	109.4	83.5	101.1	100.1	92.8	122.5	82.9	107.7	100
	FALSE	High	[R].FMNAVFFLLPK.[F]	1xOxidation [M2]; 1xTMT6plex [K11]; 1xTMT6plex [N-Term]		0.000490899	0.000214998	1	2	4	P78527	P78527 [2378-2388]	0	1801.05	0	0.77	1.079	0.597	0.691	5.864	1.509	1.039	0.916	0.791	0.838	1.021	0.699	1.307	0.975	1.209	0.852	66.8	51.4	72.1	39.9	46.2	392	100.8	69.5	61.2	103.6	81.9	86.8	105.8	72.4	135.3	100.9	125.1	88.3
	FALSE	High	[R].QCLPSLDLSCK.[Q]	2xCarbamidomethyl [C2; C10]; 1xTMT6plex [K11]; 1xTMT6plex [N-Term]		0.000599888	0.000214998	1	2	10	P78527	P78527 [1498-1508]	0	1778.95	0	0.761	0.893	0.702	0.782	0.405	0.699	0.833	0.639	0.711	0.788	0.76	0.879	1.185	0.844	1.071	1.045	134	102	119.7	94.1	104.8	54.3	93.7	111.7	85.7	108.6	77.3	85.6	82.6	95.5	128.8	91.7	116.4	113.5
	FALSE	High	[R].SDYSEAAK.[Q]	1xTMT6plex [K8]; 1xTMT6plex [N-Term]		0.000535189	0.000214998	1	2	6	P78527	P78527 [2963-2970]	0	1328.71	0	0.638	0.924	0.424	0.662	0.622	0.408	0.89	0.509	0.587	0.529	0.85	0.632	1.229	0.691	1.186	0.803	148.1	94.5	136.8	62.8	98.1	92.1	60.4	131.8	75.4	119.9	70.4	63.4	101.9	75.8	147.4	82.8	142.2	96.3
	FALSE	High	[R].LYSLALHPNAFK.[R]	1xTMT6plex [K12]; 1xTMT6plex [N-Term]		0.000629929	0.000214998	1	2	1	P78527	P78527 [1063-1074]	0	1832.08	0	0.856	1.004	0.593	0.832	0.759	0.573	0.834	0.806									248	212.3	249.2	147.1	206.3	188.3	142.1	206.8	199.9
	FALSE	High	[K].MDPMNIWDDIITNR.[C]	1xTMT6plex [N-Term]		0.000802824	0.000214998	1	2	2	P78527	P78527 [3173-3186]	0	1962.96	0									1.408	1.275	0.973	1.882	1.046	0.686	0.961	2.079										159.2	224.1	202.8	154.8	299.5	166.5	109.2	153	330.9
	FALSE	High	[K].QVSNMVAK.[N]	1xTMT6plex [K8]; 1xTMT6plex [N-Term]		0.000914561	0.000214998	1	2	1	P78527	P78527 [322-329]	0	1334.79	0									0.636	0.45	0.584	0.779	0.766	0.453	0.774	1.2										271.1	172.5	122	158.2	211.1	207.5	122.7	209.7	325.3
	FALSE	High	[R].YNFPVEVEVPMER.[K]	1xOxidation [M11]; 1xTMT6plex [N-Term]		0.000925626	0.000214998	1	2	3	P78527	P78527 [1988-2000]	0	1853.93	0	1.449	0.998	1.531	1.032	1.038	1.4	0.81	0.715	1.172	1.312	0.842	1.003	1.163	0.663	1.098	1.416	90.2	130.7	90.1	138.2	93.1	93.7	126.4	73.1	64.5	93.1	109.1	122.1	78.4	93.3	108.2	61.7	102.2	131.8
	FALSE	High	[R].YPEETLSLMTK.[E]	1xOxidation [M9]; 1xTMT6plex [K11]; 1xTMT6plex [N-Term]		0.000570978	0.000214998	1	2	4	P78527	P78527 [3475-3485]	0	1785.97	0	1.138	1.072	1.081	0.936	1.162	1.161	0.839	0.706	1.21	1.42	0.936	0.937	1.108	0.993	1.093	0.806	98.9	112.6	106.1	107	92.6	115	114.9	83.1	69.8	94.7	114.6	134.5	88.6	88.8	104.9	94	103.5	76.3
	FALSE	High	[K].IPALDLLIK.[L]	1xTMT6plex [K9]; 1xTMT6plex [N-Term]		0.000552599	0.000214998	1	3	3	P78527	P78527 [125-133]	0	1453.98	0									1.051	1.24	1.096	0.958	1.261	0.806	0.952	0.904										194.2	204.1	240.8	212.8	186.1	244.9	156.5	184.9	175.7
	FALSE	High	[K].DVDFMYVELIQR.[C]	1xOxidation [M5]; 1xTMT6plex [N-Term]		0.000621083	0.000214998	1	2	2	P78527	P78527 [380-391]	0	1772.91	0	1.987	1.088	1.93	1.056	1.987	1.665	1.022	0.817									143.4	284.9	156	276.8	151.5	285	238.7	146.6	117.2
	FALSE	High	[R].LPLISGFYK.[L]	1xTMT6plex [K9]; 1xTMT6plex [N-Term]		0.000791733	0.000214998	1	2	1	P78527	P78527 [660-668]	0	1495.93	0									1.256	1.209	1.135	1.216	1.109	0.996	1.06	1.249										176	221	212.7	199.7	214	195.1	175.3	186.5	219.8
	FALSE	High	[R].MSTSPEAFLALR.[S]	1xTMT6plex [N-Term]		0.000770271	0.000214998	1	2	2	P78527	P78527 [3890-3901]	0	1551.84	0	1.065	0.944	1.089	0.877	0.658	1.288	0.835	0.751	1.054	0.815	0.829	0.943	0.872	0.677	0.877	1.077	105.8	112.7	99.9	115.2	92.8	69.6	136.3	88.3	79.5	110.5	116.4	90	91.6	104.3	96.4	74.8	96.9	119
	FALSE	High	[K].ATQMPEGGQGAPPMYQLYK.[R]	1xOxidation [M14]; 1xTMT6plex [K19]; 1xTMT6plex [N-Term]		0.000724338	0.000214998	1	2	1	P78527	P78527 [945-963]	0	2541.29	0									1.861	1.971	0.951	1.442	1.275	0.884	0.916	1.683										150.2	279.6	296.1	142.8	216.6	191.6	132.7	137.6	252.8
	FALSE	High	[K].AIRPQIDLK.[R]	1xTMT6plex [K9]; 1xTMT6plex [N-Term]		0.000787365	0.000214998	1	2	7	P78527	P78527 [255-263]	0	1511.97	0	0.964	0.939	0.702	0.844	0.799	0.738	0.754	0.531	0.731	0.805	0.822	0.851	0.976	0.674	0.939	0.963	123.8	119.3	116.3	86.9	104.5	98.9	91.4	93.3	65.8	116	84.7	93.4	95.3	98.7	113.1	78.2	108.9	111.7
	FALSE	High	[R].EIFNFVLK.[A]	1xTMT6plex [K8]; 1xTMT6plex [N-Term]		0.00089038	0.000214998	1	2	2	P78527	P78527 [247-254]	0	1467.9	0	1.314	0.851	0.817	0.876	0.799	0.787	0.756	0.595									230.9	303.5	196.6	188.6	202.3	184.5	181.6	174.6	137.4
	FALSE	High	[K].HDVGAYMLMYK.[G]	1xTMT6plex [K11]; 1xTMT6plex [N-Term]		0.000867156	0.000214998	1	2	1	P78527	P78527 [3850-3860]	0	1785.94	0
	FALSE	High	[R].ICSKPVVLPK.[G]	1xCarbamidomethyl [C2]; 2xTMT6plex [K4; K10]; 1xTMT6plex [N-Term]		0.000590421	0.000214998	1	2	5	P78527	P78527 [490-499]	0	1828.17	0	0.545	0.939	0.402	0.709	0.526	0.493	0.867	0.67	0.642	0.6	0.931	0.675	1.052	0.805	1.07	0.997	146.4	79.7	137.4	58.8	103.8	76.9	72.1	126.8	98	115.8	74.3	69.5	107.8	78.2	121.8	93.2	123.9	115.5
	FALSE	High	[K].IAPYSVEIK.[N]	1xTMT6plex [K9]; 1xTMT6plex [N-Term]		0.000618183	0.000214998	1	3	3	P78527	P78527 [100-108]	0	1477.9	0	0.583	0.87	0.541	0.593	0.778	0.446	0.772	0.696	0.611	0.652	0.794	0.735	1.019	0.682	1.03	0.769	143.3	83.6	124.8	77.5	84.9	111.6	63.9	110.7	99.7	123.4	75.4	80.5	98	90.7	125.7	84.2	127.1	94.9
	FALSE	High	[R].TQEGSLSAR.[W]	1xTMT6plex [N-Term]		0.000898331	0.000214998	1	2	5	P78527	P78527 [2620-2628]	0	1177.64	0	1.07	0.93	1.064	0.782	1.153	1.009	0.911	0.672	1.225	0.904	0.856	0.995	1.114	0.818	0.893	1.153	104.8	112.1	97.4	111.4	82	120.8	105.7	95.4	70.4	100.5	123.1	90.8	86.1	100	111.9	82.2	89.7	115.8
	FALSE	High	[K].MSPYKDILETHLR.[E]	1xTMT6plex [K5]; 1xTMT6plex [N-Term]		0.000984065	0.00024796	1	2	3	P78527	P78527 [1408-1420]	1	2061.16	0	1.418	0.896	0.526	1.733	0.617	1.083	0.792	0.623	0.99	0.948	0.53	1.034	0.876	0.847	0.688	1.353	103.6	146.9	92.8	54.4	179.6	63.9	112.2	82	64.6	108.9	107.8	103.2	57.7	112.6	95.4	92.2	74.9	147.3
	FALSE	High	[R].AYVPALQMAFK.[L]	1xOxidation [M8]; 1xTMT6plex [K11]; 1xTMT6plex [N-Term]		0.00113314	0.000270235	1	2	3	P78527	P78527 [747-757]	0	1712.98	0	1.466	0.991	1.327	0.912	2.223	1.127	0.95	0.746	1.295	1.212	1.081	0.933	1.423	1.012	1.108	1.062	83.8	122.8	83.1	111.2	76.4	186.3	94.4	79.6	62.5	88.9	115.1	107.7	96.1	82.9	126.5	90	98.5	94.3
	FALSE	High	[K].HSPEDPEK.[Y]	1xTMT6plex [K8]; 1xTMT6plex [N-Term]		0.00117149	0.000270235	1	2	5	P78527	P78527 [693-700]	0	1396.75	0	0.577	1.072	0.542	0.568	0.942	0.556	0.828	0.625	0.973	1.065	0.728	0.62	1.228	0.746	1.117	0.727	134.1	77.4	143.8	72.6	76.2	126.4	74.6	111.1	83.8	109.7	106.7	116.9	79.9	68	134.7	81.8	122.5	79.7
	FALSE	High	[K].WCAHTNVELK.[K]	1xCarbamidomethyl [C2]; 1xTMT6plex [K10]; 1xTMT6plex [N-Term]		0.00114827	0.000270235	1	2	5	P78527	P78527 [300-309]	0	1715.93	0	0.838	1.297	0.725	0.904	1.002	0.657	0.914	0.853	0.44	0.805	0.77	0.758	1.294	0.733	0.93	0.858	109.9	92.1	142.5	79.7	99.3	110.1	72.2	100.5	93.8	118.6	52.2	95.5	91.4	89.9	153.5	87	110.3	101.8
	FALSE	High	[K].ILDVMYSR.[L]	1xTMT6plex [N-Term]		0.00120349	0.000270235	1	2	3	P78527	P78527 [1876-1883]	0	1225.68	0
	FALSE	High	[R].MYAALGDPK.[A]	1xTMT6plex [K9]; 1xTMT6plex [N-Term]		0.00124097	0.000270235	1	2	5	P78527	P78527 [3613-3621]	0	1423.8	0	0.891	1.391	1.592	1.078	1.322	0.948	1.219	0.999	0.851	0.963	0.963	1.002	1.156	1.033	0.897	1.043	86.2	76.8	120	137.2	92.9	114	81.7	105.1	86.1	101	86	97.3	97.3	101.3	116.8	104.4	90.6	105.4
	FALSE	High	[K].NLLTVTSSDEMMK.[S]	1xOxidation [M]; 1xTMT6plex [K13]; 1xTMT6plex [N-Term]		0.00131168	0.000300383	1	2	2	P78527	P78527 [869-881]	0	1943.02	0									1.452	1.204	1.053	1.088	1.012	0.942	1.141	1.336										176	255.6	212	185.2	191.5	178.2	165.8	200.8	235.1
	FALSE	High	[R].YAVPSAGLR.[L]	1xTMT6plex [N-Term]		0.00125814	0.000300383	1	2	4	P78527	P78527 [265-273]	0	1162.68	0
	FALSE	High	[K].FLCIFLEK.[M]	1xCarbamidomethyl [C3]; 1xTMT6plex [K8]; 1xTMT6plex [N-Term]		0.00131168	0.000300383	1	2	2	P78527	P78527 [88-95]	0	1527.9	0	0.861	1.238	0.705	0.944	0.808	0.646	1.086	0.741	1.268	0.556	0.967	0.886	1.197	0.726	1.159	1.013	112.1	96.5	138.8	79	105.8	90.6	72.4	121.8	83.1	102.6	130.1	57	99.2	90.9	122.8	74.5	118.9	104
	FALSE	High	[K].DSKPPGNLK.[E]	2xTMT6plex [K3; K9]; 1xTMT6plex [N-Term]		0.00158836	0.00032087	1	2	8	P78527	P78527 [3673-3681]	0	1643.01	0	0.455	0.934	0.306	0.688	0.458	0.389	0.808	0.718									312.7	142.4	292.2	95.6	215.1	143.3	121.7	252.6	224.4
	FALSE	High	[K].QITPQQQEK.[S]	1xTMT6plex [K9]; 1xTMT6plex [N-Term]		0.0015477	0.00032087	1	2	13	P78527	P78527 [1043-1051]	0	1557.9	0	0.963	0.955	0.795	0.905	0.947	0.839	0.867	0.643	0.665	0.694	0.84	0.882	1.108	0.666	1.055	1.115	113.7	109.5	108.6	90.4	102.9	107.7	95.5	98.6	73.1	112.2	74.6	77.8	94.2	98.9	124.3	74.7	118.3	125.1
	FALSE	High	[K].MKQDAQVVLYR.[S]	1xTMT6plex [K2]; 1xTMT6plex [N-Term]		0.00142837	0.00032087	1	2	1	P78527	P78527 [2763-2773]	1	1809.05	0
	FALSE	High	[K].DILETHLR.[E]	1xTMT6plex [N-Term]		0.00151391	0.00032087	1	2	9	P78527	P78527 [1413-1420]	0	1225.71	0									0.864	1.91	1.175	1.004	1.236	0.601	0.868	1.246										181.7	157	347.2	213.5	182.4	224.7	109.3	157.8	226.4
	FALSE	High	[R].DFGLLVFVR.[K]	1xTMT6plex [N-Term]		0.00158247	0.00032087	1	2	2	P78527	P78527 [62-70]	0	1294.77	0	1.131	1.06	1.277	1.02	1.477	1.175	1.074	0.911	1.637	1.238	1.13	1.173	1.385	1.185	1.393	1.346	88.9	100.5	94.2	113.5	90.6	131.3	104.4	95.5	81	78.4	128.3	97	88.5	91.9	108.6	92.8	109.1	105.4
	FALSE	High	[R].EMKPVIFLDVFLPR.[V]	1xOxidation [M2]; 1xTMT6plex [K3]; 1xTMT6plex [N-Term]		0.00155918	0.00032087	1	2	2	P78527	P78527 [900-913]	0	2178.28	0	1.408	1.151	0.937	0.907	1.418	1.02	1.024	0.791	1.727	1.338	1.12	1.033	1.437	0.991	1.338	1.238	93.2	131.2	107.2	87.3	84.5	132.2	95.1	95.5	73.7	80.2	138.5	107.3	89.8	82.9	115.2	79.5	107.3	99.3
	FALSE	High	[K].HDVGAYMLMYK.[G]	1xOxidation [M]; 1xTMT6plex [K11]; 1xTMT6plex [N-Term]		0.00187751	0.000339454	1	2	2	P78527	P78527 [3850-3860]	0	1801.94	0									0.856	0.956	0.856	0.604	0.863	0.717	0.893	0.844										237.1	203	226.8	203.1	143.2	204.7	170.1	211.8	200.2
	FALSE	High	[K].QYDEALNK.[Q]	1xTMT6plex [K8]; 1xTMT6plex [N-Term]		0.00183442	0.000339454	1	2	1	P78527	P78527 [2971-2978]	0	1438.79	0									0.743	0.728	1.095	0.853	0.988	0.807	0.983	0.97										220.4	163.8	160.4	241.4	187.9	217.8	177.8	216.6	213.9
	FALSE	High	[K].LATTILQHWK.[K]	1xTMT6plex [K10]; 1xTMT6plex [N-Term]		0.00164886	0.000339454	1	2	2	P78527	P78527 [1618-1627]	0	1669.02	0	0.99	1	0.888	0.94	1.127	1.038	0.952	0.708	0.393	0.989	0.964	0.985	0.779	0.818	1.03	0.944	104.1	103.1	104.2	92.5	97.8	117.3	108.1	99.2	73.7	113.9	44.8	112.6	109.8	112.2	88.7	93.2	117.3	107.5
	FALSE	High	[K].VIAGLYQR.[A]	1xTMT6plex [N-Term]		0.00203038	0.000339454	1	2	3	P78527	P78527 [3373-3380]	0	1148.7	0	1.405	0.909	1.485	0.799	1.316	1.42	0.847	0.581	1.226	1.1	0.919	0.958	1.148	0.852	1.032	0.953	92.2	129.6	83.8	136.9	73.7	121.4	130.9	78.1	53.5	97.9	120.1	107.8	90	93.9	112.4	83.4	101.1	93.4
	FALSE	High	[R].HNLEIIK.[T]	1xTMT6plex [K7]; 1xTMT6plex [N-Term]		0.00186301	0.000339454	1	2	10	P78527	P78527 [2233-2239]	0	1324.84	0	0.836	0.874	0.786	0.742	0.76	0.76	0.882	0.627	0.51	0.953	0.961	0.675	1.027	0.903	0.945	1.094	123.8	103.6	108.3	97.4	91.8	94.1	94.1	109.3	77.7	111.6	56.9	106.4	107.2	75.3	114.5	100.8	105.4	122
	FALSE	High	[R].KQNNFSLAMK.[L]	1xOxidation [M9]; 2xTMT6plex [K1; K10]; 1xTMT6plex [N-Term]		0.00219854	0.000365227	1	2	2	P78527	P78527 [3248-3257]	1	1884.1	0	0.968	0.916	0.932	0.804	0.656	0.922	0.884	0.684	0.691	0.579	1.084	0.665	1.422	1.013	1.135	0.726	115.9	112.1	106.1	108	93.2	76	106.8	102.4	79.3	108.2	74.8	62.7	117.3	72	153.9	109.7	122.8	78.6
	FALSE	High	[R].GKPLPEYHVR.[I]	1xTMT6plex [K2]; 1xTMT6plex [N-Term]		0.00218975	0.000365227	1	2	4	P78527	P78527 [3709-3718]	0	1653.98	0	1.745	0.806	1.681	1.004	1.25	1.402	0.863	0.59	1.074	1.611	0.923	1.273	1.011	0.782	1.002	1.701	87	151.8	70.1	146.3	87.4	108.8	122.1	75.1	51.3	86.7	93.2	139.7	80.1	110.4	87.7	67.8	86.9	147.5
	FALSE	High	[K].AMHGELQK.[A]	1xTMT6plex [K8]; 1xTMT6plex [N-Term]		0.00226129	0.000454434	1	2	4	P78527	P78527 [3068-3075]	0	1371.78	0	1.628	1.073	1.779	1.191	1.467	1.762	1.107	0.704	1.089	1.073	0.846	1.297	0.917	0.677	0.813	1.678	76.8	125.1	82.4	136.7	91.6	112.7	135.4	85.1	54.1	95.8	104.4	102.8	81	124.3	87.9	64.9	77.9	160.9
	FALSE	High	[R].LLPAELPAK.[R]	1xTMT6plex [K9]; 1xTMT6plex [N-Term]		0.00230741	0.000475735	1	2	11	P78527	P78527 [2900-2908]	0	1409.91	0	1.003	0.951	1.014	0.978	0.879	0.886	0.96	0.815	0.983	1.186	1.134	1.329	1.099	0.868	0.839	1.118	106.1	106.3	100.9	107.5	103.7	93.3	93.9	101.8	86.5	94.2	92.6	111.7	106.8	125.1	103.5	81.7	79	105.3
	FALSE	High	[K].MDPMNIWDDIITNR.[C]	2xOxidation [M1; M4]; 1xTMT6plex [N-Term]		0.00272998	0.000497353	1	2	2	P78527	P78527 [3173-3186]	0	1994.95	0
	FALSE	High	[K].MAVLALLAK.[I]	1xOxidation [M1]; 1xTMT6plex [K9]; 1xTMT6plex [N-Term]		0.00295578	0.000574883	1	2	1	P78527	P78527 [1643-1651]	0	1403.91	0									0.822	0.616	0.891	0.538	1.244	0.791	1.12	0.616										235.7	193.8	145.2	209.9	126.7	293.2	186.4	264	145.1
	FALSE	High	[K].VFLALAAK.[G]	1xTMT6plex [K8]; 1xTMT6plex [N-Term]		0.00305736	0.000574883	1	2	2	P78527	P78527 [464-471]	0	1290.85	0	0.935	1.019	0.696	0.851	0.873	0.659	0.884	0.666	1.109	0.943	0.953	1.007	1.102	0.782	1.059	1.129	118.7	110.9	120.9	82.6	101.1	103.6	78.3	104.9	79	99.1	109.9	93.4	94.4	99.8	109.2	77.5	104.9	111.9
	FALSE	High	[R].LLNTWTNR.[Y]	1xTMT6plex [N-Term]		0.00338817	0.000647632	1	2	6	P78527	P78527 [3160-3167]	0	1246.71	0	0.955	0.964	0.912	0.739	1.382	1.073	0.914	0.76	0.845	0.897	0.83	0.717	0.988	0.605	0.864	0.925	103.5	98.8	99.7	94.3	76.5	143	111	94.6	78.6	117.4	99.1	105.3	97.3	84.1	115.9	70.9	101.4	108.5
	FALSE	High	[R].LLPAELPAKR.[V]	1xTMT6plex [K9]; 1xTMT6plex [N-Term]		0.00325929	0.000647632	1	2	4	P78527	P78527 [2900-2909]	1	1566.01	0									0.649	0.501	0.481	0.642	0.925	0.598	1.018	1.616										242.3	157.1	121.3	116.5	155.6	224.1	144.9	246.6	391.6
	FALSE	High	[R].TETVTSFR.[K]	1xTMT6plex [N-Term]		0.00356982	0.000671864	1	2	6	P78527	P78527 [3865-3872]	0	1169.64	0	0.828	0.991	1.004	0.72	0.973	1.044	0.96	0.838	0.809	0.733	0.838	0.849	1.118	0.763	0.998	0.952	107.7	89.1	106.7	108.1	77.6	104.8	112.5	103.4	90.2	111.7	90.4	81.8	93.5	94.8	124.9	85.2	111.5	106.3
	FALSE	High	[K].YFEGVSPK.[S]	1xTMT6plex [K8]; 1xTMT6plex [N-Term]		0.00438848	0.000726117	1	2	11	P78527	P78527 [682-689]	0	1384.79	0	0.849	1.033	0.389	0.531	0.886	0.403	0.586	0.492	0.636	0.569	0.685	0.565	1.031	0.625	0.938	0.968	145.9	123.9	150.7	56.7	77.4	129.2	58.8	85.6	71.8	128.3	81.5	73	87.9	72.5	132.3	80.2	120.3	124.2
	FALSE	High	[K].QHQNTMEDK.[F]	1xOxidation [M6]; 1xTMT6plex [K9]; 1xTMT6plex [N-Term]		0.00500096	0.000746994	1	2	3	P78527	P78527 [2351-2359]	0	1604.81	0	1.092	1.331	1.236	0.985	1.382	1.488	1.07	0.772									173.8	189.8	231.4	214.8	171.2	240.2	258.7	186	134.1
	FALSE	High	[K].DYVDLFR.[H]	1xTMT6plex [N-Term]		0.00519444	0.000769327	1	2	9	P78527	P78527 [526-532]	0	1156.62	0	1.565	0.951	1.145	0.907	1.53	1.266	0.816	0.57	1.17	1.157	0.895	1.054	1.105	0.746	0.928	1.37	92.3	144.5	87.8	105.7	83.7	141.2	116.9	75.3	52.6	95.5	111.7	110.5	85.4	100.6	105.5	71.2	88.6	130.9
	FALSE	High	[R].KFIQTFGK.[E]	2xTMT6plex [K1; K8]; 1xTMT6plex [N-Term]		0.00514525	0.000769327	1	2	1	P78527	P78527 [3631-3638]	1	1656.05	0
	FALSE	High	[R].KGVAEQK.[R]	2xTMT6plex [K1; K7]; 1xTMT6plex [N-Term]		0.00560849	0.000812387	1	2	2	P78527	P78527 [2746-2752]	1	1446.92	0	0.548	0.876	0.244	0.734	0.465	0.407	0.732	0.559	0.574	0.58	0.859	0.697	0.97	0.755	1.03	0.673	161.8	88.6	141.7	39.5	118.8	75.2	65.8	118.3	90.4	126.1	72.3	73.2	108.3	87.8	122.3	95.2	129.9	84.9
	FALSE	High	[K].TQMTSAVR.[E]	1xTMT6plex [N-Term]		0.00597342	0.000859559	1	2	1	P78527	P78527 [206-213]	0	1122.61	0
	FALSE	High	[R].LSFAVPFR.[E]	1xTMT6plex [N-Term]		0.00600261	0.000859559	1	2	2	P78527	P78527 [892-899]	0	1165.69	0	1.027	0.939	1.036	0.951	0.891	1.139	0.772	0.716	1.117	0.883	0.744	0.946	0.993	0.689	0.885	1.226	106.3	109.1	99.8	110.1	101.1	94.7	121	82	76.1	106.1	118.5	93.7	78.9	100.4	105.3	73.1	93.9	130.1
	FALSE	High	[K].SLNSIEFR.[E]	1xTMT6plex [N-Term]		0.00612101	0.000883363	1	2	6	P78527	P78527 [72-79]	0	1194.67	0	1.183	1.044	1.325	0.978	1.335	1.071	1.004	0.854	1.112	1.018	0.961	1.025	1.092	0.976	1.026	1.138	91.9	108.8	96	121.7	89.9	122.7	98.4	92.2	78.5	96.3	107	98	92.5	98.7	105.1	94	98.8	109.6
	FALSE	High	[R].HECMAPLTALVK.[H]	1xCarbamidomethyl [C3]; 1xOxidation [M4]; 1xTMT6plex [K12]; 1xTMT6plex [N-Term]		0.00606148	0.000883363	1	2	1	P78527	P78527 [2091-2102]	0	1844.02	0
	FALSE	High	[K].DCLSIPYR.[L]	1xCarbamidomethyl [C2]; 1xTMT6plex [N-Term]		0.00630367	0.000931516	1	2	5	P78527	P78527 [2247-2254]	0	1252.66	0
	FALSE	High	[K].CLMDQATDPNILGR.[T]	1xCarbamidomethyl [C1]; 1xOxidation [M3]; 1xTMT6plex [N-Term]		0.00646064	0.000954125	1	2	2	P78527	P78527 [4106-4119]	0	1848.91	0
	FALSE	High	[R].LGLPGDEVDNK.[V]	1xTMT6plex [K11]; 1xTMT6plex [N-Term]		0.00652467	0.000975706	1	2	5	P78527	P78527 [2705-2715]	0	1614.91	0	1.063	1.159	1.473	0.815	1.438	1.134	0.92	0.874	0.615	0.701	1.015	0.736	1.15	0.782	0.979	0.665	91.1	96.9	105.6	134.2	74.3	131.1	103.3	83.8	79.7	117.8	72.4	82.6	119.5	86.7	135.4	92.1	115.3	78.3
	FALSE	High	[K].FVPLLPGNR.[S]	1xTMT6plex [N-Term]		0.00784735	0.00122609	1	2	4	P78527	P78527 [1194-1202]	0	1241.76	0	1.046	0.939	0.855	0.807	1.481	0.784	0.955	0.746	0.891	0.779	0.831	0.743	1	0.753	1.007	0.901	104.5	109.3	98.1	89.3	84.3	154.7	82	99.8	78	113.9	101.5	88.7	94.6	84.6	113.9	85.7	114.6	102.6
	FALSE	High	[R].LLEEALLR.[L]	1xTMT6plex [N-Term]		0.00821221	0.00124937	1	2	4	P78527	P78527 [2892-2899]	0	1185.74	0	1.82	0.919	1.438	0.925	1.518	1.486	0.814	0.658	1.465	1.183	0.823	1.113	0.92	0.752	0.906	1.341	85.1	154.8	78.2	122.4	78.7	129.2	126.4	69.3	56	94.7	138.8	112.1	77.9	105.4	87.1	71.2	85.8	127
	FALSE	High	[K].GIAPGDER.[Q]	1xTMT6plex [N-Term]		0.00868342	0.00138103	1	2	1	P78527	P78527 [1490-1497]	0	1043.57	0
	FALSE	High	[K].MDPMNIWDDIITNR.[C]	1xOxidation [M]; 1xTMT6plex [N-Term]		0.00886195	0.00138103	1	2	2	P78527	P78527 [3173-3186]	0	1978.96	0
	FALSE	High	[K].SMEEDPQTSR.[E]	1xTMT6plex [N-Term]		0.00927822	0.00139858	1	2	3	P78527	P78527 [237-246]	0	1408.66	0	2.153	1.164	1.766	1.268	0.569	1.807	0.758	0.559	1.13	1.244	0.773	1.395	1.011	0.464	0.958	1.573	81.5	175.4	94.8	143.9	103.3	46.4	147.3	61.8	45.6	94.3	106.5	117.3	72.8	131.5	95.3	43.7	90.3	148.2
	FALSE	High	[R].LPSNTLDR.[L]	1xTMT6plex [N-Term]		0.00913718	0.00139858	1	2	2	P78527	P78527 [2531-2538]	0	1144.65	0	1.776	0.986	1.556	1.146	1.629	1.649	0.948	0.865	1.447	1.407	1.168	1.161	1.193	1.144	1.059	1.212	77.9	138.3	76.8	121.2	89.3	126.9	128.5	73.9	67.4	83.4	120.7	117.3	97.4	96.8	99.5	95.4	88.3	101.1
	FALSE	High	[K].NLLTVTSSDEMMK.[S]	2xOxidation [M11; M12]; 1xTMT6plex [K13]; 1xTMT6plex [N-Term]		0.00956738	0.001419	1	2	3	P78527	P78527 [869-881]	0	1959.02	0									0.845	0.82	0.979	1.001	0.998	0.953	1.077	0.921										209.4	177	171.7	205	209.7	209.1	199.7	225.5	192.9
	FALSE	High	[R].LLNFLMK.[H]	1xTMT6plex [K7]; 1xTMT6plex [N-Term]		0.0104953	0.0014952	1	2	1	P78527	P78527 [2215-2221]	0	1336.84	0									1.321	0.818	0.947	1.227	1.01	0.68	1.005	1.437										190.6	251.8	155.8	180.4	233.9	192.5	129.6	191.6	273.8
	FALSE	High	[K].MQLVCCR.[A]	2xCarbamidomethyl [C5; C6]; 1xTMT6plex [N-Term]		0.010996	0.00155636	1	2	2	P78527	P78527 [453-459]	0	1195.59	0	1.202	0.956	1.325	1.113	0.262	1.19	0.759	0.555	1.142	0.553	0.873	1.266	0.9	0.491	1.159	1.974	107.6	129.3	102.9	142.6	119.8	28.2	128.1	81.7	59.7	96.2	109.8	53.2	84	121.7	86.5	47.2	111.5	189.8
	FALSE	High	[R].DLPSWMK.[F]	1xTMT6plex [K7]; 1xTMT6plex [N-Term]		0.0113446	0.00159738	1	2	7	P78527	P78527 [2121-2127]	0	1334.75	0									0.555	0.546	0.701	0.771	0.941	0.604	0.869	0.921										260.6	144.7	142.2	182.7	201	245.1	157.4	226.5	239.9
	FALSE	High	[R].HVMQPYYK.[D]	1xOxidation [M3]; 1xTMT6plex [K8]; 1xTMT6plex [N-Term]		0.0118288	0.00163561	1	2	4	P78527	P78527 [783-790]	0	1539.84	0
	FALSE	High	[K].TLVECWK.[D]	1xCarbamidomethyl [C5]; 1xTMT6plex [K7]; 1xTMT6plex [N-Term]		0.0121432	0.00165429	1	2	4	P78527	P78527 [2240-2246]	0	1393.79	0	0.98	0.988	0.923	0.982	0.793	0.918	0.919	0.721	0.686	0.754	0.905	0.811	1.005	0.636	1.098	0.96	109.4	107.2	108.1	101	107.5	86.8	100.4	100.6	78.9	114.6	78.6	86.4	103.7	93	115.1	72.9	125.8	110
	FALSE	High	[R].LLQIIER.[Y]	1xTMT6plex [N-Term]		0.0125994	0.0017371	1	2	4	P78527	P78527 [3468-3474]	0	1113.72	0	1.588	1.063	1.561	0.917	1.548	1.784	0.886	0.699	1.679	1.746	0.957	1.238	1.094	0.966	1.08	1.655	81.5	129.4	86.6	127.2	74.7	126.1	145.4	72.2	57	78.8	132.4	137.6	75.5	97.6	86.3	76.2	85.2	130.5
	FALSE	High	[K].APGLGAFR.[R]	1xTMT6plex [N-Term]		0.0143188	0.00180578	1	2	1	P78527	P78527 [3622-3629]	0	1017.6	0	1.876	0.955	1.464	0.913	1.556	1.357	0.877	0.616									169.6	318.2	161.9	248.3	154.9	263.8	230.1	148.8	104.4
	FALSE	High	[K].QGNLSSQVPLK.[R]	1xTMT6plex [K11]; 1xTMT6plex [N-Term]		0.0138651	0.00180578	1	2	1	P78527	P78527 [3148-3158]	0	1628.97	0	0.607	1.139	0.304	0.466	0.414	0.307	0.921	0.555									315	191.1	358.9	95.9	146.9	130.5	96.7	290.3	174.7
	FALSE	High	[R].EHPFLVK.[G]	1xTMT6plex [K7]; 1xTMT6plex [N-Term]		0.0134277	0.00180578	1	2	6	P78527	P78527 [3747-3753]	0	1327.81	0	0.813	1.11	0.613	0.739	0.876	0.643	0.744	0.669	0.753	1.133	1.094	0.804	1.052	0.755	0.959	0.899	124.9	101.5	138.7	76.5	92.2	109.4	80.3	92.9	83.5	106.5	80.2	120.7	116.5	85.7	112.1	80.4	102.1	95.8
	FALSE	High	[K].FIQTFGK.[E]	1xTMT6plex [K7]; 1xTMT6plex [N-Term]		0.0143961	0.00184827	1	2	7	P78527	P78527 [3632-3638]	0	1298.79	0	0.903	0.992	0.693	0.815	0.845	0.779	0.891	0.646	0.718	0.661	0.814	0.79	0.951	0.837	0.906	0.923	119	107.5	118	82.4	97	100.5	92.7	106	76.9	118.4	85	78.3	96.4	93.6	112.6	99.1	107.2	109.3
	FALSE	High	[K].VPADLLK.[R]	1xTMT6plex [K7]; 1xTMT6plex [N-Term]		0.0170382	0.00217002	1	2	6	P78527	P78527 [3878-3884]	0	1213.79	0	1.054	0.918	0.907	0.911	1.036	0.965	0.825	0.65	0.938	1.121	0.866	0.988	1.076	0.857	0.936	1.058	108.9	114.7	99.9	98.8	99.2	112.8	105.1	89.8	70.7	101.8	95.5	114.1	88.2	100.6	109.5	87.3	95.3	107.7
	FALSE	High	[R].RYNFPVEVEVPMER.[K]	1xOxidation [M12]; 1xTMT6plex [N-Term]		0.0175125	0.00218945	1	2	1	P78527	P78527 [1987-2000]	1	2010.03	0
	FALSE	High	[K].EPSFDWK.[-N]	1xTMT6plex [K7]; 1xTMT6plex [N-Term]		0.0181007	0.00225016	1	3	5	P78527	P78527 [4008-4014]	0	1366.74	0	1.131	0.955	0.684	0.949	0.84	0.833	0.885	0.575	0.988	1.001	0.974	1.013	1.137	0.887	1.138	1.184	114.6	129.6	109.4	78.4	108.7	96.3	95.5	101.5	66	96.5	95.4	96.6	94.1	97.8	109.8	85.6	109.8	114.3
	FALSE	High	[K].FYGELALKK.[K]	2xTMT6plex [K8; K9]; 1xTMT6plex [N-Term]		0.0181007	0.00225016	1	3	1	P78527	P78527 [156-164]	1	1756.1	0
	FALSE	High	[K].CDSWWAK.[D]	1xCarbamidomethyl [C1]; 1xTMT6plex [K7]; 1xTMT6plex [N-Term]		0.0190234	0.00243573	1	2	2	P78527	P78527 [1629-1635]	0	1410.72	0
	FALSE	High	[RK].EIIPEK.[QK]	1xTMT6plex [K6]; 1xTMT6plex [N-Term]		0.0196665	0.00251767	2	5	4	P78527; A0A0A0MTS7	P78527 [632-637]; A0A0A0MTS7 [12100-12105]	0	1186.74	0
	FALSE	High	[K].LLQDFNR.[F]	1xTMT6plex [N-Term]		0.0199968	0.00255367	1	2	3	P78527	P78527 [2836-2842]	0	1134.65	0	1.748	0.972	1.763	1.032	1.4	1.591	0.837	0.622	1.512	1.614	0.75	1.107	0.991	0.773	0.827	1.273	82.1	143.5	79.8	144.7	84.7	114.9	130.6	68.7	51.1	91.4	138.2	147.5	68.5	101.2	90.5	70.6	75.6	116.4
	FALSE	High	[K].VAACELLHSMVMFMLGK.[A]	1xCarbamidomethyl [C4]; 1xOxidation [M]; 1xTMT6plex [K17]; 1xTMT6plex [N-Term]		0.0202202	0.00255367	1	2	2	P78527	P78527 [928-944]	0	2411.27	0
	FALSE	High	[R].MYAALGDPK.[A]	1xOxidation [M1]; 1xTMT6plex [K9]; 1xTMT6plex [N-Term]		0.0217395	0.00272988	1	2	1	P78527	P78527 [3613-3621]	0	1439.8	0									0.399	0.198	0.832	0.747	0.993	0.956	1.06	0.51										268.8	107.3	53.3	223.7	200.8	266.9	257	285	137.2
	FALSE	High	[K].DEVLANR.[L]	1xTMT6plex [N-Term]		0.0240522	0.00289543	1	2	4	P78527	P78527 [2208-2214]	0	1045.58	0	1.395	1.026	1.276	0.959	1.631	1.524	0.829	0.697	1.254	0.977	0.793	1.037	0.796	0.617	0.957	1.303	87.1	121.5	89.3	111.1	83.5	142	132.7	72.2	60.7	103	129.2	100.7	81.7	106.9	82	63.6	98.6	134.3
	FALSE	High	[K].LDLHLK.[G]	1xTMT6plex [K6]; 1xTMT6plex [N-Term]		0.0246023	0.00301508	1	2	7	P78527	P78527 [1684-1689]	0	1196.78	0	0.702	0.812	0.447	0.8	0.725	1.185	0.683	0.501	0.628	0.924	0.747	0.868	1.003	0.747	0.974	1.132	131.3	92.2	106.6	58.7	105	95.2	155.6	89.6	65.8	112.2	70.4	103.7	83.8	97.4	112.6	83.8	109.2	127
	FALSE	High	[R].NVDSNNK.[E]	1xTMT6plex [K7]; 1xTMT6plex [N-Term]		0.025599	0.00306912	1	2	5	P78527	P78527 [351-357]	0	1248.69	0	0.547	0.906	0.377	0.586	0.452	0.428	0.788	0.516	0.499	0.405	0.779	0.549	0.99	0.548	0.908	0.595	160.7	87.8	145.6	60.7	94.2	72.6	68.8	126.7	82.9	143.5	71.6	58.1	111.7	78.8	142.1	78.6	130.3	85.4
	FALSE	High	[K].SYVAWDR.[E]	1xTMT6plex [N-Term]		0.0258921	0.00308562	1	2	1	P78527	P78527 [882-888]	0	1125.59	0	1.45	0.947	1.223	0.698	1.026	1.025	0.668	0.688									206.3	299.1	195.3	252.3	144	211.8	211.5	137.8	141.9
	FALSE	High	[R].DYVAVAR.[G]	1xTMT6plex [N-Term]		0.0266414	0.00322581	1	2	3	P78527	P78527 [4076-4082]	0	1022.58	0	1.489	0.999	1.701	0.934	1.477	1.544	0.815	0.653	1.306	1.23	0.893	1.084	1.141	0.782	0.981	1.412	84.8	126.2	84.7	144.2	79.3	125.3	131	69.1	55.4	91.6	119.6	112.6	81.8	99.2	104.5	71.6	89.8	129.3
	FALSE	High	[R].AFLGELK.[T]	1xTMT6plex [K7]; 1xTMT6plex [N-Term]		0.0267942	0.00325993	1	2	4	P78527	P78527 [199-205]	0	1235.78	0	1.119	0.929	0.73	0.854	0.742	0.779	0.745	0.553	0.772	0.796	0.801	0.895	1.03	0.671	0.884	1.06	120.8	135.1	112.2	88.1	103.2	89.6	94.1	90	66.8	113.8	87.8	90.6	91.1	101.9	117.2	76.4	100.6	120.6
	FALSE	High	[K].SIELFYK.[F]	1xTMT6plex [K7]; 1xTMT6plex [N-Term]		0.0272586	0.00327629	1	2	4	P78527	P78527 [1187-1193]	0	1357.81	0	1.154	0.967	0.946	0.951	0.963	0.948	0.868	0.706	0.841	0.899	0.914	0.984	1.099	0.7	1.017	1.128	105.8	122.1	102.4	100.1	100.7	101.9	100.3	91.8	74.7	104.9	88.2	94.3	95.8	103.2	115.2	73.4	106.7	118.2
	FALSE	High	[K].FIVCLNK.[V]	1xCarbamidomethyl [C4]; 1xTMT6plex [K7]; 1xTMT6plex [N-Term]		0.0300704	0.00357319	1	2	4	P78527	P78527 [2360-2366]	0	1351.82	0
	FALSE	High	[R].TFPVLLR.[L]	1xTMT6plex [N-Term]		0.0338167	0.00393137	1	2	4	P78527	P78527 [965-971]	0	1074.69	0	0.992	0.954	1.116	0.873	1.516	0.883	0.936	0.623	1.181	0.772	0.896	0.701	1.052	0.773	1.024	0.872	101.2	100.4	96.6	112.9	88.3	153.5	89.4	94.7	63.1	108.8	128.5	84	97.5	76.2	114.5	84.1	111.4	94.9
	FALSE	High	[R].NFWSHETR.[L]	1xTMT6plex [N-Term]		0.0415039	0.00456696	1	2	3	P78527	P78527 [2523-2530]	0	1305.65	0
	FALSE	High	[K].DTSTGHK.[N]	1xTMT6plex [K7]; 1xTMT6plex [N-Term]		0.0430631	0.00467012	1	2	1	P78527	P78527 [3544-3550]	0	1203.67	0
	FALSE	High	[K].FHGVLK.[T]	1xTMT6plex [K6]; 1xTMT6plex [N-Term]		0.0455321	0.00490597	1	2	4	P78527	P78527 [2389-2394]	0	1158.74	0	0.633	0.933	0.683	0.585	0.573	0.684	0.785	0.518	0.541	0.435	0.69	0.434	0.965	0.566	0.92	0.638	140.7	89.1	131.3	96.1	82.3	80.7	96.3	110.5	73	145.4	78.7	63.2	100.3	63.1	140.4	82.4	133.8	92.8
	FALSE	High	[K].LNSNEAR.[L]	1xTMT6plex [N-Term]		0.0564514	0.00573823	1	2	6	P78527	P78527 [3456-3462]	0	1032.56	0	1.439	1.016	1.446	0.849	1.746	1.518	0.886	0.775	1.37	1.082	0.872	0.939	1.138	0.778	1.035	1.273	84.3	121.3	85.7	122	71.6	147.2	128	74.7	65.3	94.9	130	102.6	82.7	89.1	107.9	73.8	98.2	120.8
	FALSE	High	[K].IGELFSK.[F]	1xTMT6plex [K7]; 1xTMT6plex [N-Term]		0.0617795	0.00604713	1	3	1	P78527	P78527 [149-155]	0	1251.77	0
	FALSE	High	[R].IAGFDER.[V]	1xTMT6plex [N-Term]		0.0646486	0.00617945	1	2	3	P78527	P78527 [3719-3725]	0	1036.56	0	1.448	0.906	1.31	0.777	1.64	1.416	0.811	0.649	1.273	0.976	0.885	1.081	1.06	0.677	1.012	1.331	90.4	130.9	81.9	118.4	70.2	148.3	128	73.3	58.6	96.8	123.3	94.5	85.7	104.7	102.6	65.5	98	128.9
	FALSE	High	[K].EFDKHFGK.[G]	2xTMT6plex [K4; K8]; 1xTMT6plex [N-Term]		0.067223	0.00645009	1	2	2	P78527	P78527 [3639-3646]	1	1694.98	0	1.29	0.911	0.612	1.202	0.309	1.088	0.844	0.525	0.987	0.498	0.516	0.949	0.681	0.964	0.719	1.106	115.7	149.2	105.3	70.8	139	35.8	125.9	97.6	60.7	121.3	119.7	60.4	62.5	115.1	82.6	117	87.2	134.1
	FALSE	High	[K].DSPLETK.[M]	1xTMT6plex [K7]; 1xTMT6plex [N-Term]		0.0685515	0.00651532	1	2	4	P78527	P78527 [1636-1642]	0	1247.72	0	0.803	0.932	0.714	0.729	0.611	0.673	0.871	0.648	0.816	0.815	0.978	0.837	1.037	0.81	0.876	0.853	128.9	103.6	120.1	92.1	93.9	78.8	86.8	112.3	83.5	112.2	91.6	91.4	109.8	93.9	116.4	90.8	98.3	95.7
	FALSE	High	[K].LLSITVR.[N]	1xTMT6plex [N-Term]		0.0717619	0.00687985	1	2	3	P78527	P78527 [669-675]	0	1030.68	0	0.914	0.994	0.847	0.807	1.214	0.927	1.054	0.848									209.2	191.1	208	177.1	168.8	254	194	220.4	177.4
	FALSE	High	[K].HVSLNK.[A]	1xTMT6plex [K6]; 1xTMT6plex [N-Term]		0.0722334	0.00697174	1	2	3	P78527	P78527 [1142-1147]	0	1155.73	0	2.136	1.018	2.032	1.443	1.755	1.741	0.888	0.651	1.164	1.685	0.861	1.347	1.202	0.785	1.11	2.013	71.1	151.8	72.3	144.4	102.5	124.7	123.7	63.1	46.3	80.6	93.8	135.8	69.4	108.6	96.8	63.3	89.5	162.3
	FALSE	High	[K].KHVSLNK.[A]	2xTMT6plex [K1; K7]; 1xTMT6plex [N-Term]		0.0766256	0.00741432	1	2	1	P78527	P78527 [1141-1147]	1	1512.98	0									0.464	0.827	0.615	1.052	0.623	0.863	0.991	1.017										241.6	112.1	199.8	148.5	254.2	150.5	208.4	239.4	245.6
	FALSE	High	[K].QVSNMVAK.[N]	1xOxidation [M5]; 1xTMT6plex [K8]; 1xTMT6plex [N-Term]		0.0776387	0.00742903	1	2	7	P78527	P78527 [322-329]	0	1350.78	0	0.904	0.876	0.602	0.7	0.967	0.663	0.827	0.604	0.444	0.449	0.732	0.7	0.961	0.554	0.989	0.823	126	114	110.3	75.8	88.1	121.9	83.6	104.2	76.1	135.3	60.1	60.7	99.1	94.7	130.1	74.9	133.8	111.4
	FALSE	High	[R].TWEGWEPWM.[-]	1xTMT6plex [N-Term]		0.0781503	0.00744532	1	2	1	P78527	P78527 [4120-4128]	0	1450.67	0
	FALSE	High	[K].ECSPWMSDFK.[V]	1xCarbamidomethyl [C2]; 1xOxidation [M6]; 1xTMT6plex [K10]; 1xTMT6plex [N-Term]		0.0797061	0.00752781	1	2	2	P78527	P78527 [3682-3691]	0	1760.84	0	0.743	0.865	0.627	0.674	0.806	0.502	0.74	0.562	0.707	0.698	0.975	0.865	1.086	0.714	1.065	1.179	138.1	102.6	119.4	86.6	93.1	111.2	69.3	102.2	77.6	108.6	76.8	75.7	105.9	93.9	118	77.5	115.6	128
	FALSE	High	[K].DVDFMYVELIQR.[C]	1xTMT6plex [N-Term]		0.0807606	0.00765006	1	2	1	P78527	P78527 [380-391]	0	1756.91	0
	FALSE	High	[R].KSLNSIEFR.[E]	1xTMT6plex [K1]; 1xTMT6plex [N-Term]		0.0914968	0.00871984	1	2	1	P78527	P78527 [71-79]	1	1551.93	0	1.446	1.089	1.024	1.038	0.701	0.944	1.176	0.675									198	286.3	215.5	202.7	205.5	138.7	186.9	232.8	133.6
	FALSE	High	[R].CFFLSK.[I]	1xCarbamidomethyl [C1]; 1xTMT6plex [K6]; 1xTMT6plex [N-Term]		0.0970523	0.00912651	1	2	2	P78527	P78527 [3187-3192]	0	1259.72	0									0.742	0.443	0.791	0.622	1.074	0.765	0.927	0.805										251.1	186.4	111.1	198.7	156.1	269.6	192.1	232.8	202.1
	FALSE	High	[R].TWEGWEPWM.[-]	1xOxidation [M9]; 1xTMT6plex [N-Term]		0.104269	0.00976652	1	2	1	P78527	P78527 [4120-4128]	0	1466.66	0	1.106	1.058	0.855	0.952	1.297	1.019	0.951	0.92									196.6	217.4	207.9	168	187.1	254.9	200.4	186.9	180.8
High	Master Protein	P35579	Myosin-9 OS=Homo sapiens OX=9606 GN=MYH9 PE=1 SV=4	MAQQAADKYLYVDKNFINNPLAQADWAAKKLVWVPSDKSGFEPASLKEEVGEEAIVELVENGKKVKVNKDDIQKMNPPKFSKVEDMAELTCLNEASVLHNLKERYYSGLIYTYSGLFCVVINPYKNLPIYSEEIVEMYKGKKRHEMPPHIYAITDTAYRSMMQDREDQSILCTGESGAGKTENTKKVIQYLAYVASSHKSKKDQGELERQLLQANPILEAFGNAKTVKNDNSSRFGKFIRINFDVNGYIVGANIETYLLEKSRAIRQAKEERTFHIFYYLLSGAGEHLKTDLLLEPYNKYRFLSNGHVTIPGQQDKDMFQETMEAMRIMGIPEEEQMGLLRVISGVLQLGNIVFKKERNTDQASMPDNTAAQKVSHLLGINVTDFTRGILTPRIKVGRD…	61	133	1099	39	113	1	1960	226.4	5.6	3117.22	0.877	0.892	1.014	1.177	0.689	0.951	1.246	1.05	0.999	0.999	1.164	1.03	1.005	1.052	1.021	0.86	-0.19	-0.16	0.02	0.23	-0.54	-0.07	0.32	0.07	0	0	0.22	0.04	0.01	0.07	0.03	-0.22	101.2	88.7	90.3
	Checked	Confidence	Annotated Sequence	Modifications	Modifications in Master Proteins	Qvality PEP	Qvality q-value	# Protein Groups	# Proteins	# PSMs	Master Protein Accessions	Positions in Master Proteins	# Missed Cleavages	Theo. MH+ [Da]	# Razor Quan Results	Abundance Ratio: (F1, 127N) / (F1, 126)	Abundance Ratio: (F1, 127C) / (F1, 126)	Abundance Ratio: (F1, 128N) / (F1, 126)	Abundance Ratio: (F1, 128C) / (F1, 126)	Abundance Ratio: (F1, 129N) / (F1, 126)	Abundance Ratio: (F1, 129C) / (F1, 126)	Abundance Ratio: (F1, 130N) / (F1, 126)	Abundance Ratio: (F1, 130C) / (F1, 126)	Abundance Ratio: (F2, 127N) / (F2, 126)	Abundance Ratio: (F2, 127C) / (F2, 126)	Abundance Ratio: (F2, 128N) / (F2, 126)	Abundance Ratio: (F2, 128C) / (F2, 126)	Abundance Ratio: (F2, 129N) / (F2, 126)	Abundance Ratio: (F2, 129C) / (F2, 126)	Abundance Ratio: (F2, 130N) / (F2, 126)	Abundance Ratio: (F2, 130C) / (F2, 126)	Abundances (Grouped): F1, 126	Abundances (Grouped): F1, 127N	Abundances (Grouped): F1, 127C	Abundances (Grouped): F1, 128N	Abundances (Grouped): F1, 128C	Abundances (Grouped): F1, 129N	Abundances (Grouped): F1, 129C	Abundances (Grouped): F1, 130N	Abundances (Grouped): F1, 130C	Abundances (Grouped): F2, 126	Abundances (Grouped): F2, 127N	Abundances (Grouped): F2, 127C	Abundances (Grouped): F2, 128N	Abundances (Grouped): F2, 128C	Abundances (Grouped): F2, 129N	Abundances (Grouped): F2, 129C	Abundances (Grouped): F2, 130N	Abundances (Grouped): F2, 130C
	FALSE	High	[K].HSQAVEELAEQLEQTKR.[V]	1xTMT6plex [K16]; 1xTMT6plex [N-Term]		3.03928e-05	0	1	1	4	P35579	P35579 [1194-1210]	1	2454.34	0	1.191	0.792	0.639	0.884	0.838	1.153	1.049	0.83	0.72	0.658	1.059	0.559	0.888	1.05	0.918	0.726	107.4	128	85.1	68.6	95	90.1	123.9	112.7	89.1	118.8	85.5	78.2	125.8	66.4	105.4	124.7	109	86.3
	FALSE	High	[K].HSQAVEELAEQLEQTK.[R]	1xTMT6plex [K16]; 1xTMT6plex [N-Term]		2.90327e-05	0	1	1	4	P35579	P35579 [1194-1209]	0	2298.23	0	0.846	1.065	1.017	1.027	0.817	0.974	1.31	1.229	0.553	0.705	1.048	0.552	1.136	0.956	1.008	0.614	96.9	82	103.2	98.5	99.6	79.2	94.4	127	119.1	118.9	65.7	83.8	124.5	65.6	135.1	113.7	119.8	72.9
	FALSE	High	[RK].QLLQANPILEAFGNAK.[T]	1xTMT6plex [K16]; 1xTMT6plex [N-Term]		5.53308e-05	0	2	14	3	Q7Z406-2; P35579	Q7Z406-2 [245-260]; P35579 [210-225]	0	2185.27	0									1.25	1.088	1.251	1.126	1.114	1.106	1.099	0.984										179.7	224.6	195.4	224.8	202.4	200.1	198.8	197.5	176.8
	FALSE	High	[K].KANLQIDQINTDLNLER.[S]	1xTMT6plex [K1]; 1xTMT6plex [N-Term]		1.66269e-05	0	1	2	5	P35579	P35579 [1754-1770]	1	2456.39	0	1.085	0.987	1.434	1.284	0.828	1.664	1.249	1.208	1.298	1.033	1.192	1.063	0.873	1.114	1.01	0.906	83.8	91	82.7	120.1	107.6	69.4	139.4	104.7	101.3	94.8	123.1	98	113.1	100.8	82.8	105.6	95.8	85.9
	FALSE	High	[R].QAQQERDELADEIANSSGK.[G]	1xTMT6plex [K19]; 1xTMT6plex [N-Term]		1.10561e-06	0	1	2	18	P35579	P35579 [1698-1716]	1	2547.31	0	0.877	0.863	1.077	1.238	0.514	1.059	1.446	1.084	1.052	1.003	1.186	1.02	1.122	1.1	1.077	0.94	98.3	86.2	84.8	105.8	121.7	50.5	104.1	142.1	106.6	94.7	99.7	95.1	112.4	96.6	106.3	104.2	102	89
	FALSE	High	[R].QEEEMMAKEEELVK.[V]	2xTMT6plex [K8; K14]; 1xTMT6plex [N-Term]		5.89559e-05	0	1	2	3	P35579	P35579 [843-856]	1	2410.28	0	0.534	0.717	0.421	1.558	0.293	0.607	1.367	0.816	0.437	0.205	0.813	0.925	0.555	0.799	0.673	0.493	123.1	65.7	88.2	51.8	191.8	36	74.7	168.2	100.5	152.6	66.7	31.2	124.1	141.2	84.6	121.9	102.7	75.2
	FALSE	High	[K].QELEEICHDLEAR.[V]	1xCarbamidomethyl [C7]; 1xTMT6plex [N-Term]		8.81229e-05	0	1	2	2	P35579	P35579 [911-923]	0	1870.92	0									0.645	1.727	1.464	1.395	1.544	0.881	1.068	1.039										167.2	107.8	288.8	244.9	233.4	258.2	147.4	178.5	173.8
	FALSE	High	[R].EMEAELEDERK.[Q]	1xTMT6plex [K11]; 1xTMT6plex [N-Term]		9.85745e-05	0	1	2	6	P35579	P35579 [1593-1603]	1	1836.94	0	0.688	0.803	0.532	1.445	0.117	0.516	1.431	0.936	0.655	0.933	1.242	1.028	0.984	1.003	0.944	0.88	120.5	82.9	96.7	64.1	174.1	14.1	62.2	172.5	112.8	103.8	68	96.9	129	106.7	102.1	104.2	98	91.4
	FALSE	High	[K].SGFEPASLKEEVGEEAIVELVENGKK.[V]	3xTMT6plex [K9; K25; K26]; 1xTMT6plex [N-Term]		6.66677e-05	0	1	3	1	P35579	P35579 [39-64]	2	3705.08	0	0.61	0.753	0.595	1.451	0.622	0.729	1.611	1.231									209.2	127.7	157.7	124.6	303.7	130.1	152.5	337	257.6
	FALSE	High	[K].EQADFAIEALAK.[A]	1xTMT6plex [K12]; 1xTMT6plex [N-Term]		7.55364e-05	0	2	8	10	Q7Z406-2; P35579	Q7Z406-2 [442-453]; P35579 [408-419]	0	1763.99	0	1.201	0.916	1.554	1.598	0.915	1.281	1.347	1.119	1.306	1.159	1.285	1.187	0.998	1.054	0.957	1.125	82.3	98.9	75.4	128	131.6	75.3	105.4	110.9	92.1	89.4	116.7	103.5	114.9	106.1	89.2	94.1	85.5	100.5
	FALSE	High	[R].IIGLDQVAGMSETALPGAFK.[T]	1xTMT6plex [K20]; 1xTMT6plex [N-Term]		4.5532e-06	0	1	2	3	P35579	P35579 [618-637]	0	2476.39	0	1.957	1.075	1.763	1.851	1.229	2.525	1.237	0.978	1.207	1.099	1.247	1.535	0.933	1.11	1.018	1.213	66.1	129.3	71	116.6	122.4	81.2	166.9	81.8	64.6	86.9	104.8	95.5	108.3	133.3	81.1	96.4	88.4	105.4
	FALSE	High	[R].IIGLDQVAGMSETALPGAFK.[T]	1xOxidation [M10]; 1xTMT6plex [K20]; 1xTMT6plex [N-Term]		2.7091e-06	0	1	2	4	P35579	P35579 [618-637]	0	2492.38	0	1.048	0.969	1.319	1.407	0.877	1.112	1.307	1.087	1.282	1.329	1.301	1.133	1.129	1.198	1.165	0.839	88.9	93.2	86.1	117.2	125	77.9	98.8	116.2	96.6	86.7	111.2	115.3	112.8	98.3	97.9	103.9	101	72.8
	FALSE	High	[R].EQLEEEEEAKHNLEK.[Q]	2xTMT6plex [K10; K15]; 1xTMT6plex [N-Term]		2.08596e-05	0	1	1	16	P35579	P35579 [1343-1357]	1	2542.36	0	0.683	0.812	0.541	1.315	0.706	0.642	1.335	1.11	0.778	0.897	1.323	1.152	0.96	1.274	1.042	0.87	110.5	75.5	89.7	59.8	145.3	78	71	147.5	122.7	96.8	75.3	86.9	128.1	111.5	93	123.3	100.9	84.2
	FALSE	High	[R].ELEDATETADAMNR.[E]	1xTMT6plex [N-Term]		2.70771e-05	0	1	2	10	P35579	P35579 [1899-1912]	0	1794.84	0	1.595	0.816	2.759	1.917	0.299	2.327	1.639	1.127	2.191	1.43	1.097	1.791	0.894	1.034	0.887	1.367	66.8	106.5	54.5	184.2	128	20	155.4	109.4	75.3	77	168.7	110.1	84.4	137.9	68.8	79.6	68.3	105.2
	FALSE	High	[R].ELESQISELQEDLESER.[A]	1xTMT6plex [N-Term]		4.0079e-05	0	1	1	2	P35579	P35579 [1108-1124]	0	2263.11	0	1.973	1.272	1.056	1.975	3.196	1.23	1.673	1.709									119.3	235.5	151.8	126	235.7	381.4	146.8	199.6	203.9
	FALSE	High	[K].KQELEEICHDLEAR.[V]	1xCarbamidomethyl [C8]; 1xTMT6plex [K1]; 1xTMT6plex [N-Term]		3.62658e-05	0	1	2	7	P35579	P35579 [910-923]	1	2228.17	0	1.057	0.846	1.375	1.364	0.823	1.541	1.164	1.039	1.276	1.377	1.196	1.491	1.037	0.984	1.051	1.108	88.2	93.2	74.6	121.2	120.3	72.6	135.8	102.6	91.6	85.6	109.1	117.8	102.3	127.5	88.7	84.2	89.9	94.8
	FALSE	High	[R].IAEFTTNLTEEEEKSK.[S]	2xTMT6plex [K14; K16]; 1xTMT6plex [N-Term]		8.52817e-07	0	1	1	3	P35579	P35579 [1001-1016]	1	2556.4	0	0.461	0.616	0.384	1.41	0.257	0.336	1.314	0.767	0.796	0.227	0.886	0.779	0.517	1.501	0.919	0.387	137.5	63.4	84.7	52.8	193.9	35.3	46.3	180.7	105.4	128.3	102.1	29.2	113.7	100	66.4	192.6	117.9	49.7
	FALSE	High	[K].KVIQYLAYVASSHK.[S]	2xTMT6plex [K1; K14]; 1xTMT6plex [N-Term]		5.48596e-05	0	1	3	1	P35579	P35579 [186-199]	1	2294.38	0	2.093	1.09	2.339	2.436	1.59	1.953	1.366	0.969									121.3	253.9	132.3	283.8	295.6	192.9	236.9	165.7	117.6
	FALSE	High	[K].KVEAQLQELQVK.[F]	2xTMT6plex [K1; K12]; 1xTMT6plex [N-Term]		9.1778e-05	0	1	1	7	P35579	P35579 [1249-1260]	1	2100.3	0	0.85	0.937	0.873	1.392	0.76	0.721	1.168	1.099	0.97	1.158	1.25	1.166	1.021	1.216	1.088	0.96	102.3	86.9	95.8	89.3	142.4	77.8	73.7	119.5	112.3	91.6	88.8	106	114.5	106.8	93.5	111.3	99.6	87.9
	FALSE	High	[K].LQVELDNVTGLLSQSDSK.[S]	1xTMT6plex [K18]; 1xTMT6plex [N-Term]		2.8128e-05	0	1	1	3	P35579	P35579 [1278-1295]	0	2404.33	0	1.16	0.978	1.34	1.602	0.914	1.317	1.432	1.17	1.424	1.35	1.306	1.494	1.05	1.282	1.147	1.127	82.5	95.7	80.6	110.5	132.1	75.4	108.6	118.1	96.5	80.5	114.7	108.7	105.1	120.2	84.5	103.2	92.3	90.7
	FALSE	High	[R].LQQELDDLLVDLDHQR.[Q]	1xTMT6plex [N-Term]		7.85465e-05	0	1	1	2	P35579	P35579 [1418-1433]	0	2179.16	0
	FALSE	High	[K].LQQLFNHTMFILEQEEYQR.[E]	1xTMT6plex [N-Term]		7.93029e-05	0	2	12	2	P35580-3; P35579	P35580-3 [483-501]; P35579 [476-494]	0	2696.37	0	1.153	0.673	0.534	1.166	0.01	1.674	0.899	0.648									232.3	267.8	156.5	124.1	271		388.9	208.9	150.5
	FALSE	High	[K].LQQLFNHTMFILEQEEYQR.[E]	1xOxidation [M9]; 1xTMT6plex [N-Term]		7.20077e-05	0	2	12	3	P35580-3; P35579	P35580-3 [483-501]; P35579 [476-494]	0	2712.37	0	1.322	1.007	1.873	1.083	0.893	1.659	1.14	1.193	1.816	1.888	1.31	0.965	1.074	1.183	1.236	1.26	80.6	106.5	81.2	150.9	87.3	71.9	133.7	91.8	96.1	76.7	139.3	144.9	100.5	74	82.4	90.8	94.8	96.7
	FALSE	High	[K].NFINNPLAQADWAAK.[K]	1xTMT6plex [K15]; 1xTMT6plex [N-Term]		1.08774e-05	0	1	3	4	P35579	P35579 [15-29]	0	2131.17	0	0.299	0.957	0.414	0.647	0.467	0.376	1.339	1.115	0.625	0.516	1.132	0.544	1.011	0.877	0.965	0.408	136.1	40.7	130.3	56.4	88	63.5	51.1	182.2	151.7	127.2	79.5	65.6	143.9	69.2	128.6	111.5	122.7	51.9
	FALSE	High	[K].KLEEEQIILEDQNCK.[L]	1xCarbamidomethyl [C14]; 2xTMT6plex [K1; K15]; 1xTMT6plex [N-Term]		1.33798e-05	0	1	1	16	P35579	P35579 [975-989]	1	2576.42	0	0.643	0.804	0.767	1.362	0.617	0.703	1.28	1.069	0.868	0.834	1.288	1.079	0.97	1.185	0.967	0.75	109.1	70.2	87.7	83.8	148.7	67.3	76.8	139.7	116.7	100.7	87.4	83.9	129.7	108.6	97.7	119.3	97.3	75.5
	FALSE	High	[K].NLPIYSEEIVEMYK.[G]	1xTMT6plex [K14]; 1xTMT6plex [N-Term]		1.26332e-05	0	1	2	1	P35579	P35579 [126-139]	0	2186.18	0	0.609	0.972	0.652	1.133	0.792	0.69	1.294	1.124									217.8	132.7	211.6	142	246.7	172.5	150.2	281.8	244.8
	FALSE	High	[K].DFSALESQLQDTQELLQEENR.[Q]	1xTMT6plex [N-Term]		2.49651e-05	0	1	1	1	P35579	P35579 [1302-1322]	0	2722.34	0
	FALSE	High	[K].IAQLEEQLDNETKER.[Q]	1xTMT6plex [K13]; 1xTMT6plex [N-Term]		1.49547e-05	0	1	2	1	P35579	P35579 [1816-1830]	1	2274.23	0	1.774	0.529	1.854	2.112	0.719	1.361	1.05	0.674									162.6	288.3	86	301.5	343.4	116.8	221.2	170.7	109.5
	FALSE	High	[R].IAQLEEELEEEQGNTELINDR.[L]	1xTMT6plex [N-Term]		3.05369e-05	0	1	2	1	P35579	P35579 [1731-1751]	0	2701.34	0	1.209	0.927	1.78	1.174	0.376	1.429	1.086	1.012									180.1	217.8	167	320.6	211.4	67.8	257.5	195.6	182.3
	FALSE	High	[K].IAQLEEQLDNETK.[E]	1xTMT6plex [K13]; 1xTMT6plex [N-Term]		4.07569e-05	0	1	2	9	P35579	P35579 [1816-1828]	0	1989.09	0	0.543	0.883	0.576	1.051	0.358	0.534	1.377	1.122	0.83	0.87	1.351	0.936	1.068	1.106	1.096	0.705	120.9	65.6	106.8	69.7	127.1	43.2	64.5	166.5	135.7	100.4	83.3	87.3	135.7	94	107.3	111.1	110.1	70.8
	FALSE	High	[K].MEDSVGCLETAEEVKR.[K]	1xCarbamidomethyl [C7]; 1xTMT6plex [K15]; 1xTMT6plex [N-Term]		9.04725e-05	0	1	1	4	P35579	P35579 [1373-1388]	1	2311.17	0	0.867	0.913	1.008	1.845	4.148	1.029	1.269	0.897	1.389	1.529	1.028	1.653	0.87	0.924	0.799	1.251	69.4	60.1	63.3	69.9	128	287.7	71.3	88.1	62.2	86.2	119.7	131.8	88.6	142.5	75	79.6	68.8	107.9
	FALSE	High	[R].DLQGRDEQSEEK.[K]	1xTMT6plex [K12]; 1xTMT6plex [N-Term]		9.28907e-05	0	1	2	5	P35579	P35579 [1572-1583]	1	1891.98	0	1.014	0.595	1.31	1.725	0.366	0.861	1.387	0.726	1.342	0.763	1	1.149	0.564	1.335	1.029	0.937	100.2	101.6	59.6	131.3	172.8	36.7	86.3	138.9	72.7	98.7	132.4	75.3	98.7	113.4	55.7	131.8	101.6	92.4
	FALSE	High	[K].KMQQNIQELEEQLEEEESAR.[Q]	1xOxidation [M2]; 1xTMT6plex [K1]; 1xTMT6plex [N-Term]		9.82057e-06	0	1	2	3	P35579	P35579 [940-959]	1	2935.47	0	1.449	0.774	1.967	1.411	1.407	1.598	1.399	1.067	1.526	1.572	1.477	0.872	0.974	1.406	1.095	0.774	74.6	108	57.7	146.7	105.2	104.9	119.1	104.3	79.5	84.2	128.4	132.3	124.3	73.4	82	118.3	92.1	65.1
	FALSE	High	[K].MQQNIQELEEQLEEEESAR.[Q]	1xTMT6plex [N-Term]		1.51762e-05	0	1	2	1	P35579	P35579 [941-959]	0	2562.22	0
	FALSE	High	[K].MQQNIQELEEQLEEEESAR.[Q]	1xOxidation [M1]; 1xTMT6plex [N-Term]		3.05369e-05	0	1	2	2	P35579	P35579 [941-959]	0	2578.21	0	2.465	1.126	2.163	1.482	2.155	2.505	1.31	0.948									118.8	292.8	133.7	257	176	255.9	297.5	155.6	112.6
	FALSE	High	[R].KLEGDSTDLSDQIAELQAQIAELK.[M]	2xTMT6plex [K1; K24]; 1xTMT6plex [N-Term]		4.7259e-07	0	1	1	6	P35579	P35579 [1052-1075]	1	3302.83	0	0.653	0.92	0.641	1.307	0.198	0.839	1.398	1.168	0.836	0.955	1.526	1.133	1.251	1.366	1.198	0.505	110.8	72.3	101.9	71	144.8	22	92.9	154.9	129.4	92.1	77	88	140.6	104.4	115.2	125.8	110.4	46.6
	FALSE	High	[K].VIQYLAYVASSHK.[S]	1xTMT6plex [K13]; 1xTMT6plex [N-Term]		5.69222e-05	0	1	3	1	P35579	P35579 [187-199]	0	1937.13	0	1.581	1.067	1.995	2.068	1.143	1.918	1.211	1.29									135.6	214.4	144.7	270.5	280.4	155	260.2	164.2	174.9
	FALSE	High	[K].VEAQLQELQVK.[F]	1xTMT6plex [K11]; 1xTMT6plex [N-Term]		7.12728e-05	0	1	1	14	P35579	P35579 [1250-1260]	0	1743.04	0	1.133	0.953	1.064	1.222	0.203	1.257	1.321	1.077	1.259	1.583	1.264	1.327	1.221	1.126	0.959	1.298	97.5	110.5	92.9	103.8	119.2	19.8	122.6	128.8	105	81.5	102.6	129.1	103.1	108.2	99.6	91.8	78.2	105.9
	FALSE	High	[K].VEDMAELTCLNEASVLHNLK.[DE]	1xCarbamidomethyl [C9]; 1xOxidation [M4]; 1xTMT6plex [K20]; 1xTMT6plex [N-Term]		5.14173e-07	0	2	9	6	P35580-3; P35579	P35580-3 [87-106]; P35579 [83-102]	0	2760.43	0	1.836	0.921	1.971	2.015	1.721	1.778	1.066	1.076	2.052	2.036	1.569	1.653	1.074	1.365	1.293	1.519	67.2	123.4	61.9	132.5	135.5	115.7	119.5	71.7	72.4	66.4	136.2	135.2	104.1	109.7	71.3	90.6	85.8	100.8
	FALSE	High	[R].EDQSILCTGESGAGK.[T]	1xCarbamidomethyl [C7]; 1xTMT6plex [K15]; 1xTMT6plex [N-Term]		3.83962e-05	0	3	21	12	Q7Z406-2; P35580-3; P35579	Q7Z406-2 [190-204]; P35580-3 [170-184]; P35579 [166-180]	0	2010.02	0	0.616	1.034	0.774	1.081	0.491	0.863	1.088	1.08	0.838	1.486	1.228	1.166	1.236	0.832	1.019	0.996	112.1	69	115.9	86.8	121.2	55	96.7	122	121.1	91.8	77	136.4	112.8	107	113.5	76.4	93.6	91.5
	FALSE	High	[K].VSHLLGINVTDFTR.[G]	1xTMT6plex [N-Term]		7.28381e-05	0	1	2	4	P35579	P35579 [374-387]	0	1801.02	0	0.804	0.925	1.196	0.989	0.734	1.075	1.161	1.091	1.064	0.979	0.975	0.842	1.046	1.04	1.021	0.738	100.3	80.6	92.7	119.9	99.2	73.6	107.8	116.4	109.4	103.4	110	101.2	100.8	87.1	108.2	107.5	105.6	76.3
	FALSE	High	[K].ANLQIDQINTDLNLER.[S]	1xTMT6plex [N-Term]		5.54096e-05	0	1	2	2	P35579	P35579 [1755-1770]	0	2099.13	0	6.052	1.074	4.978	1.875	1.095	2.079	1.142	1.166									88	532.4	94.5	437.9	164.9	96.3	182.9	100.4	102.6
	FALSE	High	[K].SMEAEMIQLQEELAAAER.[A]	2xOxidation [M2; M6]; 1xTMT6plex [N-Term]		1.34458e-05	0	1	2	3	P35579	P35579 [1677-1694]	0	2310.12	0	2.267	1.024	3.076	1.393	2.292	2.432	1.299	1.134	1.916	1.398	1.005	1.332	0.888	1.312	1.049	1.308	56.5	128.2	57.9	173.9	78.8	129.6	137.5	73.5	64.1	80.3	153.9	112.2	80.7	106.9	71.3	105.3	84.2	105.1
	FALSE	High	[KR].TQLEELEDELQATEDAK.[L]	1xTMT6plex [K17]; 1xTMT6plex [N-Term]		7.9229e-06	0	2	11	4	P35580-3; P35579	P35580-3 [1567-1583]; P35579 [1539-1555]	0	2420.24	0	0.539	0.812	0.526	0.753	0.443	0.49	1.07	0.88	0.442	0.621	1.163	0.552	0.846	0.685	1.104	0.385	138.2	74.4	112.2	72.6	104	61.3	67.7	147.9	121.6	132.4	58.6	82.3	154	73.1	112	90.7	146.1	50.9
	FALSE	High	[K].LDPHLVLDQLR.[C]	1xTMT6plex [N-Term]		0.000182365	5.95039e-05	2	7	5	P35580-3; P35579	P35580-3 [711-721]; P35579 [683-693]	0	1547.91	0	2.224	1.048	2.413	1.336	0.202	2.515	1.181	0.997	1.495	1.701	0.957	1.225	1.099	0.903	0.871	1.524	69.7	155	73	168.2	93.1	14.1	175.3	82.3	69.4	83.5	124.9	142.1	79.9	102.3	91.8	75.4	72.7	127.3
	FALSE	High	[K].LEEEQIILEDQNCK.[L]	1xCarbamidomethyl [C13]; 1xTMT6plex [K14]; 1xTMT6plex [N-Term]		0.000170759	5.95039e-05	1	1	3	P35579	P35579 [976-989]	0	2219.16	0	1.373	0.89	1.076	1.411	1.05	1.459	1.09	0.969	1.193	1.051	1.139	1.343	1.147	1.256	1.003	1.262	87.2	119.8	77.6	93.9	123.1	91.6	127.2	95.1	84.5	86.6	103.3	91	98.6	116.3	99.3	108.7	86.9	109.3
	FALSE	High	[K].LEGDSTDLSDQIAELQAQIAELK.[M]	1xTMT6plex [K23]; 1xTMT6plex [N-Term]		0.000140006	5.95039e-05	1	1	2	P35579	P35579 [1053-1075]	0	2945.57	0
	FALSE	High	[RK].KFDQLLAEEK.[ANST]	2xTMT6plex [K1; K10]; 1xTMT6plex [N-Term]		0.000101126	5.95039e-05	3	16	18	Q7Z406-2; P35580-3; P35579	Q7Z406-2 [1510-1519]; P35580-3 [1473-1482]; P35579 [1445-1454]	1	1908.14	0	0.788	0.881	0.542	1.019	0.481	0.585	1.063	0.882	0.635	0.701	0.989	0.764	0.995	0.921	0.952	0.757	124.3	98	109.5	67.4	126.7	59.7	72.7	132.1	109.6	116.7	74.1	81.8	115.4	89.1	116.1	107.5	111.1	88.3
	FALSE	High	[R].KKVEAQLQELQVK.[F]	3xTMT6plex [K1; K2; K13]; 1xTMT6plex [N-Term]		0.000181629	5.95039e-05	1	1	13	P35579	P35579 [1248-1260]	2	2457.56	0	0.528	0.854	0.447	1.27	0.344	0.54	1.294	1.071	0.741	0.706	1.006	0.834	0.94	1.086	0.932	0.63	122.5	64.7	104.6	54.8	155.6	42.2	66.1	158.5	131.2	114.3	84.7	80.7	115	95.3	107.5	124.1	106.5	72
	FALSE	High	[R].IAEFTTNLTEEEEK.[S]	1xTMT6plex [K14]; 1xTMT6plex [N-Term]		0.000248509	5.95039e-05	1	1	4	P35579	P35579 [1001-1014]	0	2112.11	0	0.627	0.962	0.654	0.83	0.761	1.004	1.41	1.137	0.796	1.089	1.21	0.82	1.508	1.732	2.016	1.498	107.3	67.3	103.2	70.2	89.1	81.7	107.7	151.4	122.1	77.1	61.4	84	93.3	63.2	116.3	133.6	155.5	115.5
	FALSE	High	[R].HEMPPHIYAITDTAYR.[S]	1xOxidation [M3]; 1xTMT6plex [N-Term]		0.000111176	5.95039e-05	1	3	6	P35579	P35579 [144-159]	0	2160.07	0	1.637	0.978	1.975	1.242	2.89	2.621	1.12	0.994	2.346	1.707	1.075	1.824	1.27	1.1	1.154	0.703	62.2	101.9	60.9	122.9	77.3	179.9	163.2	69.7	61.9	73.9	173.4	126.1	79.4	134.8	93.9	81.2	85.3	52
	FALSE	High	[RK].KEEELQAALAR.[ALV]	1xTMT6plex [K1]; 1xTMT6plex [N-Term]		0.000131259	5.95039e-05	2	11	25	Q7Z406-2; P35579	Q7Z406-2 [1146-1156]; P35579 [1081-1091]	1	1716.01	0	0.594	0.836	0.676	1.043	0.478	0.616	1.042	1.082	0.969	1.151	1.198	1.131	0.982	1.081	1.04	0.801	122.2	72.6	102.1	82.5	127.5	58.4	75.3	127.3	132.2	96.2	93.3	110.7	115.3	108.8	94.5	104	100.1	77.1
	FALSE	High	[K].TELEDTLDSTAAQQELR.[S]	1xTMT6plex [N-Term]		0.000118731	5.95039e-05	1	1	4	P35579	P35579 [1146-1162]	0	2149.08	0									1.397	1.237	1.195	0.842	1.199	1.049	0.937	0.905										184.4	257.6	228.1	220.5	155.3	221.1	193.4	172.8	166.9
	FALSE	High	[K].TDLLLEPYNK.[Y]	1xTMT6plex [K10]; 1xTMT6plex [N-Term]		0.000199086	5.95039e-05	1	2	16	P35579	P35579 [290-299]	0	1663.97	0	0.671	0.868	0.744	0.999	0.585	0.731	1.306	1.085	0.859	0.64	1.274	0.774	1.069	1.107	1.012	0.667	112.7	75.6	97.8	83.9	112.5	65.9	82.3	147.1	122.3	107.1	92	68.5	136.4	82.9	114.5	118.6	108.4	71.5
	FALSE	High	[K].RQLEEAEEEAQR.[A]	1xTMT6plex [N-Term]		0.000226343	5.95039e-05	1	2	5	P35579	P35579 [1877-1888]	1	1716.87	0	1.709	0.867	2.927	1.509	0.993	3.026	1.264	1.234	2.558	2.178	1.213	1.658	0.954	1.08	1.218	2.005	61.9	105.8	53.7	181.3	93.5	61.5	187.4	78.3	76.4	64.9	166.1	141.4	78.8	107.6	61.9	70.1	79.1	130.2
	FALSE	High	[R].RGDLPFVVPR.[R]	1xTMT6plex [N-Term]		0.000200231	5.95039e-05	1	2	16	P35579	P35579 [1923-1932]	1	1384.83	0	0.561	1.007	0.89	0.516	0.455	0.862	0.685	0.617	0.505	0.493	0.506	0.333	0.842	0.483	0.842	0.338	136.5	76.6	137.5	121.5	70.4	62.1	117.6	93.5	84.2	168.5	85.1	83.1	85.3	56.1	141.9	81.3	141.9	56.9
	FALSE	High	[K].SMEAEMIQLQEELAAAER.[A]	1xTMT6plex [N-Term]		0.000117264	5.95039e-05	1	2	2	P35579	P35579 [1677-1694]	0	2278.13	0
	FALSE	High	[R].VISGVLQLGNIVFK.[K]	1xTMT6plex [K14]; 1xTMT6plex [N-Term]		0.000113716	5.95039e-05	1	2	5	P35579	P35579 [342-355]	0	1945.23	0	0.539	1.365	0.817	1.114	0.588	1.035	1.703	1.518	2.705	1.607	1.551	1.892	1.223	1.341	1.301	1.201	93	50.1	126.9	76	103.6	54.7	96.2	158.4	141.2	65.1	176.2	104.6	101	123.2	79.6	87.3	84.7	78.2
	FALSE	High	[K].VMQEQGTHPK.[F]	1xOxidation [M2]; 1xTMT6plex [K10]; 1xTMT6plex [N-Term]		0.000237284	5.95039e-05	1	2	18	P35579	P35579 [546-555]	0	1628.88	0	1.007	0.914	1.068	1.366	0.826	1.005	1.188	1.033	1.366	1.393	1.315	1.228	0.963	1.276	1.06	1.075	95.7	96.3	87.5	102.2	130.7	79	96.1	113.7	98.8	84.3	115.2	117.4	110.9	103.5	81.2	107.6	89.3	90.6
	FALSE	High	[R].LTEMETLQSQLMAEK.[L]	1xTMT6plex [K15]; 1xTMT6plex [N-Term]		0.000108698	5.95039e-05	1	2	1	P35579	P35579 [868-882]	0	2210.18	0									1.064	0.855	1.216	1.446	0.943	1.124	1.107	1.024										184.1	195.9	157.3	223.9	266.2	173.5	206.9	203.7	188.6
	FALSE	High	[R].LTEMETLQSQLMAEK.[L]	1xOxidation [M4]; 1xTMT6plex [K15]; 1xTMT6plex [N-Term]		0.000184354	5.95039e-05	1	2	1	P35579	P35579 [868-882]	0	2226.18	0	1.652	0.983	1.702	1.406	1.122	1.704	1.141	1.011									153.6	253.7	150.9	261.4	215.9	172.3	261.6	175.3	155.3
	FALSE	High	[R].LTEMETLQSQLMAEK.[L]	2xOxidation [M4; M12]; 1xTMT6plex [K15]; 1xTMT6plex [N-Term]		0.00011852	5.95039e-05	1	2	10	P35579	P35579 [868-882]	0	2242.17	0	0.96	0.804	1.092	0.838	2.402	1.032	1.016	0.986	0.898	1.4	1.163	0.798	1.07	1.084	1.313	0.643	88.8	85.3	71.4	97	74.4	213.4	91.7	90.2	87.6	96.1	86.2	134.5	111.7	76.7	102.8	104.1	126.1	61.8
	FALSE	High	[K].LKDVLLQVDDERR.[N]	1xTMT6plex [K2]; 1xTMT6plex [N-Term]		0.000112535	5.95039e-05	1	2	11	P35579	P35579 [1844-1856]	2	2057.21	0	1.106	0.803	1.195	1.311	0.554	1.027	1.267	1.046	1.057	0.928	0.917	0.967	1.005	1.124	1.037	1.019	96.7	107	77.6	115.5	126.8	53.6	99.3	122.5	101.1	99.4	105	92.2	91.1	96.2	99.9	111.7	103.1	101.3
	FALSE	High	[R].NTDQASMPDNTAAQK.[V]	1xTMT6plex [K15]; 1xTMT6plex [N-Term]		0.000175236	5.95039e-05	1	7	7	P35579	P35579 [359-373]	0	2050.03	0	0.861	1.162	1.019	1.089	0.433	0.769	1.33	0.993	0.66	0.643	1.02	0.779	0.772	0.82	0.903	0.766	104	89.5	120.9	105.9	113.2	45.1	80	138.3	103.2	122.2	80.7	78.6	124.6	95.2	94.3	100.2	110.4	93.6
	FALSE	High	[R].NTDQASMPDNTAAQK.[V]	1xOxidation [M7]; 1xTMT6plex [K15]; 1xTMT6plex [N-Term]		0.00016362	5.95039e-05	1	7	13	P35579	P35579 [359-373]	0	2066.02	0	0.672	0.903	0.843	0.809	0.753	0.659	1.657	1.216	0.952	1.08	1.338	0.762	1.202	1.127	1.227	0.466	105.7	71.1	95.5	89.1	85.5	79.6	69.6	175.2	128.6	98.3	93.6	106.2	131.6	74.9	118.2	110.8	120.6	45.8
	FALSE	High	[K].QTLENERGELANEVK.[V]	1xTMT6plex [K15]; 1xTMT6plex [N-Term]		0.000105619	5.95039e-05	1	1	17	P35579	P35579 [1220-1234]	1	2188.2	0	0.923	0.862	0.982	1.382	0.513	0.899	1.483	1.053	1.008	0.784	1.091	1.125	0.927	1.112	0.95	1.105	98.9	91.3	85.3	97.2	136.7	50.7	89	146.7	104.2	98.9	99.7	77.5	107.9	111.2	91.7	110	93.9	109.3
	FALSE	High	[R].QLEEAEEEAQR.[A]	1xTMT6plex [N-Term]		0.000174324	5.95039e-05	1	2	9	P35579	P35579 [1878-1888]	0	1560.77	0	2.134	0.928	3.794	1.862	1.136	2.697	1.602	1.036									111.2	237.3	103.2	421.8	207	126.3	299.9	178.1	115.2
	FALSE	High	[K].NLPIYSEEIVEMYK.[G]	1xOxidation [M12]; 1xTMT6plex [K14]; 1xTMT6plex [N-Term]		0.000113321	5.95039e-05	1	2	6	P35579	P35579 [126-139]	0	2202.18	0	0.569	1.001	0.708	0.91	0.506	0.797	1.268	1.122	0.7	0.858	1.197	0.803	1.093	1.069	1.059	0.605	114.2	65	114.3	80.8	104	57.8	91	144.8	128.1	107.4	75.1	92.1	128.5	86.2	117.4	114.7	113.7	64.9
	FALSE	High	[K].DVLLQVDDERR.[N]	1xTMT6plex [N-Term]		0.000155193	5.95039e-05	1	2	13	P35579	P35579 [1846-1856]	1	1586.87	0	1.558	0.949	2.186	1.443	1.504	2.384	1.296	1.13	1.772	1.862	1.316	1.625	1.069	1.084	1.132	1.23	66.9	104.3	63.5	146.3	96.6	100.6	159.5	86.7	75.6	74.4	131.9	138.6	97.9	121	79.6	80.7	84.3	91.6
	FALSE	High	[R].ALEQQVEEMK.[T]	1xTMT6plex [K10]; 1xTMT6plex [N-Term]		0.000123668	5.95039e-05	1	2	19	P35579	P35579 [1529-1538]	0	1662.91	0	0.996	0.854	1.008	1.323	0.677	1.197	1.269	0.903	0.82	1.236	1.302	1.411	0.941	1.043	1.042	1.103	97.6	97.2	83.3	98.3	129	66	116.7	123.8	88.1	90.9	74.6	112.4	118.3	128.3	85.6	94.9	94.7	100.3
	FALSE	High	[R].EQLEEEEEAK.[H]	1xTMT6plex [K10]; 1xTMT6plex [N-Term]		0.000192968	5.95039e-05	1	1	5	P35579	P35579 [1343-1352]	0	1691.87	0	0.108	0.936	0.22	0.645	0.172	0.212	1.157	1.257	0.494	0.578	1.503	0.578	1.422	1.355	1.04	0.501	157.7	17	147.7	34.6	101.7	27.2	33.4	182.4	198.3	106.2	52.4	61.4	159.7	61.4	151.1	143.9	110.5	53.2
	FALSE	High	[K].EEVGEEAIVELVENGK.[K]	1xTMT6plex [K16]; 1xTMT6plex [N-Term]		0.000211934	5.95039e-05	1	3	1	P35579	P35579 [48-63]	0	2202.19	0
	FALSE	High	[K].ADFCIIHYAGK.[V]	1xCarbamidomethyl [C4]; 1xTMT6plex [K11]; 1xTMT6plex [N-Term]		0.000206109	5.95039e-05	2	7	12	P35580-3; P35579	P35580-3 [573-583]; P35579 [566-576]	0	1752.95	0	1.368	0.999	1.642	1.481	0.789	1.461	1.202	1.041	1.243	1.369	1.021	1.224	0.974	0.901	1.061	1.253	82	112.1	81.9	134.5	121.4	64.7	119.7	98.5	85.3	89.6	111.4	122.6	91.5	109.7	87.2	80.7	95	112.3
	FALSE	High	[R].DLGEELEALK.[T]	1xTMT6plex [K10]; 1xTMT6plex [N-Term]		0.000161431	5.95039e-05	1	5	3	P35579	P35579 [1136-1145]	0	1574.9	0	0.806	1.042	0.994	1.052	0.796	0.732	1.395	1.196	1.06	0.901	1.403	0.938	1.41	0.922	1.054	0.934	99.8	80.5	104	99.3	105.1	79.5	73	139.3	119.4	93.5	99.1	84.3	131.2	87.7	131.9	86.3	98.6	87.3
	FALSE	High	[R].DELADEIANSSGK.[G]	1xTMT6plex [K13]; 1xTMT6plex [N-Term]		0.000198234	5.95039e-05	1	2	6	P35579	P35579 [1704-1716]	0	1806.95	0	0.888	0.946	1.287	1.075	0.867	1.89	1.3	1.197	1.572	2.087	1.559	1.057	1.433	0.863	1.096	0.873	86.1	76.5	81.4	110.9	92.6	74.7	162.7	112	103.1	78	122.6	162.8	121.6	82.4	111.8	67.3	85.5	68.1
	FALSE	High	[R].AGVLAHLEEER.[D]	1xTMT6plex [N-Term]		0.000171859	5.95039e-05	2	7	21	P35580-3; P35579	P35580-3 [793-803]; P35579 [765-775]	0	1452.8	0	1.735	0.848	2.43	1.307	1.104	2.051	1.225	0.937	2.163	1.918	1.065	1.342	0.93	0.913	1.033	1.551	71.2	123.6	60.4	173	93.1	78.6	146.1	87.3	66.7	75.5	163.4	144.9	80.4	101.4	70.3	69	78	117.2
	FALSE	High	[R].IMGIPEEEQMGLLR.[V]	1xTMT6plex [N-Term]		0.000268286	0.000112658	1	2	1	P35579	P35579 [328-341]	0	1844.98	0									2.1	1.661	0.706	1.884	0.87	0.68	1.001	1.494										157.9	331.7	262.3	111.4	297.6	137.5	107.4	158.1	236
	FALSE	High	[R].TEMEDLMSSK.[D]	1xTMT6plex [K10]; 1xTMT6plex [N-Term]		0.000263268	0.000112658	1	2	5	P35579	P35579 [1504-1513]	0	1628.83	0	0.623	1	0.629	0.928	0.173	0.673	1.101	0.93	0.627	0.665	1.081	0.998	1.057	0.808	0.977	0.697	127.6	79.5	127.6	80.2	118.3	22.1	85.8	140.4	118.6	113.8	71.4	75.6	123	113.6	120.2	91.9	111.2	79.3
	FALSE	High	[R].AGVLAHLEEERDLK.[I]	1xTMT6plex [K14]; 1xTMT6plex [N-Term]		0.000410223	0.000136946	2	7	2	P35580-3; P35579	P35580-3 [793-806]; P35579 [765-778]	1	2038.17	0	1.589	0.577	1.772	2.36	0.594	0.823	1.046	0.796									170.5	271	98.5	302.1	402.3	101.2	140.3	178.4	135.8
	FALSE	High	[K].KMEDSVGCLETAEEVKR.[K]	1xCarbamidomethyl [C8]; 2xTMT6plex [K1; K16]; 1xTMT6plex [N-Term]		0.000353737	0.000136946	1	1	1	P35579	P35579 [1372-1388]	2	2668.43	0	0.818	0.813	1.154	1.563	0.658	1.028	1.129	0.904									198.5	162.5	161.3	229.1	310.2	130.6	204	224.1	179.5
	FALSE	High	[K].ALELDSNLYR.[I]	1xTMT6plex [N-Term]		0.000314615	0.000136946	1	2	15	P35579	P35579 [746-755]	0	1422.78	0	1.984	0.94	3.502	1.633	1.506	3.031	1.334	1.131	2.671	2.488	1.197	1.91	1.124	1.248	1.105	1.516	56	111.2	52.7	196.3	91.5	84.4	169.9	74.8	63.4	63.1	168.6	157	75.5	120.6	71	78.7	69.7	95.7
	FALSE	High	[R].ELEDATETADAMNR.[E]	1xOxidation [M12]; 1xTMT6plex [N-Term]		0.000334526	0.000136946	1	2	2	P35579	P35579 [1899-1912]	0	1810.83	0	2.221	0.927	4.476	1.618	0.569	3.041	1.136	0.855									113.6	252.3	105.3	508.6	183.8	64.6	345.5	129.1	97.1
	FALSE	High	[R].ALEEAMEQK.[A]	1xTMT6plex [K9]; 1xTMT6plex [N-Term]		0.000303994	0.000136946	1	2	17	P35579	P35579 [1484-1492]	0	1506.82	0	1.215	0.895	1.096	1.504	0.879	1.379	1.287	0.94	0.853	0.879	1.154	1.356	0.946	0.927	0.92	0.987	88.3	107.3	79	96.7	132.7	77.6	121.7	113.6	83	99.8	85.1	87.7	115.1	135.2	94.4	92.4	91.7	98.5
	FALSE	High	[K].QVEDEKNSFR.[E]	1xTMT6plex [K6]; 1xTMT6plex [N-Term]		0.000314098	0.000136946	1	1	7	P35579	P35579 [1333-1342]	1	1709.92	0	0.891	0.826	1.04	1.252	0.787	1.246	1.267	0.978	1.093	1.06	1.25	1.13	0.992	1.159	1.14	1.03	96.9	86.3	80.1	100.8	121.3	76.2	120.8	122.8	94.8	91.3	99.8	96.8	114.1	103.2	90.6	105.9	104.1	94.1
	FALSE	High	[R].NAEQYKDQADK.[A]	2xTMT6plex [K6; K11]; 1xTMT6plex [N-Term]		0.000319312	0.000136946	1	2	7	P35579	P35579 [1857-1867]	1	1997.09	0	0.258	0.834	0.227	0.654	0.423	0.269	1.311	1.111	0.469	0.392	1.178	0.47	0.942	1.061	1.013	0.351	147.9	38.2	123.3	33.5	96.7	62.6	39.8	193.8	164.3	130.9	61.4	51.3	154.2	61.5	123.3	138.9	132.6	46
	FALSE	High	[K].NKHEAMITDLEER.[L]	1xTMT6plex [K2]; 1xTMT6plex [N-Term]		0.000375827	0.000136946	1	1	6	P35579	P35579 [1023-1035]	1	2044.09	0	3.091	1.017	2.73	1.675	3.397	2.825	1.269	0.865	1.498	1.464	1.093	1.257	0.813	0.894	1.03	1.515	50.4	155.7	51.2	137.5	84.4	171.1	142.3	63.9	43.6	85.2	127.6	124.7	93.1	107.1	69.3	76.2	87.7	129.1
	FALSE	High	[K].QIATLHAQVADMK.[K]	1xTMT6plex [K13]; 1xTMT6plex [N-Term]		0.000286358	0.000136946	1	1	7	P35579	P35579 [1358-1370]	0	1884.08	0	0.694	0.938	1.15	0.942	0.8	0.845	1.052	0.967	1.057	0.715	0.942	0.848	0.876	0.824	0.871	0.936	107.3	74.5	100.6	123.4	101.1	85.8	90.7	112.9	103.8	111.5	117.9	79.7	105.1	94.6	97.7	91.9	97.2	104.3
	FALSE	High	[K].QIATLHAQVADMK.[K]	1xOxidation [M12]; 1xTMT6plex [K13]; 1xTMT6plex [N-Term]		0.000353737	0.000136946	1	1	6	P35579	P35579 [1358-1370]	0	1900.07	0	0.681	0.919	0.884	0.978	0.693	0.794	1.307	1.128	1.342	1.013	1.27	0.631	1.07	1.458	1.349	0.966	107.4	73.1	98.7	94.9	105	74.4	85.2	140.3	121.1	89.1	119.6	90.3	113.2	56.3	95.3	129.9	120.2	86.1
	FALSE	High	[K].THEAQIQEMR.[Q]	1xTMT6plex [N-Term]		0.000400664	0.000136946	1	1	7	P35579	P35579 [1182-1191]	0	1471.75	0	5.438	1.057	8.747	3.286	5.801	8.007	1.495	1.273	4.308	3.883	1.078	3.531	1.046	1.005	1.043	2.844	24.9	135.6	26.4	218	81.9	144.6	199.6	37.3	31.7	45.6	196.4	177	49.2	161	47.7	45.8	47.6	129.7
	FALSE	High	[K].LQEMEGTVK.[S]	1xTMT6plex [K9]; 1xTMT6plex [N-Term]		0.000296684	0.000136946	1	2	12	P35579	P35579 [1794-1802]	0	1492.84	0	1.262	0.928	1.187	1.398	0.787	1.222	1.188	0.916	0.893	1.087	1.142	1.268	0.942	0.863	0.858	1.016	91	114.9	84.5	108	127.2	71.6	111.2	108.1	83.4	99.2	88.7	107.9	113.3	125.8	93.5	85.6	85.1	100.8
	FALSE	High	[R].IMGIPEEEQMGLLR.[V]	2xOxidation [M2; M10]; 1xTMT6plex [N-Term]		0.000360478	0.000136946	1	2	18	P35579	P35579 [328-341]	0	1876.97	0	1.953	0.982	2.326	1.329	2.003	2.305	1.191	1.086	1.433	1.617	1.173	1.33	1.084	1.213	1.392	0.829	63.5	124	62.3	147.7	84.4	127.1	146.3	75.6	69	81.3	116.5	131.4	95.3	108.1	88.1	98.6	113.2	67.4
	FALSE	High	[K].HEAMITDLEER.[L]	1xTMT6plex [N-Term]		0.000291934	0.000136946	1	1	7	P35579	P35579 [1025-1035]	0	1572.79	0	2.968	1.032	2.911	1.627	1.704	3.148	1.414	1.29	2.232	1.845	1.385	1.714	1.008	0.634	0.871	0.908	52.6	156.3	54.3	153.3	85.7	89.7	165.7	74.5	67.9	77.6	173.2	143.2	107.5	133	78.2	49.2	67.6	70.4
	FALSE	High	[R].HEMPPHIYAITDTAYR.[S]	1xTMT6plex [N-Term]		0.000382498	0.000136946	1	3	2	P35579	P35579 [144-159]	0	2144.08	0
	FALSE	High	[K].FDQLLAEEK.[ANST]	1xTMT6plex [K9]; 1xTMT6plex [N-Term]		0.000340194	0.000136946	3	16	4	Q7Z406-2; P35580-3; P35579	Q7Z406-2 [1511-1519]; P35580-3 [1474-1482]; P35579 [1446-1454]	0	1550.88	0									0.616	0.54	1.031	0.529	1.038	0.821	0.931	0.508										256.6	158.2	138.4	264.6	135.8	266.4	210.7	238.9	130.3
	FALSE	High	[K].VMQEQGTHPK.[F]	1xTMT6plex [K10]; 1xTMT6plex [N-Term]		0.000407246	0.000136946	1	2	8	P35579	P35579 [546-555]	0	1612.89	0	0.925	0.827	1.008	1.416	0.726	1.139	1.113	0.965									197.4	182.6	163.2	199	279.6	143.3	224.8	219.7	190.4
	FALSE	High	[K].KLVWVPSDK.[S]	2xTMT6plex [K1; K9]; 1xTMT6plex [N-Term]		0.00048025	0.000176826	1	3	9	P35579	P35579 [30-38]	1	1759.11	0	0.865	0.86	0.983	1.482	0.564	0.934	1.3	1.091	1.106	1.072	1.208	1.17	0.862	1.137	0.986	0.861	99.1	85.8	85.2	97.4	146.9	55.9	92.6	128.9	108.1	95.7	105.8	102.6	115.6	112	82.5	108.8	94.4	82.5
	FALSE	High	[K].KMQQNIQELEEQLEEEESAR.[Q]	1xTMT6plex [K1]; 1xTMT6plex [N-Term]		0.000458225	0.000176826	1	2	1	P35579	P35579 [940-959]	1	2919.48	0	2.005	0.984	2.993	1.348	1.089	2.778	1.1	1.033									125.6	251.9	123.6	375.9	169.3	136.8	348.9	138.2	129.8
	FALSE	High	[K].ASITALEAK.[I]	1xTMT6plex [K9]; 1xTMT6plex [N-Term]		0.000452962	0.000176826	1	2	17	P35579	P35579 [1807-1815]	0	1361.84	2	1.07	0.87	1.161	1.345	0.61	0.977	1.183	1.014	1.033	1.171	1.22	1.151	0.989	1.053	1.001	1.048	97.5	104.4	84.9	113.2	131.2	59.5	95.2	115.3	98.8	93.1	96.2	109.1	113.6	107.2	92.1	98	93.2	97.6
	FALSE	High	[R].YEILTPNSIPK.[G]	1xTMT6plex [K11]; 1xTMT6plex [N-Term]		0.000460892	0.000176826	1	2	11	P35579	P35579 [721-731]	0	1733.02	0	0.909	0.894	1.093	1.215	0.415	0.855	1.237	1.034	1.148	0.967	1.028	1.082	0.936	1.191	0.995	0.947	104	94.5	93	113.7	126.4	43.2	88.9	128.7	107.6	96.8	111.2	93.6	99.5	104.8	90.6	115.3	96.3	91.7
	FALSE	High	[K].DLEAHIDSANK.[N]	1xTMT6plex [K11]; 1xTMT6plex [N-Term]		0.000460892	0.000176826	1	2	13	P35579	P35579 [1621-1631]	0	1670.91	0	1.34	1.076	1.787	2.473	1.244	1.267	1.39	1.382	1.613	2.228	1.915	2.091	1.24	1.568	1.236	1.767	69.5	93.1	74.7	124.1	171.7	86.4	88	96.5	96	61.4	99.1	136.8	117.6	128.4	76.1	96.3	75.9	108.5
	FALSE	High	[K].NKHEAMITDLEER.[L]	1xOxidation [M6]; 1xTMT6plex [K2]; 1xTMT6plex [N-Term]		0.000483118	0.000214998	1	1	5	P35579	P35579 [1023-1035]	1	2060.08	0	1.273	0.902	1.537	1.047	1.187	1.739	0.963	0.937	1.216	1.491	1.298	1.138	1.131	1.69	0.883	1.06	85	108.2	76.7	130.7	89	100.9	147.8	81.9	79.7	82.5	100.4	123.1	107.1	93.9	93.3	139.5	72.9	87.5
	FALSE	High	[R].IMGIPEEEQMGLLR.[V]	1xOxidation [M]; 1xTMT6plex [N-Term]		0.000565977	0.000214998	1	2	7	P35579	P35579 [328-341]	0	1860.98	0	1.364	0.987	1.734	1.21	1.379	1.589	1.144	0.999	1.407	1.466	1.114	1.283	1.044	1.009	1.079	1.222	78.9	107.6	77.9	136.8	95.5	108.8	125.4	90.3	78.8	84.7	119.2	124.2	94.4	108.7	88.4	85.5	91.4	103.5
	FALSE	High	[K].QACVLMIK.[A]	1xCarbamidomethyl [C3]; 1xTMT6plex [K8]; 1xTMT6plex [N-Term]		0.000759888	0.000214998	1	2	5	P35579	P35579 [738-745]	0	1420.84	0	0.874	0.87	1.122	1.485	0.298	1.013	1.508	1.049	0.894	0.802	1.075	1.313	0.856	0.803	1.038	1.054	97.6	85.3	84.9	109.5	145	29.1	98.9	147.2	102.4	101.9	91.1	81.7	109.5	133.7	87.2	81.8	105.7	107.4
	FALSE	High	[R].EEILAQAK.[E]	1xTMT6plex [K8]; 1xTMT6plex [N-Term]		0.000879942	0.000214998	1	2	25	P35579	P35579 [1662-1669]	0	1359.82	0	0.92	0.919	0.912	1.191	0.709	0.885	1.259	1.061	0.889	1.229	1.332	1.115	1.074	1.126	1.044	0.858	101.6	93.5	93.4	92.7	121	72	89.9	128	107.8	93.1	82.8	114.4	124	103.8	100	104.8	97.2	79.9
	FALSE	High	[R].QSACNLEK.[K]	1xCarbamidomethyl [C4]; 1xTMT6plex [K8]; 1xTMT6plex [N-Term]		0.000724338	0.000214998	1	2	13	P35579	P35579 [1434-1441]	0	1407.77	0	0.746	0.887	0.9	1.181	0.507	0.806	1.372	1.036	1.119	0.829	1.216	1.023	0.995	1.104	1.005	0.912	106.7	79.6	94.6	96	126	54.1	86	146.4	110.5	97.8	109.4	81	119	100	97.3	108	98.3	89.2
	FALSE	High	[R].GDLPFVVPR.[R]	1xTMT6plex [N-Term]		0.000901006	0.000214998	1	2	3	P35579	P35579 [1924-1932]	0	1228.73	0
	FALSE	High	[K].ITDVIIGFQACCR.[G]	2xCarbamidomethyl [C11; C12]; 1xTMT6plex [N-Term]		0.000542042	0.000214998	1	2	1	P35579	P35579 [779-791]	0	1781.92	0									1.473	1.189	1.113	1.256	1.089	1.46	1.052	0.678										174.6	257.1	207.6	194.3	219.3	190.1	254.9	183.7	118.4
	FALSE	High	[K].MEDSVGCLETAEEVK.[R]	1xCarbamidomethyl [C7]; 1xTMT6plex [K15]; 1xTMT6plex [N-Term]		0.000770271	0.000214998	1	1	2	P35579	P35579 [1373-1387]	0	2155.07	0									0.946	1.285	1.192	1.253	1.184	0.743	1.173	1.697										171.9	162.6	220.9	204.8	215.4	203.4	127.7	201.6	291.7
	FALSE	High	[K].RQQQLTAMK.[V]	1xOxidation [M8]; 1xTMT6plex [K9]; 1xTMT6plex [N-Term]		0.000563504	0.000214998	1	6	3	P35579	P35579 [802-810]	1	1577.92	0	0.565	0.845	0.917	1.02	0.632	0.984	1.267	1	0.987	1.288	1.387	0.866	1.169	2.41	1.18	0.845	109.3	61.8	92.4	100.3	111.6	69.1	107.6	138.6	109.3	80.9	79.8	104.1	112.1	70	94.5	194.9	95.4	68.4
	FALSE	High	[R].GELANEVK.[V]	1xTMT6plex [K8]; 1xTMT6plex [N-Term]		0.000842425	0.000214998	1	1	13	P35579	P35579 [1227-1234]	0	1317.78	0	0.9	0.913	1.163	1.043	0.945	1.147	1.221	1.147	0.928	1.357	1.353	1.133	1.217	1.03	1.027	0.777	94.9	85.4	86.7	110.4	99	89.8	108.9	116	108.9	91.6	85.1	124.3	124	103.8	111.5	94.3	94.1	71.2
	FALSE	High	[K].HEAMITDLEER.[L]	1xOxidation [M4]; 1xTMT6plex [N-Term]		0.000714949	0.000214998	1	1	5	P35579	P35579 [1025-1035]	0	1588.78	0									2.57	2.65	1.411	2.193	1.259	1.068	1.154	2.069										117.1	300.9	310.3	165.2	256.7	147.4	125.1	135.1	242.2
	FALSE	High	[R].VEEEAAQK.[N]	1xTMT6plex [K8]; 1xTMT6plex [N-Term]		0.000618183	0.000214998	1	1	12	P35579	P35579 [1092-1099]	0	1361.77	0	0.796	0.83	0.837	1.294	0.446	0.66	1.274	1.087	1.087	0.953	1.243	1.04	1.029	1.109	0.956	0.789	109.4	87.1	90.8	91.6	141.6	48.8	72.2	139.4	119	97.8	106.3	93.2	121.5	101.7	100.6	108.4	93.4	77.2
	FALSE	High	[K].KTLEEEAK.[T]	2xTMT6plex [K1; K8]; 1xTMT6plex [N-Term]		0.000960051	0.000214998	1	1	4	P35579	P35579 [1174-1181]	1	1634.99	0	0.654	0.89	0.744	1.053	0.872	0.721	1.179	1.15	1.136	0.864	1.347	0.944	0.904	1.166	0.866	0.735	108.9	71.3	97	81	114.7	95	78.5	128.4	125.2	100.4	114.1	86.7	135.3	94.8	90.8	117	87	73.8
	FALSE	High	[R].LEVNLQAMK.[A]	1xTMT6plex [K9]; 1xTMT6plex [N-Term]		0.000496864	0.000214998	1	2	2	P35579	P35579 [1558-1566]	0	1503.9	0	0.874	0.98	1.067	1.611	0.533	1.065	1.352	1.222	1.203	1.211	1.336	1.289	1.227	1.182	1.103	0.86	92.7	81.1	90.9	99	149.4	49.4	98.8	125.4	113.3	86.5	104	104.7	115.5	111.4	106.1	102.2	95.4	74.3
	FALSE	High	[K].THEAQIQEMR.[Q]	1xOxidation [M9]; 1xTMT6plex [N-Term]		0.000686238	0.000214998	1	1	7	P35579	P35579 [1182-1191]	0	1487.75	0	1.06	0.995	1.263	1.013	1.567	1.234	1.144	1.207	0.932	1.179	0.976	1.036	1.304	0.997	1.168	1.202	85.9	91	85.4	108.4	87	134.5	106	98.2	103.7	91.9	85.7	108.4	89.7	95.2	119.8	91.6	107.3	110.4
	FALSE	High	[K].VKPLLQVSR.[Q]	1xTMT6plex [K2]; 1xTMT6plex [N-Term]		0.000507061	0.000214998	1	2	5	P35579	P35579 [834-842]	0	1497.99	0	0.967	0.868	0.982	1.165	0.65	1.019	1.215	1.032	0.948	1.007	1.049	0.93	0.964	0.914	0.933	0.669	101.1	97.8	87.8	99.3	117.8	65.7	103	122.9	104.4	107	101.4	107.8	112.2	99.4	103.1	97.8	99.8	71.5
	FALSE	High	[R].ALEQQVEEMK.[T]	1xOxidation [M9]; 1xTMT6plex [K10]; 1xTMT6plex [N-Term]		0.00105821	0.000270235	1	2	12	P35579	P35579 [1529-1538]	0	1678.91	0	1.084	0.977	1.13	1.251	1.155	1.126	1.231	1.05	1.165	1.821	1.196	1.192	0.952	1.077	0.965	1.17	90	97.5	87.9	101.7	112.6	103.9	101.3	110.7	94.5	85.4	99.5	155.5	102.2	101.8	81.3	92	82.4	100
	FALSE	High	[R].CQHLQAEK.[K]	1xCarbamidomethyl [C1]; 1xTMT6plex [K8]; 1xTMT6plex [N-Term]		0.00120758	0.000270235	1	2	9	P35579	P35579 [931-938]	0	1471.81	0	0.923	0.989	1.29	1.159	0.95	1.247	1.93	1.118	0.739	0.832	1.127	0.892	1.238	1.156	1.123	0.822	84.9	78.3	83.9	109.4	98.4	80.6	105.8	163.8	94.9	100.8	74.5	83.8	113.6	89.9	124.7	116.6	113.2	82.8
	FALSE	High	[K].QIATLHAQVADMKK.[K]	2xTMT6plex [K13; K14]; 1xTMT6plex [N-Term]		0.00114827	0.000270235	1	1	1	P35579	P35579 [1358-1371]	1	2241.34	0	1.071	0.654	0.434	1.503	0.01	1.108	0.973	0.814									238.2	255	155.8	103.4	358.1		263.8	231.7	193.9
	FALSE	High	[R].CNGVLEGIR.[I]	1xCarbamidomethyl [C1]; 1xTMT6plex [N-Term]		0.00117149	0.000270235	3	27	5	Q7Z406-2; P35580-3; P35579	Q7Z406-2 [759-767]; P35580-3 [722-730]; P35579 [694-702]	0	1246.68	0	0.738	0.991	0.974	0.9	0.553	0.991	1.182	1.023	0.748	0.705	1.071	0.702	0.986	0.977	1.256	0.948	107.8	79.6	106.8	105	97	59.6	106.8	127.3	110.2	107.2	80.2	75.5	114.8	75.3	105.7	104.8	134.6	101.7
	FALSE	High	[K].VAAYDKLEK.[T]	2xTMT6plex [K6; K9]; 1xTMT6plex [N-Term]		0.00125814	0.000300383	1	1	12	P35579	P35579 [1405-1413]	1	1724.06	0	0.705	0.842	0.703	1.332	0.683	0.725	1.269	1.064	0.843	0.709	1.182	0.931	0.877	1.195	1.03	0.657	108.1	76.2	91.1	76.1	144	73.8	78.4	137.2	115	106.8	90.1	75.7	126.3	99.5	93.7	127.7	110.1	70.2
	FALSE	High	[R].EQEVNILK.[K]	1xTMT6plex [K8]; 1xTMT6plex [N-Term]		0.00156496	0.00032087	1	1	9	P35579	P35579 [1166-1173]	0	1430.86	0	0.973	0.825	1.039	1.496	0.663	0.93	1.379	1.105	0.987	1.323	1.353	1.234	0.977	1.161	1.04	0.803	95.6	93	78.9	99.4	143.1	63.4	89	131.9	105.7	91.1	89.9	120.6	123.3	112.4	89	105.8	94.8	73.1
	FALSE	High	[K].GALALEEK.[R]	1xTMT6plex [K8]; 1xTMT6plex [N-Term]		0.00160023	0.00032087	1	2	20	P35579	P35579 [1717-1724]	0	1288.79	0	0.886	0.935	1	1.093	1.036	1.002	1.308	1.007	0.899	1.166	1.126	1.05	1.11	0.986	1.198	0.817	97.1	86.1	90.8	97.1	106.1	100.6	97.3	127.1	97.8	96.2	86.5	112.2	108.3	101.1	106.8	94.9	115.3	78.6
	FALSE	High	[K].ADGAEAKPAE.[-]	1xTMT6plex [K7]; 1xTMT6plex [N-Term]		0.00162431	0.00032087	1	2	5	P35579	P35579 [1951-1960]	0	1416.77	0	0.525	0.973	0.541	0.955	0.534	0.429	1.263	1.243	0.793	1.061	1.33	0.786	1.176	1.026	1.026	0.542	120.6	63.4	117.3	65.3	115.2	64.4	51.7	152.3	149.8	103	81.7	109.3	137	80.9	121.1	105.7	105.6	55.8
	FALSE	High	[K].MEDSVGCLETAEEVKR.[K]	1xCarbamidomethyl [C7]; 1xOxidation [M1]; 1xTMT6plex [K15]; 1xTMT6plex [N-Term]		0.00148647	0.00032087	1	1	3	P35579	P35579 [1373-1388]	1	2327.16	0	0.85	0.911	1.085	1.251	1.022	0.952	1.324	0.968									192.3	163.4	175.1	208.5	240.5	196.5	183	254.5	186.2
	FALSE	High	[R].SMMQDREDQSILCTGESGAGK.[T]	1xCarbamidomethyl [C13]; 2xOxidation [M2; M3]; 1xTMT6plex [K21]; 1xTMT6plex [N-Term]		0.00163041	0.000339454	1	3	6	P35579	P35579 [160-180]	1	2790.31	0	1.163	0.919	1.245	1.359	0.489	0.956	1.263	1.022	0.933	0.737	1.432	0.899	1.26	1.711	1.28	0.113	95.6	111.2	87.8	119	129.9	46.8	91.4	120.7	97.6	96.1	89.6	70.9	137.6	86.4	121.1	164.4	123	10.9
	FALSE	High	[R].QQQLTAMK.[V]	1xTMT6plex [K8]; 1xTMT6plex [N-Term]		0.00164886	0.000339454	1	6	3	P35579	P35579 [803-810]	0	1405.82	0	0.774	0.86	0.528	1.205	0.079	0.986	1.46	1.268	0.72	0.647	1.159	1.053	1.018	0.929	0.939	0.973	110.3	85.4	94.9	58.2	132.9	8.7	108.8	161	139.9	106.7	76.8	69.1	123.6	112.3	108.6	99.1	100.1	103.8
	FALSE	High	[K].QIATLHAQVADMKK.[K]	1xOxidation [M12]; 2xTMT6plex [K13; K14]; 1xTMT6plex [N-Term]		0.00205459	0.000365227	1	1	2	P35579	P35579 [1358-1371]	1	2257.33	0	0.607	0.838	0.73	0.863	1.108	0.657	1.238	1.121	0.868	0.954	1.362	0.825	1.064	1.519	1.302	0.702	110.3	66.9	92.4	80.5	95.2	122.1	72.4	136.5	123.6	93.8	81.4	89.4	127.8	77.4	99.8	142.4	122.1	65.9
	FALSE	High	[R].SMMQDREDQSILCTGESGAGK.[T]	1xCarbamidomethyl [C13]; 1xTMT6plex [K21]; 1xTMT6plex [N-Term]		0.00208742	0.000365227	1	3	2	P35579	P35579 [160-180]	1	2758.32	0	0.639	0.91	0.576	1.893	0.01	0.221	1.044	0.788	0.01	0.247	0.951	1.987	0.097	0.756	1	1.365	127.3	81.3	115.8	73.3	241		28.2	132.9	100.3	121.6		30.1	115.6	241.5	11.7	91.9	121.6	166
	FALSE	High	[K].KMEDSVGCLETAEEVK.[R]	1xCarbamidomethyl [C8]; 1xOxidation [M2]; 2xTMT6plex [K1; K16]; 1xTMT6plex [N-Term]		0.00237384	0.000475735	1	1	2	P35579	P35579 [1372-1387]	1	2528.32	0	0.889	1.09	0.375	1.381	1.955	0.627	1.604	1.222	1.816	0.638	1.498	1.377	0.656	1.693	1.18	1.214	88.7	78.9	96.7	33.3	122.5	173.5	55.6	142.3	108.4	81.3	147.6	51.9	121.8	111.9	53.3	137.6	95.9	98.7
	FALSE	High	[K].DLEGLSQR.[H]	1xTMT6plex [N-Term]		0.00265188	0.000497353	1	1	17	P35579	P35579 [1393-1400]	0	1146.63	0	1.262	0.922	1.498	1.433	0.765	1.339	1.257	0.967	1.897	1.891	1.215	1.533	1.054	1.046	0.999	1.342	86.2	108.8	79.5	129.1	123.5	65.9	115.4	108.3	83.4	75.1	142.6	142.1	91.3	115.2	79.2	78.6	75.1	100.8
	FALSE	High	[R].KLQAQMK.[D]	2xTMT6plex [K1; K7]; 1xTMT6plex [N-Term]		0.00256574	0.000497353	2	11	5	P35580-3; P35579	P35580-3 [1670-1676]; P35579 [1642-1648]	1	1533.98	0	0.731	0.835	0.519	1.264	0.27	0.596	1.012	0.827	0.706	0.614	0.862	1.04	0.788	0.79	0.844	0.813	127.6	93.3	106.5	66.3	161.3	34.5	76.1	129.1	105.4	120.7	85.1	74.1	104.1	125.5	95.1	95.3	101.9	98.1
	FALSE	High	[R].ASREEILAQAK.[E]	1xTMT6plex [K11]; 1xTMT6plex [N-Term]		0.00304444	0.000574883	1	2	3	P35579	P35579 [1659-1669]	1	1674	0	1.494	1.015	1.437	1.41	1.099	1.151	0.922	0.837									173.6	259.5	176.3	249.4	244.9	190.8	199.9	160.1	145.4
	FALSE	High	[R].EMEAELEDER.[K]	1xTMT6plex [N-Term]		0.00338817	0.000647632	1	2	2	P35579	P35579 [1593-1602]	0	1479.68	0	1.478	0.943	2.729	1.707	0.01	1.099	1.402	0.897									159.9	236.3	150.9	436.5	273		175.7	224.2	143.5
	FALSE	High	[K].GALALEEKR.[R]	1xTMT6plex [K8]; 1xTMT6plex [N-Term]		0.00340287	0.000647632	1	2	2	P35579	P35579 [1717-1725]	1	1444.89	0
	FALSE	High	[R].NTNPNFVR.[C]	1xTMT6plex [N-Term]		0.0038827	0.000711619	2	7	7	P35580-3; P35579	P35580-3 [691-698]; P35579 [663-670]	0	1190.65	0	0.546	0.884	0.891	0.577	0.461	0.682	1.216	0.994	0.838	0.521	0.984	0.552	0.98	0.763	0.988	0.556	124.1	67.8	109.7	110.6	71.6	57.3	84.6	150.9	123.4	125.3	105	65.3	123.2	69.2	122.8	95.6	123.8	69.7
	FALSE	High	[K].SVHELEK.[S]	1xTMT6plex [K7]; 1xTMT6plex [N-Term]		0.00391759	0.000711619	1	2	11	P35579	P35579 [1519-1525]	0	1299.77	0	2.005	1.02	2.796	2.785	1.511	2.631	1.323	1.078	1.206	1.525	1.186	1.428	1.039	1.194	1.004	1.211	55.7	111.7	56.9	155.8	155.2	84.2	146.6	73.7	60.1	83.4	100.6	127.1	98.9	119.1	86.7	99.6	83.7	101
	FALSE	High	[K].MEDSVGCLETAEEVK.[R]	1xCarbamidomethyl [C7]; 1xOxidation [M1]; 1xTMT6plex [K15]; 1xTMT6plex [N-Term]		0.00424988	0.000726117	1	1	2	P35579	P35579 [1373-1387]	0	2171.06	0									2.663	1.913	0.669	1.373	0.845	1.011	0.987	1.218										154.1	410.4	294.8	103.1	211.6	130.3	155.8	152.2	187.7
	FALSE	High	[R].ALEEAMEQK.[A]	1xOxidation [M6]; 1xTMT6plex [K9]; 1xTMT6plex [N-Term]		0.0058299	0.000859559	1	2	12	P35579	P35579 [1484-1492]	0	1522.82	0	1.111	0.904	1.304	1.209	1.166	1.217	1.358	1.157	1.878	2.016	1.405	1.791	1.541	1.383	1.306	1.275	86.3	95.9	78	112.6	104.4	100.7	105.1	117.2	99.9	66.2	124.4	133.5	93	118.6	102	91.5	86.4	84.4
	FALSE	High	[R].SMMQDREDQSILCTGESGAGK.[T]	1xCarbamidomethyl [C13]; 1xOxidation [M]; 1xTMT6plex [K21]; 1xTMT6plex [N-Term]		0.00612101	0.000883363	1	3	10	P35579	P35579 [160-180]	1	2774.32	0	0.728	0.78	1.27	2.08	0.01	1.31	1.145	0.728	0.989	1.241	0.988	1.438	0.697	0.992	0.951	1.141	99.5	72.4	77.7	126.4	207.1		130.4	114	72.5	95.4	94.3	118.4	94.2	137.1	66.4	94.6	90.7	108.8
	FALSE	High	[K].NRDEAIK.[Q]	1xTMT6plex [K7]; 1xTMT6plex [N-Term]		0.00665489	0.000975706	1	2	3	P35579	P35579 [1632-1638]	1	1303.77	0	0.818	0.814	1.284	0.955	1.072	1.11	1.335	1.107	1.079	0.758	1.041	0.777	0.832	1.006	1.184	0.637	94.8	77.6	77.2	121.7	90.6	101.6	105.2	126.5	104.9	108.2	116.8	82	112.7	84.1	90.1	108.9	128.2	69
	FALSE	High	[K].VNKDDIQK.[M]	2xTMT6plex [K3; K8]; 1xTMT6plex [N-Term]		0.00699344	0.0010168	1	3	7	P35579	P35579 [67-74]	1	1647	0	0.519	0.828	0.52	1.133	0.388	0.568	1.286	1.135	0.652	0.634	1.203	0.736	0.887	1.111	0.92	0.531	122	63.4	101	63.4	138.3	47.3	69.3	156.9	138.5	117.3	76.5	74.3	141.1	86.3	104	130.3	107.9	62.2
	FALSE	High	[R].QEEEMMAKEEELVK.[V]	2xOxidation [M5; M6]; 2xTMT6plex [K8; K14]; 1xTMT6plex [N-Term]		0.00724189	0.0010373	1	2	5	P35579	P35579 [843-856]	1	2442.27	0	0.575	0.823	0.527	1.001	0.75	0.802	1.401	1.103	0.97	1.187	1.57	0.851	1.316	1.7	1.277	0.619	112.8	64.8	92.8	59.5	112.9	84.6	90.4	157.9	124.3	85.8	83.2	101.8	134.7	73	112.9	145.9	109.6	53.1
	FALSE	High	[K].LVWVPSDK.[S]	1xTMT6plex [K8]; 1xTMT6plex [N-Term]		0.00833791	0.00132171	1	3	6	P35579	P35579 [31-38]	0	1401.85	0	1.04	1.135	1.172	1.311	2.297	1.072	1.41	1.292									153.5	159.6	174.2	179.8	201.2	352.6	164.5	216.4	198.3
	FALSE	High	[R].QEEEMMAKEEELVK.[V]	1xOxidation [M]; 2xTMT6plex [K8; K14]; 1xTMT6plex [N-Term]		0.00895269	0.00138103	1	2	2	P35579	P35579 [843-856]	1	2426.28	0
	FALSE	High	[K].RQQQLTAMK.[V]	1xTMT6plex [K9]; 1xTMT6plex [N-Term]		0.00951852	0.001419	1	6	1	P35579	P35579 [802-810]	1	1561.92	0									0.87	0.834	1.154	1.006	0.833	0.92	0.926	0.865										214.1	186.3	178.5	247.1	215.3	178.4	196.9	198.2	185.1
	FALSE	High	[R].TEMEDLMSSK.[D]	1xOxidation [M7]; 1xTMT6plex [K10]; 1xTMT6plex [N-Term]		0.00961652	0.00144096	1	2	1	P35579	P35579 [1504-1513]	0	1644.82	0	0.213	0.868	0.401	0.965	0.279	1.053	1.026	1.196									257.1	54.9	223.1	103.1	248	71.7	270.7	263.9	307.4
	FALSE	High	[K].TLEEEAK.[T]	1xTMT6plex [K7]; 1xTMT6plex [N-Term]		0.00991714	0.00145992	1	1	7	P35579	P35579 [1175-1181]	0	1277.74	0	0.471	0.883	0.395	0.949	0.323	0.394	1.376	1.066	0.592	0.53	0.948	0.627	0.904	0.82	0.982	0.747	131.3	61.8	115.9	51.8	124.5	42.4	51.7	180.7	139.9	125.9	74.5	66.7	119.4	78.9	113.8	103.2	123.6	94
	FALSE	High	[R].DEQSEEK.[K]	1xTMT6plex [K7]; 1xTMT6plex [N-Term]		0.0100196	0.0014952	1	2	2	P35579	P35579 [1577-1583]	0	1322.68	0									0.724	0.838	1.333	1.026	1.08	0.932	1.1	0.785										204.1	147.7	171.1	272.1	209.5	220.5	190.3	224.5	160.1
	FALSE	High	[K].SGFEPASLK.[E]	1xTMT6plex [K9]; 1xTMT6plex [N-Term]		0.0109391	0.00153642	1	3	1	P35579	P35579 [39-47]	0	1393.81	0
	FALSE	High	[R].CIIPNHEK.[RK]	1xCarbamidomethyl [C1]; 1xTMT6plex [K8]; 1xTMT6plex [N-Term]		0.0144738	0.00184827	2	11	4	P35580-3; P35579	P35580-3 [699-706]; P35579 [671-678]	0	1468.83	0	0.876	0.922	0.86	1.073	0.54	0.78	1.14	0.948									221.1	193.8	203.9	190.2	237.3	119.3	172.6	252	209.7
	FALSE	High	[R].QQQLTAMK.[V]	1xOxidation [M7]; 1xTMT6plex [K8]; 1xTMT6plex [N-Term]		0.0151949	0.00192809	1	6	4	P35579	P35579 [803-810]	0	1421.82	0	0.265	0.842	0.801	1.316	0.447	0.73	1.345	1.205	0.976	0.976	1.43	0.811	1.351	1.366	1.093	0.577	113.2	30	95.3	90.7	149	50.6	82.6	152.2	136.4	93.9	91.7	91.7	134.3	76.2	126.9	128.3	102.7	54.2
	FALSE	High	[R].TVGQLYK.[E]	1xTMT6plex [K7]; 1xTMT6plex [N-Term]		0.0161313	0.00200713	3	17	13	Q7Z406-2; P35580-3; P35579	Q7Z406-2 [710-716]; P35580-3 [673-679]; P35579 [645-651]	0	1266.78	0	0.609	0.876	0.739	0.908	0.365	0.663	1.156	0.972	0.791	0.686	1.036	0.681	0.941	0.86	0.93	0.64	123.5	75.2	108.2	91.3	112.1	45.1	81.9	142.8	120	119	94.1	81.6	123.2	81	111.9	102.4	110.7	76.1
	FALSE	High	[R].LEVNLQAMK.[A]	1xOxidation [M8]; 1xTMT6plex [K9]; 1xTMT6plex [N-Term]		0.0181007	0.00225016	1	2	5	P35579	P35579 [1558-1566]	0	1519.89	0	1.022	1.02	0.711	0.916	0.552	0.611	1.126	0.97	1.557	1.322	1.158	0.689	1.378	0.983	1.118	0.749	113.5	116	115.7	80.7	104	62.7	69.4	127.9	110.1	90.4	140.8	119.6	104.7	62.3	124.6	88.8	101.1	67.7
	FALSE	High	[K].ADEWLMK.[N]	1xTMT6plex [K7]; 1xTMT6plex [N-Term]		0.0189184	0.00241601	2	7	5	P35580-3; P35579	P35580-3 [588-594]; P35579 [581-587]	0	1350.75	0	1.058	0.978	1.086	1.237	0.821	1.219	1.016	0.971	0.834	0.97	1.139	1.288	0.914	0.9	0.872	1.008	95.9	101.4	93.8	104.2	118.6	78.7	116.8	97.4	93.1	100.8	84.1	97.8	114.9	129.9	92.2	90.8	87.9	101.6
	FALSE	High	[R].TEMEDLMSSKDDVGK.[S]	1xOxidation [M7]; 2xTMT6plex [K10; K15]; 1xTMT6plex [N-Term]		0.0216184	0.00272988	1	2	1	P35579	P35579 [1504-1518]	1	2388.22	0	0.514	0.873	0.255	0.924	0.096	0.251	1.272	0.999									291.1	149.5	254.2	74.3	268.9	27.9	73.2	370.3	290.7
	FALSE	High	[K].QACVLMIK.[A]	1xCarbamidomethyl [C3]; 1xOxidation [M6]; 1xTMT6plex [K8]; 1xTMT6plex [N-Term]		0.0223564	0.00280735	1	2	5	P35579	P35579 [738-745]	0	1436.84	0	0.689	1.04	0.894	0.905	0.509	0.755	1.195	1.037	1.087	0.876	1.029	0.781	0.967	1.091	1.124	0.591	112.2	77.3	116.7	100.3	101.5	57.1	84.7	134.1	116.3	105.3	114.5	92.2	108.4	82.2	101.9	114.9	118.3	62.3
	FALSE	High	[R].NCAAYLK.[L]	1xCarbamidomethyl [C2]; 1xTMT6plex [K7]; 1xTMT6plex [N-Term]		0.0239169	0.00287479	3	17	6	Q7Z406-2; P35580-3; P35579	Q7Z406-2 [880-886]; P35580-3 [843-849]; P35579 [815-821]	0	1297.73	0	0.489	0.968	0.583	0.68	0.443	0.629	1.238	1.057	0.542	0.527	0.946	0.467	1.015	0.724	0.947	0.452	127	62.1	122.9	74.1	86.4	56.2	79.9	157.2	134.2	136	73.7	71.6	128.6	63.5	138	98.4	128.7	61.5
	FALSE	High	[K].QLAAENR.[L]	1xTMT6plex [N-Term]		0.0306005	0.00357319	1	2	16	P35579	P35579 [861-867]	0	1030.58	0	1.321	0.937	2.097	1.26	1.468	2	1.376	1.059	1.834	1.652	1.228	1.445	1.174	1.137	0.999	1.295	71.9	95	67.4	150.7	90.6	105.6	143.8	98.9	76.2	76.5	140.3	126.4	94	110.5	89.8	87	76.4	99.1
	FALSE	High	[K].LQEMEGTVK.[S]	1xOxidation [M4]; 1xTMT6plex [K9]; 1xTMT6plex [N-Term]		0.0326389	0.00373706	1	2	8	P35579	P35579 [1794-1802]	0	1508.84	0	0.815	0.921	0.802	1.075	0.698	0.827	1.269	1.111	0.869	1.069	1.294	1.102	1.012	1.124	1.025	0.771	105.7	86.1	97.3	84.7	113.6	73.7	87.4	134.1	117.4	97.1	84.4	103.8	125.7	107	98.3	109.2	99.6	74.9
	FALSE	High	[K].QTLENER.[G]	1xTMT6plex [N-Term]		0.0376578	0.00417356	1	1	3	P35579	P35579 [1220-1226]	0	1118.6	0	0.989	1.112	2.059	1.3	1.238	1.627	1.518	1.341	1.767	2.133	1.409	1.559	1.387	1.153	1.11	1.126	73.9	73	82.2	152.1	96	91.5	120.2	112.1	99.1	71.2	125.8	151.8	100.3	111	98.7	82	79	80.2
	FALSE	High	[K].FVSELWK.[D]	1xTMT6plex [K7]; 1xTMT6plex [N-Term]		0.0420162	0.00460097	1	2	2	P35579	P35579 [607-613]	0	1366.81	0	0.809	0.917	0.906	1.005	0.889	0.927	1.145	1.094	0.642	1.085	1.379	1.042	1.031	1.11	0.987	0.695	103.5	83.8	94.9	93.8	104.1	92.1	96	118.6	113.2	100.3	64.4	108.9	138.4	104.5	103.4	111.4	99	69.8
	FALSE	High	[R].VVFQEFR.[Q]	1xTMT6plex [N-Term]		0.0613811	0.00604713	1	2	7	P35579	P35579 [712-718]	0	1153.66	0	1.458	0.875	2.694	1.516	1.167	2.238	1.326	1.079	2.255	1.798	1.226	1.578	1.079	1.171	1.077	1.278	67.4	98.3	59	181.6	102.2	78.7	150.9	89.4	72.7	72.2	162.9	129.8	88.6	113.9	77.9	84.6	77.8	92.3
	FALSE	High	[K].ADEWLMK.[N]	1xOxidation [M6]; 1xTMT6plex [K7]; 1xTMT6plex [N-Term]		0.0663528	0.00641834	2	7	6	P35580-3; P35579	P35580-3 [588-594]; P35579 [581-587]	0	1366.74	0	0.788	0.936	0.692	1.013	0.599	0.767	1.089	0.941									230	181.2	215.3	159.3	233.1	137.8	176.3	250.6	216.5
	FALSE	High	[K].QRQELEK.[T]	1xTMT6plex [K7]; 1xTMT6plex [N-Term]		0.067223	0.00645009	1	1	1	P35579	P35579 [1042-1048]	1	1388.83	0									1.352	1.052	1.096	1.455	0.892	1.286	0.974	1.437										170.7	230.8	179.6	187.1	248.4	152.3	219.6	166.3	245.2
	FALSE	High	[R].KGAGDGSDEEVDGK.[A]	2xTMT6plex [K1; K14]; 1xTMT6plex [N-Term]		0.0746402	0.00720393	1	2	1	P35579	P35579 [1937-1950]	1	2051.09	0
	FALSE	High	[R].KLQAQMK.[D]	1xOxidation [M6]; 2xTMT6plex [K1; K7]; 1xTMT6plex [N-Term]		0.0840093	0.00790832	2	11	3	P35580-3; P35579	P35580-3 [1670-1676]; P35579 [1642-1648]	1	1549.97	0	0.714	0.845	0.568	0.889	0.506	0.611	1.03	0.952	0.731	0.602	0.97	1.09	0.868	0.831	0.77	0.688	126.5	90.3	106.9	71.8	112.5	64	77.3	130.3	120.4	119.2	87.1	71.8	115.7	129.9	103.5	99	91.8	82
	FALSE	High	[R].TEMEDLMSSKDDVGK.[S]	2xOxidation [M3; M7]; 2xTMT6plex [K10; K15]; 1xTMT6plex [N-Term]		0.0873876	0.00824268	1	2	2	P35579	P35579 [1504-1518]	1	2404.22	0	0.553	0.841	0.27	0.887	0.416	0.405	1.463	1.18									256.6	141.8	215.9	69.3	227.7	106.8	103.8	375.4	302.7
	FALSE	High	[K].QVEDEK.[N]	1xTMT6plex [K6]; 1xTMT6plex [N-Term]		0.0933142	0.00885612	1	1	2	P35579	P35579 [1333-1338]	0	1205.68	0	1.123	1.017	0.719	0.859	1.103	0.858	1.459	1.237									192	215.5	195.3	138	164.9	211.8	164.7	280.1	237.6
High	Master Protein	Q14204	Cytoplasmic dynein 1 heavy chain 1 OS=Homo sapiens OX=9606 GN=DYNC1H1 PE=1 SV=5	MSEPGGGGGEDGSAGLEVSAVQNVADVSVLQKHLRKLVPLLLEDGGEAPAALEAALEEKSALEQMRKFLSDPQVHTVLVERSTLKEDVGDEGEEEKEFISYNINIDIHYGVKSNSLAFIKRTPVIDADKPVSSQLRVLTLSEDSPYETLHSFISNAVAPFFKSYIRESGKADRDGDKMAPSVEKKIAELEMGLLHLQQNIEIPEISLPIHPMITNVAKQCYERGEKPKVTDFGDKVEDPTFLNQLQSGVNRWIREIQKVTKLDRDPASGTALQEISFWLNLERALYRIQEKRESPEVLLTLDILKHGKRFHATVSFDTDTGLKQALETVNDYNPLMKDFPLNDLLSATELDKIRQALVAIFTHLRKIRNTKYPIQRALRLVEAISRDLSSQLLKVLGTR…	43	182	678	74	181	1	4646	532.1	6.4	1779.51	1.128	0.985	1.315	1.262	0.92	1.104	1.144	0.809	1.242	1.147	1.071	1.219	1.097	0.995	0.973	1.108	0.17	-0.02	0.39	0.34	-0.12	0.14	0.19	-0.31	0.31	0.2	0.1	0.29	0.13	-0.01	-0.04	0.15	93.1	105	91.7
	Checked	Confidence	Annotated Sequence	Modifications	Modifications in Master Proteins	Qvality PEP	Qvality q-value	# Protein Groups	# Proteins	# PSMs	Master Protein Accessions	Positions in Master Proteins	# Missed Cleavages	Theo. MH+ [Da]	# Razor Quan Results	Abundance Ratio: (F1, 127N) / (F1, 126)	Abundance Ratio: (F1, 127C) / (F1, 126)	Abundance Ratio: (F1, 128N) / (F1, 126)	Abundance Ratio: (F1, 128C) / (F1, 126)	Abundance Ratio: (F1, 129N) / (F1, 126)	Abundance Ratio: (F1, 129C) / (F1, 126)	Abundance Ratio: (F1, 130N) / (F1, 126)	Abundance Ratio: (F1, 130C) / (F1, 126)	Abundance Ratio: (F2, 127N) / (F2, 126)	Abundance Ratio: (F2, 127C) / (F2, 126)	Abundance Ratio: (F2, 128N) / (F2, 126)	Abundance Ratio: (F2, 128C) / (F2, 126)	Abundance Ratio: (F2, 129N) / (F2, 126)	Abundance Ratio: (F2, 129C) / (F2, 126)	Abundance Ratio: (F2, 130N) / (F2, 126)	Abundance Ratio: (F2, 130C) / (F2, 126)	Abundances (Grouped): F1, 126	Abundances (Grouped): F1, 127N	Abundances (Grouped): F1, 127C	Abundances (Grouped): F1, 128N	Abundances (Grouped): F1, 128C	Abundances (Grouped): F1, 129N	Abundances (Grouped): F1, 129C	Abundances (Grouped): F1, 130N	Abundances (Grouped): F1, 130C	Abundances (Grouped): F2, 126	Abundances (Grouped): F2, 127N	Abundances (Grouped): F2, 127C	Abundances (Grouped): F2, 128N	Abundances (Grouped): F2, 128C	Abundances (Grouped): F2, 129N	Abundances (Grouped): F2, 129C	Abundances (Grouped): F2, 130N	Abundances (Grouped): F2, 130C
	FALSE	High	[K].LCDEQLSSQSHYDFGLR.[A]	1xCarbamidomethyl [C2]; 1xTMT6plex [N-Term]		2.63133e-05	0	1	2	4	Q14204	Q14204 [2075-2091]	0	2284.09	0	0.89	0.981	0.994	1.009	0.783	1.176	0.849	0.859	1.467	1.408	1.133	1.307	1.111	0.911	1.301	0.893	105.4	93.8	103.4	104.7	106.3	82.5	124	89.5	90.6	85.5	125.4	120.4	96.9	111.7	94.9	77.8	111.2	76.3
	FALSE	High	[R].CVLNWFGDWSTEALYQVGK.[E]	1xCarbamidomethyl [C1]; 1xTMT6plex [K19]; 1xTMT6plex [N-Term]		9.66582e-05	0	1	4	1	Q14204	Q14204 [3089-3107]	0	2731.4	0	0.672	1.561	0.963	1.327	0.56	0.88	1.547	0.911									191.1	128.3	298.3	184	253.6	107	168.1	295.6	174
	FALSE	High	[R].QNLDALLNQLK.[S]	1xTMT6plex [K11]; 1xTMT6plex [N-Term]		9.96679e-05	0	1	1	5	Q14204	Q14204 [1361-1371]	0	1728.04	0	1.07	1.128	1.151	1.315	1.034	0.804	1.232	0.862	1.139	1.056	1.13	1.137	1.206	0.979	1.033	1.014	93.8	100.4	105.8	107.9	123.4	97	75.4	115.5	80.9	92.8	105.7	98	104.9	105.5	112	90.9	95.9	94.2
	FALSE	High	[R].QPQGHLLLIGVSGAGK.[T]	1xTMT6plex [K16]; 1xTMT6plex [N-Term]		9.28907e-05	0	1	4	5	Q14204	Q14204 [2928-2943]	0	2033.23	0	1.08	1.043	1.452	1.329	0.673	0.739	1.227	0.809	0.783	0.811	0.77	0.936	1.231	0.653	0.859	0.827	96.2	103.9	100.4	139.7	127.9	64.8	71.1	118.1	77.9	114.4	89.6	92.7	88.1	107	140.7	74.7	98.3	94.6
	FALSE	High	[K].QLQNISLAAASGGAK.[E]	1xTMT6plex [K15]; 1xTMT6plex [N-Term]		9.1778e-05	0	1	5	13	Q14204	Q14204 [4488-4502]	0	1887.11	0	0.798	0.971	0.715	0.945	0.592	0.704	1.153	0.937	0.754	0.852	1.029	0.864	1.121	0.943	1.018	0.96	115.1	91.9	111.8	82.4	108.8	68.2	81	132.8	107.9	105.4	79.4	89.7	108.4	91	118.2	99.4	107.3	101.1
	FALSE	High	[R].NVAQYNANHPDFPMQIEQLER.[Y]	1xTMT6plex [N-Term]		7.29428e-06	0	1	3	3	Q14204	Q14204 [2468-2488]	0	2743.35	0	1.07	0.818	1.23	1.032	0.88	1.028	0.878	0.618	0.456	0.516	0.946	0.975	1.019	0.785	0.888	1.117	105.2	112.6	86	129.4	108.6	92.6	108.1	92.4	65	116.8	53.3	60.2	110.6	113.9	119	91.7	103.8	130.6
	FALSE	High	[R].NVAQYNANHPDFPMQIEQLER.[Y]	1xOxidation [M14]; 1xTMT6plex [N-Term]		8.87828e-05	0	1	3	6	Q14204	Q14204 [2468-2488]	0	2759.34	0	1.12	0.787	1.86	0.981	2.066	1.203	1.289	0.922	0.725	1.175	1.19	1.007	1.009	0.912	0.915	0.853	80.2	89.7	63.1	149.1	78.6	165.6	96.4	103.3	73.9	102.4	74.2	120.4	121.9	103.2	103.4	93.4	93.7	87.4
	FALSE	High	[K].GTVGEPTYDAEFQHFLR.[G]	1xTMT6plex [N-Term]		1.95553e-05	0	1	4	4	Q14204	Q14204 [3894-3910]	0	2196.09	0	2.072	1.085	2.13	1.235	1.927	1.78	1.074	0.904	2.114	2.29	1.13	1.89	1.057	1.134	1.084	1.81	68.2	141.2	73.9	145.2	84.2	131.3	121.3	73.2	61.6	66.6	140.8	152.6	75.3	125.9	70.4	75.5	72.2	120.6
	FALSE	High	[K].ASVVTLPVYLNFTR.[A]	1xTMT6plex [N-Term]		6.80964e-05	0	1	2	1	Q14204	Q14204 [4602-4615]	0	1809.05	0									2.257	1.916	1.127	2.013	1.197	1.241	1.084	1.845										131.6	297	252	148.3	264.9	157.4	163.3	142.7	242.8
	FALSE	High	[R].ILDDDTIITTLENLKR.[E]	1xTMT6plex [K15]; 1xTMT6plex [N-Term]		6.54012e-06	0	1	5	3	Q14204	Q14204 [3760-3775]	1	2331.35	0	1.648	0.821	1.859	2.057	0.901	1.205	1.249	0.64	0.74	0.769	1.053	1.384	0.922	1.325	1	1.321	79.1	130.3	64.9	147	162.7	71.3	95.3	98.8	50.6	94.6	70	72.8	99.6	130.9	87.3	125.3	94.6	124.9
	FALSE	High	[K].EALELTDTGLLSGSEER.[V]	1xTMT6plex [N-Term]		1.84783e-05	0	1	1	3	Q14204	Q14204 [1302-1318]	0	2049.05	0	1.944	1.33	2.243	1.052	1.276	3.276	1.023	0.652	1.402	1.471	0.983	1.184	1.029	0.683	1.152	1.279	65.2	126.9	86.8	146.3	68.6	83.2	213.7	66.7	42.5	88.4	123.9	130	86.9	104.7	90.9	60.4	101.8	113
	FALSE	High	[K].QTDVLQQLSIQMANAK.[F]	1xTMT6plex [K16]; 1xTMT6plex [N-Term]		8.28132e-05	0	1	1	1	Q14204	Q14204 [1850-1865]	0	2246.26	0									0.944	0.738	0.84	1.081	1.036	0.916	0.915	1.08										210.5	198.7	155.4	176.7	227.6	218.1	192.9	192.6	227.4
	FALSE	High	[K].LSLSNAISTALPLTQLR.[W]	1xTMT6plex [N-Term]		2.02301e-05	0	1	4	2	Q14204	Q14204 [4575-4591]	0	2027.21	0									2.277	1.243	1.154	1.393	1.249	1.095	0.913	1.329										154.5	351.7	192	178.3	215.1	192.9	169.2	141.1	205.2
	FALSE	High	[K].DVLLVAQGEMALEEFLK.[Q]	1xOxidation [M10]; 1xTMT6plex [K17]; 1xTMT6plex [N-Term]		9.01916e-05	0	1	1	2	Q14204	Q14204 [1448-1464]	0	2379.32	0									0.602	2.434	1.172	0.941	1.541	0.996	1.328	0.491										171.3	103.1	417.1	200.8	161.3	264	170.6	227.6	84.2
	FALSE	High	[R].IQGLTVEQAEAVVR.[L]	1xTMT6plex [N-Term]		2.99645e-05	0	1	4	2	Q14204	Q14204 [3924-3937]	0	1742	0									1.754	1.22	1.167	1.307	1.095	1.077	0.988	1.245										165.9	291	202.3	193.5	216.8	181.7	178.6	163.8	206.5
	FALSE	High	[K].DFPLNDLLSATELDKIR.[Q]	1xTMT6plex [K15]; 1xTMT6plex [N-Term]		3.42043e-06	0	1	1	1	Q14204	Q14204 [338-354]	1	2418.36	0	1.717	0.896	1.308	2.083	0.451	1.067	1.313	0.78									169.6	291.2	152	221.8	353.2	76.4	181	222.7	132.2
	FALSE	High	[R].KLVPLLLEDGGEAPAALEAALEEK.[S]	2xTMT6plex [K1; K24]; 1xTMT6plex [N-Term]		1.09312e-05	0	1	1	2	Q14204	Q14204 [36-59]	1	3163.84	0									1.772	1.701	1.057	1.315	1.06	1.053	1.178	0.757										165.2	292.9	281.1	174.6	217.2	175.2	174	194.6	125.1
	FALSE	High	[R].MLSAVSQQVQCIQEALR.[E]	1xCarbamidomethyl [C11]; 1xTMT6plex [N-Term]		7.883e-05	0	1	2	2	Q14204	Q14204 [1967-1983]	0	2190.16	0	0.919	1.102	1.067	1.084	1.244	1.269	1.273	1.081	1.013	0.854	0.999	1.229	0.931	1.208	1.057	0.951	89.7	82.4	98.8	95.7	97.2	111.5	113.8	114.1	96.9	97.4	98.7	83.2	97.3	119.6	90.7	117.7	102.9	92.6
	FALSE	High	[R].VQVALEELQDLK.[G]	1xTMT6plex [K12]; 1xTMT6plex [N-Term]		8.85002e-05	0	1	1	3	Q14204	Q14204 [1319-1330]	0	1843.09	0	0.964	0.938	1.136	1.241	0.811	0.845	1.163	0.716	1.084	0.658	1.238	1.105	1.192	0.884	0.988	1.223	102.1	98.4	95.7	116	126.8	82.8	86.3	118.8	73.1	96	104.1	63.2	118.9	106.1	114.5	84.9	94.9	117.5
	FALSE	High	[R].YKEEYAVLISEAQAIK.[A]	2xTMT6plex [K2; K16]; 1xTMT6plex [N-Term]		1.24889e-05	0	1	6	5	Q14204	Q14204 [3447-3462]	1	2542.47	0	0.929	1	0.834	1.313	0.786	0.763	1.051	0.814	1.132	0.918	0.998	1.218	1.07	0.974	1.108	1.024	106	98.5	106	88.4	139.2	83.3	80.9	111.4	86.3	95.3	107.9	87.5	95.1	116.1	102	92.9	105.7	97.6
	FALSE	High	[R].FQSISTEFLALMK.[K]	1xTMT6plex [K13]; 1xTMT6plex [N-Term]		2.44521e-05	0	1	1	2	Q14204	Q14204 [1568-1580]	0	1973.12	0	1.114	1.297	1.041	1.563	0.379	1.028	1.323	0.806	0.929	0.692	0.98	1.284	1.224	0.888	0.794	0.969	94.2	105	122.2	98.1	147.3	35.7	96.9	124.6	76	102.7	95.4	71.1	100.6	131.9	125.7	91.2	81.6	99.6
	FALSE	High	[R].FGNPLLVQDVESYDPVLNPVLNR.[E]	1xTMT6plex [N-Term]		4.77686e-06	0	1	4	2	Q14204	Q14204 [3629-3651]	0	2827.52	0	1.957	1.114	1.923	1.335	0.664	1.679	1.409	0.906	0.4	1.039	1.164	1.036	1.018	1.004	1.024	1.327	75.1	146.9	83.7	144.4	100.3	49.9	126.1	105.8	68	99.9	39.9	103.8	116.2	103.5	101.7	100.3	102.3	132.5
	FALSE	High	[R].LEGVEGVAHIIDPK.[A]	1xTMT6plex [K14]; 1xTMT6plex [N-Term]		8.42384e-05	0	1	2	3	Q14204	Q14204 [2244-2257]	0	1935.13	0	0.977	0.928	1.041	1.406	0.799	0.943	1.215	0.897	1.015	1.02	1.359	1.253	0.925	1.111	0.863	1.244	97.8	95.5	90.8	101.8	137.4	78.1	92.1	118.8	87.7	92	93.3	93.8	124.9	115.2	85	102.1	79.3	114.3
	FALSE	High	[K].VTDFGDKVEDPTFLNQLQSGVNR.[W]	1xTMT6plex [K7]; 1xTMT6plex [N-Term]		3.10704e-05	0	1	1	1	Q14204	Q14204 [229-251]	1	3037.6	0	0.969	0.97	0.802	1.518	0.689	0.699	1.277	0.762									207.2	200.9	200.9	166.2	314.5	142.9	144.8	264.7	157.9
	FALSE	High	[K].TKPVTGNLRPEEALQALTIYEGK.[F]	2xTMT6plex [K2; K23]; 1xTMT6plex [N-Term]		5.06015e-05	0	1	1	1	Q14204	Q14204 [1264-1286]	0	3215.86	0									0.885	0.73	1.201	0.779	1.162	1.118	1.009	0.652										210.9	186.6	153.9	253.2	164.3	245.2	235.8	212.8	137.4
	FALSE	High	[R].GNEIVLSAGSTPR.[I]	1xTMT6plex [N-Term]		7.39506e-05	0	1	4	13	Q14204	Q14204 [3911-3923]	0	1529.85	0	1.863	1.06	2.496	1.506	1.779	1.915	1.111	0.837	2.555	2.081	1.07	2.043	1.066	1.193	0.901	2.224	66.3	123.6	70.3	165.6	99.9	118	127	73.7	55.5	63.7	162.7	132.5	68.1	130.1	67.9	76	57.4	141.6
	FALSE	High	[R].TYAEPLTAAMVEFYTMSQER.[F]	1xOxidation [M16]; 1xTMT6plex [N-Term]		9.14058e-05	0	1	4	2	Q14204	Q14204 [2764-2783]	0	2583.23	0	1.343	1.181	1.387	1.011	1.17	1.565	1.051	1.12									166.2	223.2	196.3	230.6	168.1	194.5	260.1	174.7	186.1
	FALSE	High	[K].EDLDKVEPAVIEAQNAVK.[S]	2xTMT6plex [K5; K18]; 1xTMT6plex [N-Term]		6.10133e-06	0	1	5	2	Q14204	Q14204 [3280-3297]	1	2655.52	0	0.395	0.994	0.419	1.081	0.504	0.372	1.201	0.751	0.553	0.525	1.13	0.798	1.129	0.986	0.966	0.575	134	52.9	133.1	56.1	144.9	67.6	49.8	161	100.7	117.5	65	61.6	132.8	93.7	132.6	115.8	113.5	67.6
	FALSE	High	[K].ALEHAFQLEHIMDLTR.[L]	1xTMT6plex [N-Term]		9.74801e-05	0	1	3	2	Q14204	Q14204 [2436-2451]	0	2153.14	0	1.861	1.174	3.616	2.314	1.568	3.563	1.034	0.657	0.834	0.888	0.845	1.1	0.732	0.751	0.914	0.544	53.6	99.8	62.9	193.9	124	84.1	191	55.4	35.2	118.3	98.6	105.1	99.9	130.2	86.5	88.8	108.2	64.3
	FALSE	High	[R].GIFEALRPLETLPVEGLIR.[I]	1xTMT6plex [N-Term]		5.74867e-05	0	1	4	2	Q14204	Q14204 [2805-2823]	0	2352.39	0	1.388	1.247	1.639	1.543	0.893	1.481	1.237	1.073	2.774	1.763	1.313	2.18	1.235	1.598	1.423	2.488	78.3	108.7	97.6	128.3	120.7	69.9	115.9	96.8	84	57.1	158.3	100.6	74.9	124.4	70.5	91.2	81.2	141.9
	FALSE	High	[K].IAFIMDESNVLDSGFLER.[M]	1xOxidation [M5]; 1xTMT6plex [N-Term]		0.000148089	5.95039e-05	1	4	1	Q14204	Q14204 [2990-3007]	0	2301.16	0	1.423	1.208	1.445	1.456	1.397	1.551	1.026	1.039									155.9	221.9	188.3	225.3	227	217.9	241.8	159.9	162
	FALSE	High	[K].GKEDEGEEAASPMLQIQR.[D]	1xTMT6plex [K2]; 1xTMT6plex [N-Term]		0.000153397	5.95039e-05	1	3	3	Q14204	Q14204 [2400-2417]	1	2446.26	0	1.153	1.028	0.855	1.951	0.245	0.907	1.43	0.815	0.796	2.345	1.237	1.721	1.595	1.391	1.428	1.739	95.9	110.6	98.6	82	187.1	23.5	87	137.2	78.2	67.9	54.1	159.2	84	116.9	108.3	94.4	97	118.1
	FALSE	High	[R].FQSISTEFLALMK.[K]	1xOxidation [M12]; 1xTMT6plex [K13]; 1xTMT6plex [N-Term]		0.000142694	5.95039e-05	1	1	1	Q14204	Q14204 [1568-1580]	0	1989.11	0									1.563	1.192	1.285	1.009	1.247	1.225	0.954	0.809										175	273.6	208.6	224.9	176.6	218.3	214.4	166.9	141.6
	FALSE	High	[K].FNYGFEYLGVQDK.[L]	1xTMT6plex [K13]; 1xTMT6plex [N-Term]		0.000107197	5.95039e-05	1	1	1	Q14204	Q14204 [1866-1878]	0	2038.07	0									1.685	1.49	1.404	1.684	1.225	1.188	0.944	1.106										153.5	258.6	228.7	215.5	258.5	188.1	182.3	144.9	169.9
	FALSE	High	[R].KLEHLITELVHQR.[D]	1xTMT6plex [K1]; 1xTMT6plex [N-Term]		0.000198517	5.95039e-05	1	1	2	Q14204	Q14204 [1807-1819]	1	2074.25	0									0.776	1.811	1.264	1.572	1.296	1.209	1.175	1.7										152.5	118.3	276.2	192.8	239.7	197.7	184.4	179.2	259.3
	FALSE	High	[K].SVLVSAGNVK.[R]	1xTMT6plex [K10]; 1xTMT6plex [N-Term]		0.000135077	5.95039e-05	1	2	7	Q14204	Q14204 [2095-2104]	0	1431.89	0	0.647	0.884	1.121	1.197	0.491	0.558	1.099	0.591	1.054	1.146	1.217	1.122	1.2	0.997	0.899	1.078	118.6	76.7	104.9	133	142	58.2	66.2	130.4	70.1	92.7	97.6	106.2	112.8	103.9	111.2	92.4	83.3	99.9
	FALSE	High	[R].TPVIDADKPVSSQLR.[V]	1xTMT6plex [K8]; 1xTMT6plex [N-Term]		0.000118731	5.95039e-05	1	1	4	Q14204	Q14204 [122-136]	0	2084.21	0									2.094	1.94	1.165	1.506	1.11	1.156	1.022	1.575										143.2	299.9	277.8	166.8	215.7	159	165.5	146.4	225.6
	FALSE	High	[R].TTDLLTDWEK.[T]	1xTMT6plex [K10]; 1xTMT6plex [N-Term]		0.000240585	5.95039e-05	1	1	3	Q14204	Q14204 [1254-1263]	0	1679.93	0	1.398	1.14	1.852	1.455	2.086	1.333	1.347	1.038	0.549	0.536	1.011	0.801	0.965	0.898	0.876	0.592	71.1	99.5	81.1	131.8	103.5	148.4	94.8	95.8	73.9	124.5	68.3	66.8	125.9	99.7	120.2	111.8	109	73.7
	FALSE	High	[R].SACDTVDTWLDDTAK.[G]	1xCarbamidomethyl [C3]; 1xTMT6plex [K15]; 1xTMT6plex [N-Term]		0.000104788	5.95039e-05	1	5	2	Q14204	Q14204 [4214-4228]	0	2156.06	0	0.858	1.097	1.192	1.576	0.746	1.051	1.347	0.694	0.939	1.188	1.563	1.514	1.368	1.279	1.371	1.172	94.1	80.8	103.3	112.2	148.3	70.2	99	126.8	65.3	79	74.1	93.9	123.4	119.6	108	101	108.3	92.6
	FALSE	High	[K].SPLVMDVLNIQGVQR.[S]	1xTMT6plex [N-Term]		0.000156291	5.95039e-05	1	1	3	Q14204	Q14204 [1585-1599]	0	1898.07	0	1.295	1.206	1.292	1.179	0.769	1.172	1.297	0.964	1.643	1.358	1.191	1.941	1.213	1.135	1.095	2.076	88.5	114.6	106.7	114.3	104.3	68	103.6	114.8	85.3	71.1	116.8	96.6	84.7	138.1	86.3	80.8	77.9	147.7
	FALSE	High	[R].SSLQSQCLNEVLK.[A]	1xCarbamidomethyl [C7]; 1xTMT6plex [K13]; 1xTMT6plex [N-Term]		0.000122428	5.95039e-05	1	5	2	Q14204	Q14204 [3706-3718]	0	1964.09	0									0.228	0.704	1.056	1.041	0.953	1.063	1.059	0.933										224	51	157.6	236.5	233.1	213.4	238.1	237.3	209
	FALSE	High	[R].SIPLDEGEDEAQR.[R]	1xTMT6plex [N-Term]		0.000119584	5.95039e-05	1	3	6	Q14204	Q14204 [2384-2396]	0	1687.83	0	1.995	1.25	3.424	1.636	0.503	1.822	1.43	0.668	1.291	1.324	0.964	1.534	1.312	1.01	0.98	1.156	65.6	130.8	81.9	224.5	107.3	33	119.5	93.7	43.8	85.1	110	112.7	82.1	130.6	111.7	86	83.4	98.5
	FALSE	High	[R].SIPLDEGEDEAQRR.[R]	1xTMT6plex [N-Term]		0.00020641	5.95039e-05	1	3	5	Q14204	Q14204 [2384-2397]	1	1843.93	0	2.161	0.898	2.773	1.797	0.84	1.311	1.077	0.501	1.446	1.649	1.07	0.976	1.33	0.934	1.105	1.17	72.8	157.4	65.4	201.9	130.9	61.2	95.5	78.4	36.5	84.3	121.8	139	90.1	82.3	112.1	78.7	93.1	98.6
	FALSE	High	[K].VFEEDALSWEDKLNR.[I]	1xTMT6plex [K12]; 1xTMT6plex [N-Term]		0.000105619	5.95039e-05	1	1	1	Q14204	Q14204 [1515-1529]	1	2309.22	0	1.766	0.795	1.888	1.801	1.258	1.209	1.218	0.701									154.7	273.1	122.9	292.1	278.6	194.6	187.1	188.4	108.5
	FALSE	High	[K].VDDLLIIEEK.[I]	1xTMT6plex [K10]; 1xTMT6plex [N-Term]		0.00013242	5.95039e-05	1	1	5	Q14204	Q14204 [847-856]	0	1644.98	0	1	1.137	0.8	1.277	1.099	0.869	1.295	0.795	0.689	0.778	1.251	1.025	1.303	1.002	1.022	0.779	97.1	97.1	110.3	77.6	124	106.7	84.4	125.7	77.2	101.7	70	79.1	127.3	104.3	132.5	101.9	104	79.3
	FALSE	High	[R].VLRPQVTAVAQQNQGEVPEPQDMK.[V]	1xOxidation [M23]; 1xTMT6plex [K24]; 1xTMT6plex [N-Term]		0.000120014	5.95039e-05	1	1	1	Q14204	Q14204 [483-506]	0	3136.68	0	0.773	0.768	0.379	0.361	0.17	0.016	0.296	0.29									444.3	343.2	341	168.2	160.3	75.3	7.2	131.5	129
	FALSE	High	[K].VMSQEIQEQLHK.[Q]	1xOxidation [M2]; 1xTMT6plex [K12]; 1xTMT6plex [N-Term]		0.000221951	5.95039e-05	1	5	6	Q14204	Q14204 [3255-3266]	0	1944.06	0	0.922	0.965	0.745	0.977	0.705	0.772	1.013	0.77									228.8	210.9	220.7	170.5	223.5	161.2	176.5	231.8	176.1
	FALSE	High	[R].VLLTTQGVDMISK.[M]	1xTMT6plex [K13]; 1xTMT6plex [N-Term]		0.000221618	5.95039e-05	1	5	1	Q14204	Q14204 [4330-4342]	0	1863.1	0	1.937	0.987	1.846	1.8	1.808	1.861	1.058	0.739									138.1	267.5	136.2	255	248.5	249.6	257	146.1	102
	FALSE	High	[K].VPQIEVETHK.[V]	1xTMT6plex [K10]; 1xTMT6plex [N-Term]		0.000113025	5.95039e-05	1	3	12	Q14204	Q14204 [2552-2561]	0	1637.96	0	1.305	1.008	1.661	1.256	1.378	1.252	1.089	0.746	1.281	0.971	0.8	1.153	1.161	0.803	0.882	0.836	84.1	109.8	84.9	139.7	105.7	115.9	105.4	91.6	62.8	101.3	129.7	98.4	81	116.7	117.6	81.4	89.3	84.6
	FALSE	High	[R].IQFVGACNPPTDPGR.[K]	1xCarbamidomethyl [C7]; 1xTMT6plex [N-Term]		0.000144393	5.95039e-05	1	5	15	Q14204	Q14204 [2706-2720]	0	1857.95	0	1.213	1.134	1.211	0.964	1.313	1.284	1.087	0.985	0.94	1.245	0.982	0.991	0.905	1.038	1.097	0.983	88.3	107.2	100.1	106.9	85.1	115.9	113.4	96	87	98	92.2	122	96.2	97.2	88.7	101.7	107.6	96.4
	FALSE	High	[K].LNTQEIFDDWAR.[K]	1xTMT6plex [N-Term]		0.00011552	5.95039e-05	1	1	4	Q14204	Q14204 [693-704]	0	1736.88	0	1.44	0.943	2.179	1.541	1.272	1.803	1.064	0.702	0.903	0.907	0.819	1.019	0.893	0.607	1.371	1.619	75.3	108.5	71.1	164.2	116.1	95.8	135.9	80.1	52.9	98.5	89	89.3	80.7	100.4	88	59.8	135	159.4
	FALSE	High	[K].LLAESVTEVEIFGK.[A]	1xTMT6plex [K14]; 1xTMT6plex [N-Term]		0.00016775	5.95039e-05	1	1	1	Q14204	Q14204 [1716-1729]	0	1993.16	0	2.229	1.24	2.671	2.209	1.795	3.005	1.286	1.076									109	243	135.2	291.2	240.8	195.7	327.6	140.2	117.3
	FALSE	High	[R].LGGSPFGPAGTGK.[T]	1xTMT6plex [K13]; 1xTMT6plex [N-Term]		0.000175696	5.95039e-05	1	1	10	Q14204	Q14204 [1900-1912]	0	1603.92	0	0.808	0.933	0.986	1.235	0.544	0.58	1.162	0.637	0.99	0.908	1.079	1.102	1.15	0.958	0.99	0.899	114.2	92.2	106.5	112.5	141	62.1	66.2	132.7	72.7	99.2	98.1	90.1	106.9	109.3	114.1	95	98.2	89.1
	FALSE	High	[R].QDLADVVQVCEGK.[K]	1xCarbamidomethyl [C10]; 1xTMT6plex [K13]; 1xTMT6plex [N-Term]		0.000169457	5.95039e-05	1	5	4	Q14204	Q14204 [4429-4441]	0	1919.03	0									0.995	1.037	1.058	1.1	1.065	0.972	1.159	0.777										196.5	195.5	203.7	207.8	216	209.1	191	227.7	152.6
	FALSE	High	[R].QALVAIFTHLR.[K]	1xTMT6plex [N-Term]		0.000165043	5.95039e-05	1	1	2	Q14204	Q14204 [355-365]	0	1497.91	0	1.325	1.012	2.239	1.214	3.956	2.188	1.536	0.547									119.9	158.9	121.3	268.3	145.5	474.2	262.2	184.1	65.5
	FALSE	High	[R].NTISLLVAGLK.[K]	1xTMT6plex [K11]; 1xTMT6plex [N-Term]		0.000155375	5.95039e-05	1	1	4	Q14204	Q14204 [799-809]	0	1587.02	0	0.418	1.137	0.506	0.658	0.676	0.509	1.184	0.913	0.931	0.661	1.113	0.689	1.422	0.79	1.012	0.612	128.6	53.7	146.2	65	84.6	86.9	65.5	152.2	117.4	109.4	101.8	72.3	121.7	75.3	155.6	86.4	110.7	67
	FALSE	High	[K].NVHLAPGWLMQLEK.[K]	1xTMT6plex [K14]; 1xTMT6plex [N-Term]		0.00012132	5.95039e-05	1	4	2	Q14204	Q14204 [4098-4111]	0	2094.19	0	0.535	1.126	0.552	0.816	0.483	0.651	1.248	0.979	0.708	0.692	0.679	0.709	0.97	0.76	0.848	0.764	121.8	65.1	137.1	67.2	99.3	58.9	79.3	152	119.2	126.2	89.4	87.4	85.8	89.4	122.4	96	107.1	96.5
	FALSE	High	[K].NVHLAPGWLMQLEK.[K]	1xOxidation [M10]; 1xTMT6plex [K14]; 1xTMT6plex [N-Term]		0.000179932	5.95039e-05	1	4	1	Q14204	Q14204 [4098-4111]	0	2110.19	0	0.922	0.98	0.677	0.819	0.727	0.726	1.086	0.835									231.6	213.6	226.9	156.8	189.7	168.4	168.2	251.4	193.3
	FALSE	High	[K].QALETVNDYNPLMK.[D]	1xOxidation [M13]; 1xTMT6plex [K14]; 1xTMT6plex [N-Term]		0.000142847	5.95039e-05	1	1	4	Q14204	Q14204 [324-337]	0	2110.13	0	1.345	1.017	1.268	1.26	1.363	1.395	0.951	0.731	0.936	0.735	0.926	0.95	0.978	0.871	0.934	0.974	87.1	117.2	88.6	110.5	109.8	118.8	121.5	82.9	63.7	108.4	101.5	79.6	100.3	102.9	106	94.4	101.2	105.6
	FALSE	High	[R].QNLFTTWSHHLQQANIQFR.[T]	1xTMT6plex [N-Term]		0.000115825	5.95039e-05	1	6	1	Q14204	Q14204 [3526-3544]	0	2598.35	0
	FALSE	High	[R].QNISPDKIPWSALK.[T]	2xTMT6plex [K7; K14]; 1xTMT6plex [N-Term]		0.000180656	5.95039e-05	1	5	1	Q14204	Q14204 [4231-4244]	1	2284.36	0	0.63	0.949	0.581	1.224	0.463	0.453	1.265	0.971									238.8	150.5	226.6	138.8	292.4	110.5	108.2	302.2	231.9
	FALSE	High	[K].DVLLVAQGEMALEEFLK.[Q]	1xTMT6plex [K17]; 1xTMT6plex [N-Term]		0.000178737	5.95039e-05	1	1	1	Q14204	Q14204 [1448-1464]	0	2363.33	0
	FALSE	High	[R].EWTDGLFTHVLR.[K]	1xTMT6plex [N-Term]		0.000129994	5.95039e-05	1	2	3	Q14204	Q14204 [2274-2285]	0	1702.91	0	1.757	1.137	2.275	1.694	1.318	1.719	1.211	0.954	2.327	1.295	1.445	1.365	1.173	0.787	0.959	1.208	68.9	121	78.3	156.7	116.7	90.8	118.4	83.4	65.7	77.9	181.2	100.8	112.5	106.3	91.3	61.3	74.6	94.1
	FALSE	High	[K].ALEHAFQLEHIMDLTR.[L]	1xOxidation [M12]; 1xTMT6plex [N-Term]		0.000205211	5.95039e-05	1	3	3	Q14204	Q14204 [2436-2451]	0	2169.13	0									0.756	1.146	1.171	1.721	1.042	0.759	0.755	1.675										179.5	135.7	205.7	210.3	309.1	187	136.3	135.6	300.8
	FALSE	High	[K].ATSIDPNTYITWIDK.[Y]	1xTMT6plex [K15]; 1xTMT6plex [N-Term]		0.000179932	5.95039e-05	1	1	1	Q14204	Q14204 [1730-1744]	0	2196.2	0	1.282	0.901	1.346	1.248	1.595	1.236	0.972	0.859									172.4	221.1	155.3	232	215.2	275.1	213.1	167.6	148.1
	FALSE	High	[R].DLPPVSGSIIWAK.[Q]	1xTMT6plex [K13]; 1xTMT6plex [N-Term]		0.000114814	5.95039e-05	1	1	3	Q14204	Q14204 [640-652]	0	1841.09	0	1.447	1.015	1.638	1.664	1.552	1.391	1.112	0.817	1.397	1.489	0.904	1.253	1.032	0.951	0.814	1.545	77.4	111.9	78.5	126.7	128.7	120.1	107.6	86	63.2	86.7	121.1	129.1	78.4	108.6	89.4	82.4	70.5	133.9
	FALSE	High	[K].EFGPVVIDYGK.[V]	1xTMT6plex [K11]; 1xTMT6plex [N-Term]		0.000138131	5.95039e-05	1	1	2	Q14204	Q14204 [1101-1111]	0	1681.96	0	1.358	0.9	1.426	1.45	1.001	1.303	1.024	0.678	1.243	1.082	1.047	1.277	1.096	0.957	0.867	1.244	88.8	120.5	79.9	126.5	128.7	88.8	115.7	90.9	60.2	91.7	114	99.2	96	117.2	100.5	87.8	79.5	114.1
	FALSE	High	[K].DYIPVDQEELRDYVK.[A]	1xTMT6plex [K15]; 1xTMT6plex [N-Term]		0.00013216	5.95039e-05	1	4	2	Q14204	Q14204 [2880-2894]	1	2340.25	0	1.758	0.967	1.971	2.006	0.765	1.007	1.456	0.513	1.452	0.682	1.035	1.637	0.671	1.092	0.88	1.171	78.7	138.2	76.1	155	157.8	60.1	79.2	114.5	40.3	93.5	135.8	63.8	96.8	153.1	62.8	102.2	82.3	109.6
	FALSE	High	[K].DYIPVDQEELR.[D]	1xTMT6plex [N-Term]		0.00014678	5.95039e-05	1	4	8	Q14204	Q14204 [2880-2890]	0	1605.83	0	1.087	0.981	1.432	1.001	1.116	1.224	0.901	0.901	1.528	1.889	1.329	1.239	1.211	0.881	0.985	1.166	93.3	101.4	91.6	133.7	93.4	104.1	114.2	84.1	84.1	80.2	122.4	151.4	106.5	99.3	97.1	70.6	78.9	93.5
	FALSE	High	[R].EAIVNSCVFVHQTLHQANAR.[L]	1xCarbamidomethyl [C7]; 1xTMT6plex [N-Term]		0.000239111	5.95039e-05	1	5	2	Q14204	Q14204 [3141-3160]	0	2523.31	0	0.442	0.673	0.602	0.936	1.68	1.074	0.836	0.599	1.972	1.215	0.775	1.044	0.799	0.894	1.044	1.457	114.8	50.8	77.2	69.1	107.4	192.8	123.2	96	68.8	88.2	174	107.2	68.4	92.1	70.5	78.9	92.1	128.6
	FALSE	High	[K].AHQANQLYPFAISLIESVR.[T]	1xTMT6plex [N-Term]		0.000130497	5.95039e-05	1	1	1	Q14204	Q14204 [768-786]	0	2386.31	0									1.392	1.824	1.167	1.41	1.184	1.019	1.568	1.315										151.5	210.9	276.4	176.8	213.7	179.4	154.5	237.6	199.2
	FALSE	High	[K].DHLYGTLDPNTR.[E]	1xTMT6plex [N-Term]		0.000197106	5.95039e-05	1	2	7	Q14204	Q14204 [2262-2273]	0	1630.84	0	2.683	1.038	3.286	1.647	2.313	2.283	0.932	0.917									111.8	300	116.1	367.3	184.2	258.6	255.2	104.2	102.6
	FALSE	High	[K].DFPLNDLLSATELDK.[I]	1xTMT6plex [K15]; 1xTMT6plex [N-Term]		0.000106453	5.95039e-05	1	1	2	Q14204	Q14204 [338-352]	0	2149.18	0	0.679	1.313	0.68	1.34	0.999	0.892	1.428	0.796									197.2	134	258.9	134.1	264.2	197	176	281.7	156.9
	FALSE	High	[K].INEWLTLVEK.[E]	1xTMT6plex [K10]; 1xTMT6plex [N-Term]		0.00025516	0.000112658	1	1	3	Q14204	Q14204 [1698-1707]	0	1703.01	0	0.879	1.033	0.896	1.347	0.739	0.65	1.228	0.805	0.912	0.788	1.266	1.186	1.102	1.12	0.961	0.928	104.9	92.3	108.4	94.1	141.3	77.6	68.2	128.8	84.5	97.2	88.6	76.6	123	115.2	107	108.8	93.4	90.2
	FALSE	High	[R].ILDDDTIITTLENLK.[R]	1xTMT6plex [K15]; 1xTMT6plex [N-Term]		0.000277359	0.000112658	1	5	2	Q14204	Q14204 [3760-3774]	0	2175.25	0	1.158	1.012	0.681	1.621	1.103	1.17	1.333	0.882	0.927	1.926	1.879	1.391	1.805	1.009	1.324	1.479	90.4	104.7	91.4	61.5	146.5	99.7	105.7	120.4	79.7	70.6	65.5	136.1	132.7	98.3	127.5	71.3	93.5	104.5
	FALSE	High	[R].LLLIQAFRPDR.[L]	1xTMT6plex [N-Term]		0.000267442	0.000112658	1	4	2	Q14204	Q14204 [3990-4000]	0	1570.96	0	1.471	1.286	2.352	1.419	1.823	2.455	1.367	1.038	2.529	1.881	1.221	1.678	1.225	1.083	0.984	1.461	63.3	93.1	81.5	149	89.8	115.4	155.5	86.6	65.7	68.9	174.3	129.6	84.1	115.6	84.4	74.6	67.8	100.7
	FALSE	High	[K].YTGEDFDEDLR.[T]	1xTMT6plex [N-Term]		0.000278243	0.000112658	1	4	4	Q14204	Q14204 [2967-2977]	0	1588.73	0	1.138	1.022	1.953	1.53	0.01	0.974	1.119	0.521	1.512	1.583	1.231	1.496	1.059	1.198	1.018	1.351	97.2	110.7	99.4	189.9	148.7		94.7	108.8	50.6	78.6	118.9	124.4	96.8	117.6	83.2	94.1	80.1	106.2
	FALSE	High	[R].NTISLLVAGLKK.[E]	2xTMT6plex [K11; K12]; 1xTMT6plex [N-Term]		0.000265762	0.000112658	1	1	1	Q14204	Q14204 [799-810]	1	1944.28	0									1.692	0.552	0.905	0.862	0.931	1.057	1.204	1.03										194.9	329.8	107.7	176.5	168	181.4	206.1	234.6	200.9
	FALSE	High	[R].HYLDFINHYANLFHEK.[R]	1xTMT6plex [K16]; 1xTMT6plex [N-Term]		0.000343657	0.000136946	1	5	2	Q14204	Q14204 [3175-3190]	0	2519.32	0	0.413	0.822	2.023	1.748	0.01	1.649	1.035	0.569									194.4	80.2	159.9	393.4	339.8		320.6	201.1	110.5
	FALSE	High	[K].VAAPDVVVPTLDTVR.[H]	1xTMT6plex [N-Term]		0.00034658	0.000136946	1	3	4	Q14204	Q14204 [2562-2576]	0	1781.04	0	1.668	0.948	1.862	1.375	1.869	1.621	0.988	0.833	1.55	1.447	1.124	1.113	1.023	0.973	1.044	0.963	74	123.4	70.1	137.8	101.7	138.3	119.9	73.1	61.7	87.9	136.2	127.2	98.8	97.9	90	85.5	91.8	84.7
	FALSE	High	[K].TSAPITCELLNK.[Q]	1xCarbamidomethyl [C7]; 1xTMT6plex [K12]; 1xTMT6plex [N-Term]		0.000388649	0.000136946	1	2	3	Q14204	Q14204 [1993-2004]	0	1805.02	0	0.973	0.923	1.437	1.087	0.64	1.058	1.106	0.822									199	193.6	183.7	286	216.3	127.3	210.5	220	163.6
	FALSE	High	[R].TPNGVVLAPVQLGK.[W]	1xTMT6plex [K14]; 1xTMT6plex [N-Term]		0.000398504	0.000136946	1	4	5	Q14204	Q14204 [2644-2657]	0	1851.15	0
	FALSE	High	[R].QYASYEFVQR.[L]	1xTMT6plex [N-Term]		0.00035253	0.000136946	1	1	6	Q14204	Q14204 [1379-1388]	0	1519.77	0	1.856	1.06	2.429	1.387	1.051	1.865	1.436	0.88	1.846	1.281	1.185	1.238	1.089	0.959	1.128	1.369	69.4	128.8	73.6	168.6	96.3	73	129.5	99.7	61.1	81.1	149.7	103.9	96.1	100.5	88.4	77.8	91.5	111
	FALSE	High	[K].LYQEMFAWK.[M]	1xTMT6plex [K9]; 1xTMT6plex [N-Term]		0.00029006	0.000136946	1	1	3	Q14204	Q14204 [982-990]	0	1673.91	0	1.319	1.038	0.959	1.663	0.7	0.798	1.454	0.848	0.981	0.917	1.077	1.542	1.069	0.853	0.881	1.443	92	121.4	95.6	88.2	153	64.4	73.5	133.8	78.1	92.2	90.4	84.5	99.3	142.2	98.5	78.7	81.2	133
	FALSE	High	[R].TEYLSNADER.[L]	1xTMT6plex [N-Term]		0.000323028	0.000136946	1	6	5	Q14204	Q14204 [3550-3559]	0	1426.7	0	1.491	1.161	2.061	1.253	1.213	1.671	1.34	0.904	1.723	1.665	1.18	1.297	1.157	1.091	1.079	1.168	74.4	111	86.4	153.4	93.2	90.2	124.4	99.7	67.3	79.2	136.5	131.9	93.5	102.8	91.6	86.4	85.5	92.6
	FALSE	High	[R].AATSPALFNR.[C]	1xTMT6plex [N-Term]		0.000326259	0.000136946	1	4	8	Q14204	Q14204 [3079-3088]	0	1276.72	0	1.268	0.937	1.854	1.39	0.857	1.514	1.157	0.936	1.716	1.331	1.161	1.443	1.12	1.04	0.93	1.292	82.5	104.6	77.3	152.9	114.6	70.7	124.9	95.4	77.2	81.6	140	108.6	94.7	117.7	91.3	84.9	75.9	105.4
	FALSE	High	[K].VNFLPEIITLSK.[E]	1xTMT6plex [K12]; 1xTMT6plex [N-Term]		0.000369321	0.000136946	1	1	2	Q14204	Q14204 [737-748]	0	1832.13	0	1.348	1.107	1.48	1.512	1.107	1.403	1.246	0.929	1.666	1.466	1.185	1.432	1.413	1.158	0.978	1.049	80.8	109	89.5	119.6	122.3	89.5	113.4	100.7	75.1	79.3	132.1	116.3	94	113.6	112.1	91.9	77.6	83.2
	FALSE	High	[K].EQPWVSVQPR.[K]	1xTMT6plex [N-Term]		0.00031617	0.000136946	1	1	7	Q14204	Q14204 [1348-1357]	0	1454.8	0	1.219	0.95	1.686	1.348	0.974	1.404	1.055	0.767	1.301	1.108	1.041	1.298	0.956	0.79	0.825	1.491	86.5	105.4	82.2	145.9	116.6	84.3	121.5	91.2	66.4	91.7	119.4	101.7	95.5	119.1	87.7	72.5	75.7	136.8
	FALSE	High	[R].FYFVGDEDLLEIIGNSK.[N]	1xTMT6plex [K17]; 1xTMT6plex [N-Term]		0.000305982	0.000136946	1	1	1	Q14204	Q14204 [1629-1645]	0	2417.3	0	0.648	1.215	1.224	1.646	0.516	1.345	1.402	1.211									176.4	114.4	214.2	215.8	290.3	90.9	237.3	247.2	213.5
	FALSE	High	[K].VMSQEIQEQLHK.[Q]	1xTMT6plex [K12]; 1xTMT6plex [N-Term]		0.000289594	0.000136946	1	5	3	Q14204	Q14204 [3255-3266]	0	1928.07	0	1.003	0.896	0.754	0.794	1.171	0.834	0.709	0.751									227.6	228.2	203.8	171.5	180.6	266.4	189.7	161.4	170.8
	FALSE	High	[R].VTFVNFTVTR.[S]	1xTMT6plex [N-Term]		0.000327345	0.000136946	1	5	1	Q14204	Q14204 [3696-3705]	0	1412.81	0
	FALSE	High	[R].GTFDNAETK.[K]	1xTMT6plex [K9]; 1xTMT6plex [N-Term]		0.000283167	0.000136946	1	1	3	Q14204	Q14204 [1091-1099]	0	1440.77	0	1.216	1.051	1.162	1.409	1.109	1.087	1.266	0.788	1.203	1.455	1.219	1.336	1.579	0.996	0.961	1.236	89.2	108.5	93.7	103.7	125.7	99	97	112.9	70.3	81.9	98.6	119.2	99.8	109.5	129.3	81.6	78.8	101.3
	FALSE	High	[K].ADLAAVEAK.[V]	1xTMT6plex [K9]; 1xTMT6plex [N-Term]		0.000353132	0.000136946	1	6	3	Q14204	Q14204 [3463-3471]	0	1345.81	0
	FALSE	High	[R].YQVGVHYELTEEEK.[F]	1xTMT6plex [K14]; 1xTMT6plex [N-Term]		0.000313069	0.000136946	1	1	1	Q14204	Q14204 [1004-1017]	0	2182.14	0
	FALSE	High	[R].TVENIKDPLFR.[F]	1xTMT6plex [K6]; 1xTMT6plex [N-Term]		0.000459111	0.000176826	1	5	5	Q14204	Q14204 [4401-4411]	1	1790.06	0	0.959	0.948	1.02	1.144	0.666	0.84	1.099	0.724	1.073	1.107	1.125	1.074	1.189	1.224	0.941	1.134	107.1	102.8	101.6	109.3	122.5	71.4	90	117.8	77.6	91.2	97.9	101	102.6	97.9	108.5	111.6	85.8	103.4
	FALSE	High	[K].QTDVLQQLSIQMANAK.[F]	1xOxidation [M12]; 1xTMT6plex [K16]; 1xTMT6plex [N-Term]		0.000462683	0.000176826	1	1	3	Q14204	Q14204 [1850-1865]	0	2262.25	0	1.098	1.008	1.055	1.358	0.798	1.084	0.912	1.153	0.651	1.601	0.872	1.183	1.114	1.369	1.078	1.096	95.1	104.4	95.8	100.3	129.2	75.9	103.1	86.7	109.6	90.3	58.8	144.6	78.8	106.9	100.7	123.6	97.4	99
	FALSE	High	[R].VLLTTQGVDMISK.[M]	1xOxidation [M10]; 1xTMT6plex [K13]; 1xTMT6plex [N-Term]		0.000460892	0.000176826	1	5	8	Q14204	Q14204 [4330-4342]	0	1879.1	0	0.932	1.086	1.192	1.113	0.842	1.037	1.156	1.184	1.135	1.499	1.284	1.096	1.385	1.464	1.25	0.862	94.3	87.9	102.4	112.4	105	79.4	97.8	109	111.7	82	93.1	122.9	105.3	89.9	113.6	120.1	102.5	70.7
	FALSE	High	[K].KEFGPVVIDYGK.[V]	2xTMT6plex [K1; K12]; 1xTMT6plex [N-Term]		0.000459111	0.000176826	1	1	1	Q14204	Q14204 [1100-1111]	1	2039.21	0
	FALSE	High	[R].ASLACGPMVK.[W]	1xCarbamidomethyl [C5]; 1xTMT6plex [K10]; 1xTMT6plex [N-Term]		0.000489916	0.000214998	1	6	4	Q14204	Q14204 [3385-3394]	0	1491.84	0	1.108	0.835	1.151	1.45	0.528	0.815	0.917	0.746	1.394	1.142	1.13	2.253	1.212	1.104	1.061	1.549	105.3	116.6	87.9	121.2	152.6	55.6	85.7	96.6	78.5	76	105.9	86.8	85.9	171.2	92.1	83.9	80.6	117.7
	FALSE	High	[K].SNSLAFIK.[R]	1xTMT6plex [K8]; 1xTMT6plex [N-Term]		0.00095711	0.000214998	1	1	4	Q14204	Q14204 [113-120]	0	1337.82	0	0.962	1.02	1.104	1.085	0.7	0.915	1.177	0.71	1.261	1.003	1.1	1.021	1.022	1.026	1.012	0.715	103.8	99.9	105.9	114.6	112.6	72.6	94.9	122.1	73.7	98.2	123.9	98.6	108.1	100.3	100.4	100.8	99.4	70.3
	FALSE	High	[K].LMHVAYEEFEK.[V]	1xTMT6plex [K11]; 1xTMT6plex [N-Term]		0.000625479	0.000214998	1	1	2	Q14204	Q14204 [401-411]	0	1853.99	0	1.232	1.03	1.292	0.976	0.997	0.977	0.942	0.805	0.999	1.195	0.751	0.905	0.956	0.787	0.764	1.249	97.3	119.8	100.2	125.7	95	97	95.1	91.6	78.3	104.6	104.4	124.9	78.6	94.7	100	82.3	79.9	130.6
	FALSE	High	[R].SMANPPAAVK.[L]	1xTMT6plex [K10]; 1xTMT6plex [N-Term]		0.000522989	0.000214998	1	5	3	Q14204	Q14204 [3309-3318]	0	1443.84	0	0.579	0.979	0.255	1.322	0.226	1.005	1.192	0.417	0.728	0.668	0.96	1.31	1.09	0.872	0.71	1.075	129	74.7	126.3	32.9	170.6	29.2	129.7	153.8	53.8	107	77.8	71.4	102.7	140.2	116.6	93.3	76	115
	FALSE	High	[K].GKEDEGEEAASPMLQIQR.[D]	1xOxidation [M13]; 1xTMT6plex [K2]; 1xTMT6plex [N-Term]		0.000489916	0.000214998	1	3	5	Q14204	Q14204 [2400-2417]	1	2462.26	0	1.198	0.909	1.301	1.142	0.35	0.886	1.148	0.767	1.145	2.083	1.389	0.69	1.199	1.551	1.08	0.602	103.4	123.9	94	134.6	118.2	36.2	91.6	118.7	79.3	83.8	96	174.6	116.4	57.8	100.5	130	90.5	50.4
	FALSE	High	[K].EVDGLDVSK.[E]	1xTMT6plex [K9]; 1xTMT6plex [N-Term]		0.000895669	0.000214998	1	1	2	Q14204	Q14204 [532-540]	0	1419.81	0	1.382	0.944	1.589	1.203	1.158	1.234	1.022	0.692	1.042	1.237	1.145	1.134	1.129	1.076	1.055	0.878	88	121.7	83.1	139.9	105.9	102	108.6	90	60.9	92.8	96.7	114.8	106.3	105.3	104.8	99.9	97.9	81.5
	FALSE	High	[K].ETVDQVEELRR.[D]	1xTMT6plex [N-Term]		0.00085962	0.000214998	1	5	1	Q14204	Q14204 [3210-3220]	1	1602.86	0									2.092	2.052	1.236	2.416	1.133	1.35	1.024	2.325										123.1	257.5	252.6	152.1	297.3	139.4	166.1	126	286
	FALSE	High	[R].TAEVLANK.[I]	1xTMT6plex [K8]; 1xTMT6plex [N-Term]		0.000887753	0.000214998	1	2	6	Q14204	Q14204 [2061-2068]	0	1303.8	0	0.685	0.892	0.587	0.789	0.562	0.438	0.976	0.581	0.792	0.587	0.825	0.842	1.131	0.808	0.998	0.665	138.2	94.6	123.4	81.1	109	77.8	60.6	134.9	80.3	117.7	93.2	69.1	97.1	99.1	133.1	95.1	117.4	78.2
	FALSE	High	[K].QQEVIADK.[Q]	1xTMT6plex [K8]; 1xTMT6plex [N-Term]		0.000640531	0.000214998	1	5	6	Q14204	Q14204 [3267-3274]	0	1388.81	0	0.875	1.043	0.752	1.388	1.223	0.792	1.287	0.764	1.034	1.104	1.081	1.214	1.277	0.876	0.954	1.176	98.6	86.3	102.8	74.1	136.9	120.7	78.2	126.9	75.4	92.6	95.8	102.2	100.1	112.5	118.3	81.1	88.3	109
	FALSE	High	[R].WTDENIDTVALK.[H]	1xTMT6plex [K12]; 1xTMT6plex [N-Term]		0.000579913	0.000214998	1	4	1	Q14204	Q14204 [2845-2856]	0	1863.03	0
	FALSE	High	[K].LQGATCNNNK.[L]	1xCarbamidomethyl [C6]; 1xTMT6plex [K10]; 1xTMT6plex [N-Term]		0.000643618	0.000214998	1	4	4	Q14204	Q14204 [4565-4574]	0	1577.85	0	0.965	0.736	0.571	1.235	0.637	0.641	1.081	0.55	1.017	0.795	1.25	1.176	1.245	0.71	0.899	1.147	121.4	117.2	89.3	69.3	149.9	77.3	77.7	131.2	66.7	97.4	99.1	77.4	121.8	114.6	121.3	69.1	87.6	111.7
	FALSE	High	[K].SLLQALNEVK.[G]	1xTMT6plex [K10]; 1xTMT6plex [N-Term]		0.000903692	0.000214998	1	5	2	Q14204	Q14204 [3748-3757]	0	1572.97	0	1.497	1.362	1.217	1.816	1.354	1.544	1.38	0.961	1.258	1.025	1.251	1.099	1.05	0.985	1.027	1.045	74.2	111	101	90.3	134.7	100.5	114.6	102.4	71.3	92.4	116.2	94.7	115.6	101.6	97	91	94.9	96.5
	FALSE	High	[K].MQMLEDEDDLAYAETEK.[K]	1xOxidation [M1]; 1xTMT6plex [K17]; 1xTMT6plex [N-Term]		0.00064673	0.000214998	1	5	1	Q14204	Q14204 [4346-4362]	0	2505.18	0									1.075	1.59	1.262	1.227	1.33	1.089	0.973	1.801										158.6	170.6	252.2	200.2	194.7	210.9	172.7	154.3	285.7
	FALSE	High	[R].EYQTQLIQR.[V]	1xTMT6plex [N-Term]		0.000573507	0.000214998	1	1	8	Q14204	Q14204 [603-611]	0	1407.78	0	1.222	0.924	1.655	1.099	1.322	1.396	0.953	0.855	1.195	1.094	0.934	1.154	1.153	0.893	1.073	1.329	86.3	105.5	79.8	142.9	94.9	114.1	120.5	82.3	73.8	91.6	109.5	100.2	85.5	105.7	105.6	81.8	98.3	121.8
	FALSE	High	[K].YATLATVSR.[C]	1xTMT6plex [N-Term]		0.000809598	0.000214998	1	3	3	Q14204	Q14204 [2350-2358]	0	1210.7	0	0.91	0.942	1.363	0.922	0.856	0.996	1.252	0.641	0.76	0.824	0.849	0.734	0.862	0.652	0.921	0.702	101.3	92.2	95.5	138.1	93.4	86.7	100.9	126.8	64.9	123.2	93.6	101.5	104.6	90.5	106.2	80.4	113.5	86.5
	FALSE	High	[K].TLMAQSIYGGR.[V]	1xTMT6plex [N-Term]		0.000670941	0.000214998	1	5	4	Q14204	Q14204 [4245-4255]	0	1425.77	0	1.338	0.916	2.189	1.342	0.818	1.472	1.118	0.905	1.29	0.956	0.798	1.382	0.905	0.88	0.932	1.146	81.1	108.5	74.3	177.5	108.8	66.3	119.4	90.7	73.4	96.9	125	92.6	77.3	133.9	87.6	85.3	90.3	111
	FALSE	High	[K].EGTEAWEAAMK.[R]	1xTMT6plex [K11]; 1xTMT6plex [N-Term]		0.000552599	0.000214998	1	1	4	Q14204	Q14204 [541-551]	0	1680.87	0	1.6	0.797	2.233	1.131	1.49	1.263	1.112	0.673	0.617	1.162	0.866	1.311	0.999	0.853	0.926	1.003	79.7	127.5	63.4	177.9	90.1	118.7	100.6	88.6	53.6	103	63.6	119.7	89.2	135	102.9	87.9	95.4	103.3
	FALSE	High	[R].TSFLDDAFRK.[N]	1xTMT6plex [K10]; 1xTMT6plex [N-Term]		0.000616741	0.000214998	1	7	6	Q14204	Q14204 [3612-3621]	1	1657.93	0	0.853	0.949	0.947	1.244	0.323	0.775	1.283	0.646	0.999	0.678	0.861	1.088	0.877	1.2	0.984	0.885	112.2	95.7	106.5	106.3	139.6	36.3	86.9	144	72.5	105	104.9	71.2	90.4	114.2	92.1	126	103.4	92.9
	FALSE	High	[K].KYEFGESDLR.[S]	1xTMT6plex [K1]; 1xTMT6plex [N-Term]		0.000936894	0.000214998	1	5	9	Q14204	Q14204 [4204-4213]	1	1701.92	0	1.713	0.954	1.969	1.694	1.326	1.693	1.212	0.743	1.31	1.588	1.061	1.528	1.028	1.206	0.911	1.246	73.1	125.3	69.8	144	123.9	97	123.8	88.6	54.4	82.7	108.4	131.4	87.8	126.4	85.1	99.8	75.4	103.1
	FALSE	High	[R].GTFDNAETKK.[E]	2xTMT6plex [K9; K10]; 1xTMT6plex [N-Term]		0.000586443	0.000214998	1	1	4	Q14204	Q14204 [1091-1100]	1	1798.03	0	1.094	1.007	0.787	1.293	0.972	1.067	1.234	0.795	1.104	0.701	0.997	1.174	0.953	0.937	0.823	0.977	97.3	106.4	98	76.6	125.8	94.6	103.8	120.1	77.4	103.8	114.7	72.7	103.5	121.9	99	97.3	85.5	101.4
	FALSE	High	[R].IWAHEALR.[L]	1xTMT6plex [N-Term]		0.000999525	0.00024796	1	4	5	Q14204	Q14204 [2824-2831]	0	1224.71	0	1.407	0.755	2.085	1.362	0.276	1.509	1.023	0.767	2.41	2.209	1.524	1.668	1.125	0.957	1.573	1.577	88.4	124.4	66.7	184.2	120.4	24.4	133.3	90.4	67.8	64.1	154.4	141.6	97.6	106.9	72.1	61.3	100.8	101.1
	FALSE	High	[K].VQYPQSQACK.[M]	1xCarbamidomethyl [C9]; 1xTMT6plex [K10]; 1xTMT6plex [N-Term]		0.00122411	0.000270235	1	1	9	Q14204	Q14204 [625-634]	0	1666.9	0	1.01	0.811	0.788	1.194	0.654	1.064	0.93	0.689	0.983	0.756	1.031	1.296	0.943	0.887	0.799	1.388	110.6	111.7	89.7	87.1	132	72.3	117.7	102.8	76.2	99.1	97.4	74.9	102.2	128.5	93.4	87.9	79.2	137.5
	FALSE	High	[R].IMFEVQDLK.[Y]	1xTMT6plex [K9]; 1xTMT6plex [N-Term]		0.00122411	0.000270235	1	3	1	Q14204	Q14204 [2341-2349]	0	1580.91	0									1.207	1.082	1.061	1.303	1.01	1.064	1.026	0.974										185.1	223.3	200.3	196.3	241.1	186.9	196.9	189.9	180.3
	FALSE	High	[R].TSDQTWVK.[L]	1xTMT6plex [K8]; 1xTMT6plex [N-Term]		0.0011369	0.000270235	1	5	6	Q14204	Q14204 [2695-2702]	0	1422.8	0	0.668	0.994	0.771	1.052	0.642	0.71	1.239	0.667	0.667	0.696	1.054	0.867	1.06	0.78	0.938	0.574	116.3	77.7	115.5	89.6	122.3	74.6	82.5	144	77.5	117.9	78.7	82	124.2	102.2	125	91.9	110.5	67.7
	FALSE	High	[R].DLSSQLLK.[V]	1xTMT6plex [K8]; 1xTMT6plex [N-Term]		0.00129801	0.000300383	1	1	5	Q14204	Q14204 [387-394]	0	1361.84	0									1.302	1.309	1.119	1.359	1.15	1.154	0.974	1.436										166.6	217	218.2	186.5	226.4	191.7	192.3	162.2	239.2
	FALSE	High	[K].DSAIQQQVANLQMK.[I]	1xOxidation [M13]; 1xTMT6plex [K14]; 1xTMT6plex [N-Term]		0.00138304	0.00032087	1	1	3	Q14204	Q14204 [1229-1242]	0	2048.12	0									1.198	1.035	0.832	1.068	1.105	0.804	1.129	0.983										196.6	235.6	203.6	163.6	210.1	217.2	158.1	221.9	193.3
	FALSE	High	[K].IKETVDQVEELRR.[D]	1xTMT6plex [K2]; 1xTMT6plex [N-Term]		0.00156496	0.00032087	1	5	1	Q14204	Q14204 [3208-3220]	2	2073.21	0	1.215	1.155	1.435	1.74	0.817	1.439	1.398	0.879									162.5	197.5	187.6	233.2	282.7	132.7	233.8	227.2	142.8
	FALSE	High	[R].LVEDEERR.[W]	1xTMT6plex [N-Term]		0.00133961	0.00032087	1	4	4	Q14204	Q14204 [2837-2844]	1	1274.69	0	1.856	1.053	2.587	1.732	1.37	1.902	1.276	0.651	2.357	2.427	1.024	1.972	1.102	0.991	1.054	1.828	67	124.4	70.6	173.4	116.1	91.8	127.5	85.5	43.7	65.4	154.2	158.8	67	129	72.1	64.8	69	119.6
	FALSE	High	[K].DLFQVAFNR.[V]	1xTMT6plex [N-Term]		0.00161222	0.00032087	1	5	2	Q14204	Q14204 [3862-3870]	0	1338.74	0	1.304	0.986	1.707	1.379	0.969	1.402	1.02	0.948									168	219	165.6	286.7	231.7	162.8	235.4	171.4	159.3
	FALSE	High	[K].EGLMLDSHEELYK.[W]	1xOxidation [M4]; 1xTMT6plex [K13]; 1xTMT6plex [N-Term]		0.00143353	0.00032087	1	4	3	Q14204	Q14204 [3040-3052]	0	2038.06	0	1.331	0.986	1.47	1.172	1.151	1.534	1.077	0.741	1.324	1.679	1.308	1.106	1.164	1.089	0.798	1.134	86	114.5	84.9	126.5	100.8	99	132	92.6	63.7	84.9	112.4	142.5	111.1	93.9	98.8	92.4	67.8	96.2
	FALSE	High	[R].SNLPDNLKK.[L]	2xTMT6plex [K8; K9]; 1xTMT6plex [N-Term]		0.0014544	0.00032087	1	2	5	Q14204	Q14204 [2026-2034]	1	1716.06	0	0.545	0.86	0.346	1.017	0.462	0.436	0.969	0.665	0.685	0.558	0.954	0.797	1.044	1.068	0.929	0.693	142.8	77.9	122.9	49.4	145.3	66	62.2	138.4	95	116.5	79.8	64.9	111.1	92.9	121.5	124.4	108.2	80.7
	FALSE	High	[R].EHSNPNYDK.[T]	1xTMT6plex [K9]; 1xTMT6plex [N-Term]		0.00181333	0.000339454	1	2	5	Q14204	Q14204 [1984-1992]	0	1561.8	0
	FALSE	High	[R].FTQDTQPHYIYSPR.[E]	1xTMT6plex [N-Term]		0.00199079	0.000339454	1	4	1	Q14204	Q14204 [2784-2797]	0	1982	0
	FALSE	High	[K].TFSEILNR.[V]	1xTMT6plex [N-Term]		0.00171231	0.000339454	1	1	2	Q14204	Q14204 [873-880]	0	1208.68	0	1.218	0.998	1.553	1.135	1.128	1.225	1.157	0.858	1.582	1.204	1.056	1.006	0.977	1.068	0.889	1.098	87.6	106.7	87.4	136.1	99.4	98.8	107.3	101.4	75.2	91.1	144.1	109.7	96.2	91.6	89	97.3	81	100
	FALSE	High	[R].TFSSIPVSR.[I]	1xTMT6plex [N-Term]		0.00203841	0.000365227	1	4	7	Q14204	Q14204 [4160-4168]	0	1222.7	0	0.824	0.972	1.219	0.96	0.686	0.995	1.171	0.917	0.978	0.831	0.919	0.785	0.944	0.97	0.911	1.007	102.9	84.8	100.1	125.5	98.8	70.6	102.4	120.5	94.4	107.8	105.5	89.6	99.1	84.7	101.8	104.6	98.2	108.6
	FALSE	High	[R].SLETCMYDHK.[T]	1xCarbamidomethyl [C5]; 1xOxidation [M6]; 1xTMT6plex [K10]; 1xTMT6plex [N-Term]		0.00221626	0.000395327	1	1	3	Q14204	Q14204 [863-872]	0	1757.86	0									1.698	2.044	1.354	1.284	1.305	1.389	1.337	1.254										142.1	241.3	290.5	192.4	182.5	185.5	197.4	190	178.3
	FALSE	High	[K].GVWSELSK.[V]	1xTMT6plex [K8]; 1xTMT6plex [N-Term]		0.00223414	0.000424478	1	1	4	Q14204	Q14204 [1331-1338]	0	1363.8	0	1.327	1.096	1.331	1.419	1.184	1.376	1.027	0.742	1.152	1.29	1.017	1.327	1.068	0.969	0.998	1.212	85.7	113.8	93.9	114.1	121.6	101.5	117.9	88	63.6	89.7	103.3	115.7	91.3	119	95.8	86.9	89.5	108.7
	FALSE	High	[R].ENFIPTIVNFSAEEISDAIR.[E]	1xTMT6plex [N-Term]		0.0022522	0.000424478	1	5	1	Q14204	Q14204 [3345-3364]	0	2494.3	0
	FALSE	High	[K].TPVSITEHPK.[I]	1xTMT6plex [K10]; 1xTMT6plex [N-Term]		0.00247268	0.000475735	1	1	5	Q14204	Q14204 [1688-1697]	0	1566.93	0
	FALSE	High	[R].YAPLGWSK.[K]	1xTMT6plex [K8]; 1xTMT6plex [N-Term]		0.00231676	0.000475735	1	5	7	Q14204	Q14204 [4196-4203]	0	1379.81	0
	FALSE	High	[R].TSFLDDAFR.[K]	1xTMT6plex [N-Term]		0.00243258	0.000475735	1	7	4	Q14204	Q14204 [3612-3620]	0	1300.67	0									1.064	1.151	1.224	0.985	1.383	0.908	1.058	0.836										187.4	199.3	215.6	229.3	184.6	259.1	170	198.2	156.6
	FALSE	High	[R].VPLAIVNK.[A]	1xTMT6plex [K8]; 1xTMT6plex [N-Term]		0.00230741	0.000475735	1	1	6	Q14204	Q14204 [760-767]	0	1311.88	0	1.179	0.934	1.131	1.059	0.65	0.82	0.957	0.705	0.979	0.972	0.862	1.049	1.089	0.767	0.982	1.083	106.7	125.8	99.6	120.7	113	69.3	87.5	102.1	75.3	102.5	100.4	99.6	88.4	107.5	111.6	78.6	100.6	111
	FALSE	High	[R].IFVFEPPPGVK.[A]	1xTMT6plex [K11]; 1xTMT6plex [N-Term]		0.00238352	0.000475735	1	4	1	Q14204	Q14204 [4144-4154]	0	1688.02	0									1.017	0.829	0.838	0.981	1.086	0.901	0.912	1.009										210	213.5	174	175.9	205.9	228	189.3	191.5	211.9
	FALSE	High	[K].GWENHVEGQK.[L]	1xTMT6plex [K10]; 1xTMT6plex [N-Term]		0.00274136	0.000497353	1	1	6	Q14204	Q14204 [672-681]	0	1641.87	0	1.229	0.859	1.9	1.552	0.771	1.343	1.193	0.697	2.16	2.421	1.285	2.178	1.166	1.206	1.229	1.592	85.4	104.9	73.3	162.2	132.5	65.8	114.6	101.8	59.5	63.2	136.5	153	81.2	137.7	73.7	76.2	77.7	100.6
	FALSE	High	[R].SMANPPAAVK.[L]	1xOxidation [M2]; 1xTMT6plex [K10]; 1xTMT6plex [N-Term]		0.00257633	0.000497353	1	5	3	Q14204	Q14204 [3309-3318]	0	1459.83	0									1.418	1.322	1.14	1.319	1.26	1.052	0.892	0.77										176.9	250.9	233.8	201.7	233.4	223	186.2	157.8	136.2
	FALSE	High	[R].TLINELVK.[G]	1xTMT6plex [K8]; 1xTMT6plex [N-Term]		0.00271867	0.000497353	1	5	1	Q14204	Q14204 [4450-4457]	0	1387.89	0									0.852	0.882	1.022	1.042	1.022	1.126	0.945	0.857										205.8	175.2	181.5	210.3	214.4	210.4	231.7	194.4	176.3
	FALSE	High	[R].VDNEFDQR.[L]	1xTMT6plex [N-Term]		0.00261919	0.000497353	1	5	6	Q14204	Q14204 [4256-4263]	0	1251.62	0	1.402	0.995	2.442	1.59	1.027	1.807	1.581	0.969									140.5	196.9	139.8	343	223.4	144.3	253.8	222.1	136.1
	FALSE	High	[R].IFTIESTR.[V]	1xTMT6plex [N-Term]		0.0030834	0.000574883	1	1	6	Q14204	Q14204 [717-724]	0	1195.69	0	1.062	1.003	1.597	1.142	1.12	1.314	1.005	0.682	1.431	1.161	0.99	1.159	1.045	0.954	0.958	1.167	90.7	96.3	91	144.8	103.6	101.6	119.2	91.1	61.8	91.2	130.5	105.9	90.3	105.8	95.3	87	87.4	106.5
	FALSE	High	[R].AELGEYIR.[R]	1xTMT6plex [N-Term]		0.0028822	0.000574883	1	3	2	Q14204	Q14204 [2512-2519]	0	1179.66	0	1.627	0.926	2.192	1.502	1.547	1.748	1.199	0.874	1.659	1.898	1.101	1.603	1.102	1.002	0.815	1.24	71.3	116.1	66.1	156.4	107.2	110.4	124.7	85.5	62.3	78.8	130.8	149.5	86.8	126.3	86.8	79	64.3	97.7
	FALSE	High	[K].ALGEYLER.[E]	1xTMT6plex [N-Term]		0.00313628	0.000601148	1	1	6	Q14204	Q14204 [1614-1621]	0	1179.66	0	2.051	0.954	2.916	1.596	1.613	2.495	1.234	0.784	2.454	2.029	1.153	1.979	1.223	0.996	0.925	1.848	61.5	126	58.6	179.2	98.1	99.1	153.4	75.8	48.2	66.1	162.3	134.2	76.3	130.9	80.9	65.9	61.2	122.2
	FALSE	High	[K].SFEWLSQMR.[F]	1xTMT6plex [N-Term]		0.00461765	0.000726117	1	1	2	Q14204	Q14204 [1835-1843]	0	1412.72	0	0.722	0.832	0.741	0.834	0.455	0.781	0.814	0.729									260.6	188.1	216.9	193.1	217.4	118.6	203.4	212	189.9
	FALSE	High	[K].LDMEIER.[I]	1xTMT6plex [N-Term]		0.00428892	0.000726117	1	1	3	Q14204	Q14204 [903-909]	0	1134.6	0	2.543	1.555	2.158	2.217	1.081	2.178	1.34	1.029	1.371	1.602	1.311	1.687	1.33	0.711	0.985	1.609	59.6	151.6	92.7	128.6	132.1	64.4	129.8	79.8	61.3	77.6	106.3	124.2	101.7	130.9	103.1	55.1	76.4	124.8
	FALSE	High	[R].LLNTFLER.[L]	1xTMT6plex [N-Term]		0.00451172	0.000726117	1	5	2	Q14204	Q14204 [4264-4271]	0	1234.74	0	1.498	1.013	2.156	1.436	1.024	1.55	1.343	0.765	1.852	1.324	1.067	1.372	1.052	1.077	0.97	1.346	76.4	114.4	77.4	164.6	109.7	78.2	118.3	102.6	58.4	81.4	150.7	107.7	86.8	111.6	85.6	87.6	78.9	109.5
	FALSE	High	[R].GWDDLFNK.[V]	1xTMT6plex [K8]; 1xTMT6plex [N-Term]		0.00493063	0.000746994	1	1	3	Q14204	Q14204 [1489-1496]	0	1452.79	0	1.175	0.938	1.318	1.27	0.887	1.088	1.008	0.733	1.109	1.078	1.055	1.421	1.053	0.886	0.868	1.231	95.6	112.3	89.7	126	121.4	84.8	104	96.4	70.1	92.8	102.9	100	97.9	131.8	97.7	82.2	80.5	114.2
	FALSE	High	[R].VKDDIESLHDKFK.[V]	3xTMT6plex [K2; K11; K13]; 1xTMT6plex [N-Term]		0.00481601	0.000746994	1	1	2	Q14204	Q14204 [612-624]	2	2490.47	0	0.516	0.61	0.01	3.542	0.708	0.306	0.637	0.479									230.9	119.2	140.7		817.6	163.4	70.6	147.1	110.5
	FALSE	High	[R].KYTGEDFDEDLR.[T]	1xTMT6plex [K1]; 1xTMT6plex [N-Term]		0.00512086	0.000769327	1	4	2	Q14204	Q14204 [2966-2977]	1	1945.99	0	1.175	0.944	1.432	1.323	1.091	1.342	1.05	0.735	1.628	1.944	1.055	1.638	1.199	1.112	1.237	1.477	89.2	104.8	84.2	127.7	118	97.3	119.7	93.7	65.5	73.2	119.2	142.4	77.3	119.9	87.8	81.4	90.6	108.2
	FALSE	High	[K].MVVLSLPR.[I]	1xTMT6plex [N-Term]		0.00512086	0.000769327	1	1	5	Q14204	Q14204 [991-998]	0	1143.71	0	0.924	0.913	0.987	1.009	1.289	0.991	0.842	0.751	0.886	1.158	1.222	1.262	1.141	1.137	1.573	1.152	103.4	95.5	94.4	102	104.3	133.2	102.4	87	77.7	85.5	75.7	99	104.4	107.8	97.5	97.2	134.4	98.4
	FALSE	High	[K].NAAANDK.[L]	1xTMT6plex [K7]; 1xTMT6plex [N-Term]		0.00529449	0.000792429	1	5	5	Q14204	Q14204 [3233-3239]	0	1161.66	0	0.524	1.02	0.654	0.808	0.719	0.563	1.288	0.799	0.722	0.47	1.095	0.645	1.136	0.784	0.888	0.509	122	64	124.4	79.8	98.5	87.8	68.7	157.2	97.5	124.2	89.7	58.3	136	80.1	141	97.3	110.3	63.2
	FALSE	High	[K].RVEDVLGK.[G]	1xTMT6plex [K8]; 1xTMT6plex [N-Term]		0.00566292	0.000812387	1	1	3	Q14204	Q14204 [664-671]	1	1373.85	0	1.666	0.949	1.528	1.885	1.09	1.14	1.166	0.729	1.045	1.485	1.093	1.431	1.159	0.811	0.815	1.131	80.7	134.4	76.6	123.3	152.1	87.9	92	94.1	58.8	90.3	94.4	134	98.7	129.2	104.6	73.2	73.6	102.1
	FALSE	High	[K].TFDHYCEYR.[R]	1xCarbamidomethyl [C6]; 1xTMT6plex [N-Term]		0.00591553	0.000859559	1	4	3	Q14204	Q14204 [2634-2642]	0	1519.68	0
	FALSE	High	[R].VEDVLGK.[G]	1xTMT6plex [K7]; 1xTMT6plex [N-Term]		0.00600261	0.000859559	1	1	4	Q14204	Q14204 [665-671]	0	1217.75	0	1.384	0.966	1.209	1.403	1.19	1.342	1.131	0.821	0.949	1.297	1.024	1.175	1.11	1.057	1.024	1.227	86.2	119.2	83.2	104.2	120.9	102.6	115.6	97.4	70.8	91.2	86.6	118.3	93.5	107.2	101.3	96.5	93.5	111.9
	FALSE	High	[R].YPLIIDPSGQATEFIMNEYK.[D]	1xTMT6plex [K20]; 1xTMT6plex [N-Term]		0.00652467	0.000975706	1	6	1	Q14204	Q14204 [3586-3605]	0	2787.47	0									1.398	1.416	1.077	1.383	1.065	1	0.888	0.814										179.3	250.5	253.9	193	248	191	179.2	159.1	145.9
	FALSE	High	[R].LSCLPAFK.[D]	1xCarbamidomethyl [C3]; 1xTMT6plex [K8]; 1xTMT6plex [N-Term]		0.00675448	0.000996287	1	4	2	Q14204	Q14204 [3938-3945]	0	1393.83	0
	FALSE	High	[R].SFDSEFK.[L]	1xTMT6plex [K7]; 1xTMT6plex [N-Term]		0.00753791	0.00111101	1	5	8	Q14204	Q14204 [4277-4283]	0	1317.71	0									0.97	0.876	1.038	1.105	1.157	1.126	0.974	0.914										196.5	190.6	172.1	204	217.2	227.3	221.2	191.4	179.6
	FALSE	High	[R].ASLACGPMVK.[W]	1xCarbamidomethyl [C5]; 1xOxidation [M8]; 1xTMT6plex [K10]; 1xTMT6plex [N-Term]		0.00890719	0.00138103	1	6	6	Q14204	Q14204 [3385-3394]	0	1507.84	0	1.416	0.985	1.533	1.508	0.327	1.206	1.094	0.761	0.01	0.643	1.044	2.295	0.768	0.513	0.891	1.324	91.6	129.7	90.2	140.4	138.1	29.9	110.5	100.1	69.6	106.2		68.2	110.9	243.6	81.5	54.4	94.5	140.6
	FALSE	High	[K].AINTAVK.[S]	1xTMT6plex [K7]; 1xTMT6plex [N-Term]		0.00927822	0.00139858	1	4	4	Q14204	Q14204 [4083-4089]	0	1174.76	0	1.426	0.875	1.433	1.504	0.904	1.102	1.096	0.668	1.272	1.253	1.045	1.384	1.059	1.021	0.888	1.166	89.9	128.2	78.7	128.8	135.3	81.3	99.1	98.6	60.1	89.2	113.5	111.8	93.2	123.5	94.5	91.1	79.2	104
	FALSE	High	[R].EGEEVMFK.[T]	1xTMT6plex [K8]; 1xTMT6plex [N-Term]		0.00951852	0.001419	1	1	2	Q14204	Q14204 [1680-1687]	0	1426.77	0									0.24	0.417	0.905	1.068	1.308	0.556	0.791	0.723										256.8	61.7	107.2	232.4	274.4	336	142.8	203.2	185.7
	FALSE	High	[K].LEDDAKDNQQK.[A]	2xTMT6plex [K6; K11]; 1xTMT6plex [N-Term]		0.010228	0.0014952	1	6	2	Q14204	Q14204 [3419-3429]	1	1991.1	0
	FALSE	High	[R].LGEDLNK.[W]	1xTMT6plex [K7]; 1xTMT6plex [N-Term]		0.0106044	0.0014952	1	1	5	Q14204	Q14204 [1072-1078]	0	1246.74	0	0.7	1.002	0.762	1.094	1.047	0.488	1.219	0.771	0.586	0.874	1.34	1.037	1.327	1.013	1.111	0.808	111.4	77.9	111.6	84.8	121.8	116.6	54.3	135.8	85.9	99	57.9	86.5	132.6	102.6	131.3	100.3	109.9	79.9
	FALSE	High	[K].SQELEVK.[N]	1xTMT6plex [K7]; 1xTMT6plex [N-Term]		0.0100713	0.0014952	1	5	5	Q14204	Q14204 [3226-3232]	0	1290.77	0	0.81	0.892	0.927	1.13	0.89	0.727	1.147	0.751	0.926	0.99	1.145	1.07	1.25	0.928	0.912	0.937	108.8	88.1	97	100.9	122.9	96.8	79	124.8	81.7	98.3	91	97.3	112.5	105.1	122.8	91.2	89.6	92.1
	FALSE	High	[R].LADLLGK.[I]	1xTMT6plex [K7]; 1xTMT6plex [N-Term]		0.0116445	0.00161596	1	1	4	Q14204	Q14204 [1604-1610]	0	1187.78	0	1.102	0.926	1.183	1.337	0.613	0.862	1.126	0.651	1.212	1.04	1.147	1.128	1.056	0.969	0.962	1.034	102.3	112.7	94.7	121	136.8	62.7	88.1	115.1	66.6	94.3	114.2	98	108.2	106.3	99.6	91.3	90.7	97.5
	FALSE	High	[K].LMHVAYEEFEK.[V]	1xOxidation [M2]; 1xTMT6plex [K11]; 1xTMT6plex [N-Term]		0.0125994	0.0017371	1	1	1	Q14204	Q14204 [401-411]	0	1869.98	0	1.154	0.791	1.766	1.537	1.351	1.624	1.128	0.861									160.5	185.2	126.9	283.6	246.8	216.9	260.8	181.1	138.3
	FALSE	High	[R].QLTAYMK.[R]	1xTMT6plex [K7]; 1xTMT6plex [N-Term]		0.0163977	0.00202499	1	1	2	Q14204	Q14204 [657-663]	0	1312.77	0	1.044	0.872	1.091	1.442	0.25	1.303	1.099	0.718	0.938	0.582	0.859	1.41	0.913	0.943	0.803	1.383	102.1	106.5	89	111.4	147.2	25.5	133	112.1	73.3	101.9	95.6	59.4	87.6	143.7	93.1	96.1	81.8	140.9
	FALSE	High	[K].LVQTPLTDR.[C]	1xTMT6plex [N-Term]		0.0175125	0.00218945	1	1	7	Q14204	Q14204 [1879-1887]	0	1271.75	0	1.207	1.018	1.618	1.325	0.901	1.35	1.127	0.841	1.766	1.281	1.078	1.334	0.966	1.001	1.056	1.412	86.6	104.6	88.2	140.2	114.8	78.1	117	97.6	72.8	82.6	145.9	105.8	89	110.2	79.8	82.7	87.2	116.7
	FALSE	High	[K].FGQMLGSNMTEFHSQISK.[S]	2xOxidation [M4; M9]; 1xTMT6plex [K18]; 1xTMT6plex [N-Term]		0.0175125	0.00218945	1	1	3	Q14204	Q14204 [1131-1148]	0	2532.26	0	0.983	0.739	1.719	1.01	0.52	1.394	0.829	0.946	1.33	2.845	2.053	1.255	1.408	1.809	1.117	1.009	98.5	96.8	72.7	169.3	99.4	51.2	137.3	81.7	93.2	65.1	86.6	185.2	133.6	81.7	91.7	117.8	72.7	65.7
	FALSE	High	[K].GVTDHTQR.[L]	1xTMT6plex [N-Term]		0.0204463	0.00263654	1	5	7	Q14204	Q14204 [3848-3855]	0	1142.61	0	3.615	0.919	5.737	2.139	2.505	4.631	1.013	0.789	5.661	4.595	1.386	3.583	1.218	1.483	1.268	3.718	40.3	145.6	37	231.1	86.1	100.9	186.5	40.8	31.8	37.6	213.1	172.9	52.2	134.9	45.8	55.8	47.7	139.9
	FALSE	High	[R].LVEAISR.[D]	1xTMT6plex [N-Term]		0.0205604	0.00263654	1	1	11	Q14204	Q14204 [380-386]	0	1016.63	0	1.576	0.96	2.11	1.449	1.217	1.656	1.114	0.803									151.5	238.7	145.5	319.6	219.4	184.3	250.8	168.7	121.6
	FALSE	High	[R].LVEDEER.[R]	1xTMT6plex [N-Term]		0.0243255	0.00291322	1	4	2	Q14204	Q14204 [2837-2843]	0	1118.59	0
	FALSE	High	[K].LDPYVQR.[L]	1xTMT6plex [N-Term]		0.026948	0.00325993	1	1	2	Q14204	Q14204 [829-835]	0	1119.64	0
	FALSE	High	[R].GVAVLCTE.[-]	1xCarbamidomethyl [C6]; 1xTMT6plex [N-Term]		0.0275732	0.00329564	1	2	1	Q14204	Q14204 [4639-4646]	0	1077.58	0									2.443	2.66	1.41	1.954	1.385	1.571	1.335	1.486										118.1	288.5	314.1	166.5	230.8	163.5	185.5	157.6	175.4
	FALSE	High	[K].IPWSALK.[T]	1xTMT6plex [K7]; 1xTMT6plex [N-Term]		0.0277321	0.00333526	1	5	2	Q14204	Q14204 [4238-4244]	0	1272.81	0	0.638	1.03	0.639	0.849	0.81	0.576	1.244	1.115	0.661	0.924	0.832	0.711	1.213	0.872	0.873	0.624	113.9	72.7	117.3	72.8	96.8	92.3	65.6	141.7	127	116.7	77.1	107.8	97.1	83	141.6	101.8	102	72.9
	FALSE	High	[K].LLTLPNGER.[L]	1xTMT6plex [N-Term]		0.0313242	0.00367004	1	3	6	Q14204	Q14204 [2324-2332]	0	1241.74	0									1.402	1.584	1.198	1.348	1.024	1.1	1.057	1.396										162	227.2	256.6	194.2	218.3	165.9	178.2	171.3	226.2
	FALSE	High	[K].DIQMPDGIR.[R]	1xTMT6plex [N-Term]		0.0311415	0.00367004	1	5	2	Q14204	Q14204 [4293-4301]	0	1273.68	0									1.473	1.665	1.104	1.719	0.823	0.993	1.189	1.6										155.6	229.2	259.1	171.8	267.6	128.1	154.5	185.1	248.9
	FALSE	High	[K].LYQEMFAWK.[M]	1xOxidation [M5]; 1xTMT6plex [K9]; 1xTMT6plex [N-Term]		0.0315082	0.00368604	1	1	1	Q14204	Q14204 [982-990]	0	1689.91	0	0.926	0.963	1.231	1.562	0.512	0.945	1.064	0.795									200	185.1	192.6	246.2	312.5	102.5	189.1	212.9	159
	FALSE	High	[K].NLESALR.[F]	1xTMT6plex [N-Term]		0.03188	0.00370254	1	7	3	Q14204	Q14204 [3622-3628]	0	1031.6	0
	FALSE	High	[K].LQGEFQLR.[L]	1xTMT6plex [N-Term]		0.0324472	0.0037178	1	5	2	Q14204	Q14204 [3734-3741]	0	1219.7	0
	FALSE	High	[R].DLEASIAR.[Y]	1xTMT6plex [N-Term]		0.0328318	0.0037764	1	6	4	Q14204	Q14204 [3439-3446]	0	1103.63	0	1.867	1.031	2.355	1.538	1.137	2.169	1.263	0.794	1.74	1.805	1.204	1.785	1.011	0.944	0.996	1.544	68.4	127.7	70.5	161.1	105.2	77.8	148.4	86.4	54.3	74.8	130.2	135.1	90.1	133.6	75.6	70.6	74.5	115.5
	FALSE	High	[K].VWEQIDQMK.[E]	1xOxidation [M8]; 1xTMT6plex [K9]; 1xTMT6plex [N-Term]		0.0409989	0.00454934	1	1	2	Q14204	Q14204 [1339-1347]	0	1650.89	0	0.778	0.867	1.134	1.073	0.937	0.855	1.072	0.621	0.992	1.279	1.163	1.211	1.319	1.115	0.887	1.052	108	84	93.6	122.4	115.8	101.2	92.3	115.7	67	89.8	89.1	114.9	104.5	108.8	118.5	100.2	79.7	94.5
	FALSE	High	[K].IKETVDQVEELR.[R]	1xTMT6plex [K2]; 1xTMT6plex [N-Term]		0.0536372	0.00556894	1	5	1	Q14204	Q14204 [3208-3219]	1	1917.11	0
	FALSE	High	[RK].LSILTK.[DVSL]	1xTMT6plex [K6]; 1xTMT6plex [N-Term]		0.0602027	0.00598344	3	10	3	Q14204; Q6AI08; Q9UPU5	Q14204 [3856-3861]; Q6AI08 [557-562]; Q9UPU5 [2092-2097]	0	1132.77	0
	FALSE	High	[K].LEDDAK.[D]	1xTMT6plex [K6]; 1xTMT6plex [N-Term]		0.0650701	0.00627325	1	6	3	Q14204	Q14204 [3419-3424]	0	1148.66	0
	FALSE	High	[R].VEPLRNELQK.[L]	1xTMT6plex [K10]; 1xTMT6plex [N-Term]		0.0654947	0.00632826	1	6	2	Q14204	Q14204 [3409-3418]	1	1684.02	0
	FALSE	High	[K].AERPDVDEK.[R]	1xTMT6plex [K9]; 1xTMT6plex [N-Term]		0.067223	0.00645009	1	5	1	Q14204	Q14204 [3719-3727]	0	1516.84	0	1.408	0.763	1.106	1.392	1.221	1.207	1.098	0.731									181.3	255.4	138.4	200.5	252.5	221.4	218.9	199	132.6
	FALSE	High	[K].HFPNIDR.[E]	1xTMT6plex [N-Term]		0.0667864	0.00645009	1	4	3	Q14204	Q14204 [2857-2863]	0	1127.62	0	2.601	0.926	2.48	1.474	2.074	2.133	1.074	0.711									124.4	323.5	115.2	308.4	183.4	257.9	265.2	133.6	88.4
	FALSE	High	[K].LKGTVGEPTYDAEFQHFLR.[G]	1xTMT6plex [K2]; 1xTMT6plex [N-Term]		0.0761242	0.00740317	1	4	1	Q14204	Q14204 [3892-3910]	1	2666.43	0	1.314	0.975	1.303	1.024	1.814	1.218	1.1	0.951									168.3	221	164.1	219.2	172.3	305.2	204.9	185	160
	FALSE	High	[K].HLLPVETQR.[F]	1xTMT6plex [N-Term]		0.0786654	0.00747426	1	1	1	Q14204	Q14204 [1559-1567]	0	1321.78	0
	FALSE	High	[K].LEHLITELVHQR.[D]	1xTMT6plex [N-Term]		0.0939276	0.00887086	1	1	1	Q14204	Q14204 [1808-1819]	0	1717	0
High	Master Protein	P49327	Fatty acid synthase OS=Homo sapiens OX=9606 GN=FASN PE=1 SV=3	MEEVVIAGMSGKLPESENLQEFWDNLIGGVDMVTDDDRRWKAGLYGLPRRSGKLKDLSRFDASFFGVHPKQAHTMDPQLRLLLEVTYEAIVDGGINPDSLRGTHTGVWVGVSGSETSEALSRDPETLVGYSMVGCQRAMMANRLSFFFDFRGPSIALDTACSSSLMALQNAYQAIHSGQCPAAIVGGINVLLKPNTSVQFLRLGMLSPEGTCKAFDTAGNGYCRSEGVVAVLLTKKSLARRVYATILNAGTNTDGFKEQGVTFPSGDIQEQLIRSLYQSAGVAPESFEYIEAHGTGTKVGDPQELNGITRALCATRQEPLLIGSTKSNMGHPEPASGLAALAKVLLSLEHGLWAPNLHFHSPNPEIPALLDGRLQVVDQPLPVRGGNVGINSFGFGGSN…	57	106	931	1	104	1	2511	273.3	6.44	2742.23	1.075	0.989	1.5	1.332	0.978	1.47	1.219	0.987	1.313	1.206	1.234	1.199	1.026	1.153	1.018	1.084	0.1	-0.02	0.58	0.41	-0.03	0.56	0.29	-0.02	0.39	0.27	0.3	0.26	0.04	0.2	0.03	0.12	85.3	91.7	84.3
	Checked	Confidence	Annotated Sequence	Modifications	Modifications in Master Proteins	Qvality PEP	Qvality q-value	# Protein Groups	# Proteins	# PSMs	Master Protein Accessions	Positions in Master Proteins	# Missed Cleavages	Theo. MH+ [Da]	# Razor Quan Results	Abundance Ratio: (F1, 127N) / (F1, 126)	Abundance Ratio: (F1, 127C) / (F1, 126)	Abundance Ratio: (F1, 128N) / (F1, 126)	Abundance Ratio: (F1, 128C) / (F1, 126)	Abundance Ratio: (F1, 129N) / (F1, 126)	Abundance Ratio: (F1, 129C) / (F1, 126)	Abundance Ratio: (F1, 130N) / (F1, 126)	Abundance Ratio: (F1, 130C) / (F1, 126)	Abundance Ratio: (F2, 127N) / (F2, 126)	Abundance Ratio: (F2, 127C) / (F2, 126)	Abundance Ratio: (F2, 128N) / (F2, 126)	Abundance Ratio: (F2, 128C) / (F2, 126)	Abundance Ratio: (F2, 129N) / (F2, 126)	Abundance Ratio: (F2, 129C) / (F2, 126)	Abundance Ratio: (F2, 130N) / (F2, 126)	Abundance Ratio: (F2, 130C) / (F2, 126)	Abundances (Grouped): F1, 126	Abundances (Grouped): F1, 127N	Abundances (Grouped): F1, 127C	Abundances (Grouped): F1, 128N	Abundances (Grouped): F1, 128C	Abundances (Grouped): F1, 129N	Abundances (Grouped): F1, 129C	Abundances (Grouped): F1, 130N	Abundances (Grouped): F1, 130C	Abundances (Grouped): F2, 126	Abundances (Grouped): F2, 127N	Abundances (Grouped): F2, 127C	Abundances (Grouped): F2, 128N	Abundances (Grouped): F2, 128C	Abundances (Grouped): F2, 129N	Abundances (Grouped): F2, 129C	Abundances (Grouped): F2, 130N	Abundances (Grouped): F2, 130C
	FALSE	High	[R].HSQDLAFLSMLNDIAAVPATAMPFR.[G]	2xOxidation [M10; M22]; 1xTMT6plex [N-Term]		1.97778e-05	0	1	2	2	P49327	P49327 [444-468]	0	2977.51	0	1.596	1.029	1.531	1.132	2.713	1.439	1.109	1.29									140.2	223.8	144.3	214.7	158.7	380.3	201.8	155.5	180.8
	FALSE	High	[R].HSQDLAFLSMLNDIAAVPATAMPFR.[G]	1xOxidation [M22]; 1xTMT6plex [N-Term]		1.76577e-05	0	1	2	2	P49327	P49327 [444-468]	0	2961.52	0	1.001	1.473	1.117	1.365	0.582	1.713	1.261	0.961									171.9	172.1	253.2	192	234.6	100	294.4	216.7	165.2
	FALSE	High	[R].HSQDLAFLSMLNDIAAVPATAMPFR.[G]	1xTMT6plex [N-Term]		1.19273e-05	0	1	2	2	P49327	P49327 [444-468]	0	2945.52	0	1.165	1.305	0.681	1.708	0.27	1.917	1.122	0.903	1.061	0.372	0.932	1.251	0.832	1.147	1.102	1.338	89.4	104.1	116.6	60.8	152.7	24.2	171.3	100.3	80.7	99.6	105.7	37.1	92.8	124.6	82.9	114.2	109.8	133.3
	FALSE	High	[K].CTVFHGAQVEDAFR.[Y]	1xCarbamidomethyl [C1]; 1xTMT6plex [N-Term]		5.9617e-05	0	1	2	7	P49327	P49327 [1828-1841]	0	1865.92	0	1.426	1.056	2.051	1.369	1.843	1.861	1.305	1.099	1.128	1.035	1.019	1.158	1.116	1.033	1.093	1.386	69.2	98.7	73	141.9	94.7	127.5	128.7	90.3	76	90.3	101.8	93.5	92	104.5	100.7	93.3	98.7	125.1
	FALSE	High	[R].QGVQVQVSTSNISSLEGAR.[G]	1xTMT6plex [N-Term]		3.16621e-05	0	1	2	3	P49327	P49327 [1935-1953]	0	2189.17	0	1.306	0.893	1.456	1.105	1.083	1.641	1.071	0.975	1.553	1.127	1.043	0.907	0.816	1.143	0.945	0.825	85.5	111.6	76.3	124.5	94.5	92.6	140.3	91.5	83.3	96.2	149.3	108.4	100.3	87.2	78.4	110	90.9	79.4
	FALSE	High	[R].EACPELDYFVVFSSVSCGR.[G]	2xCarbamidomethyl [C3; C17]; 1xTMT6plex [N-Term]		1.67355e-05	0	1	2	5	P49327	P49327 [2008-2026]	0	2451.15	0	2.17	1.378	2.999	2.269	1.667	3.207	1.63	1.27	2.758	2.003	1.499	2.488	1.078	1.249	1.236	1.874	51.2	111	70.5	153.4	116.1	85.3	164.1	83.4	65	59.3	163.5	118.7	88.9	147.5	63.9	74	73.3	111
	FALSE	High	[R].GTHTGVWVGVSGSETSEALSR.[D]	1xTMT6plex [N-Term]		2.87585e-05	0	1	3	13	P49327	P49327 [102-122]	0	2346.19	0	0.989	0.99	1.299	0.936	1.407	1.175	0.807	0.76	1.225	1.65	1.025	1.184	1.187	0.891	1.331	1.404	96.1	95.1	95.1	124.8	90	135.3	112.9	77.5	73.1	82.6	101.2	136.3	84.6	97.8	98.1	73.6	109.9	116
	FALSE	High	[K].GVDLVLNSLAEEK.[L]	1xTMT6plex [K13]; 1xTMT6plex [N-Term]		5.94513e-05	0	1	2	7	P49327	P49327 [1740-1752]	0	1845.07	0	0.97	1.061	1.148	1.176	0.599	1.061	1.146	0.881	1.095	1.186	1.297	1.169	1.093	1.141	1.096	1.154	99.5	96.6	105.6	114.3	117	59.6	105.6	114.1	87.7	88	96.3	104.4	114.1	102.8	96.1	100.4	96.4	101.5
	FALSE	High	[R].HFLLEEDKPEEPTAHAFVSTLTR.[G]	1xTMT6plex [K8]; 1xTMT6plex [N-Term]		1.40767e-05	0	1	2	8	P49327	P49327 [1516-1538]	0	3125.67	0	1.044	0.993	1.027	1.462	1.07	1.137	1.133	1.068	0.547	0.474	1.133	0.731	0.869	1.046	0.891	0.785	90.6	94.6	90	93	132.4	96.9	103	102.7	96.8	120.4	65.8	57.1	136.4	88	104.6	126	107.3	94.5
	FALSE	High	[K].EAHLPPGAMAAVGLSWEECK.[Q]	1xCarbamidomethyl [C19]; 1xTMT6plex [K20]; 1xTMT6plex [N-Term]		3.46689e-05	0	1	2	2	P49327	P49327 [612-631]	0	2611.34	0	1.347	1.167	1.137	1.769	0.909	1.764	1.488	1.238	1.125	1.201	1.317	1.586	0.999	1.095	1.077	1.319	76.1	102.6	88.9	86.6	134.7	69.2	134.3	113.3	94.3	84	94.4	100.8	110.6	133.2	83.9	91.9	90.5	110.7
	FALSE	High	[K].EAHLPPGAMAAVGLSWEECK.[Q]	1xCarbamidomethyl [C19]; 1xOxidation [M9]; 1xTMT6plex [K20]; 1xTMT6plex [N-Term]		6.5255e-05	0	1	2	9	P49327	P49327 [612-631]	0	2627.34	0	0.815	0.978	0.896	1.17	0.958	1.106	1.079	1.056	0.787	1.301	1.15	0.863	1.055	0.947	1.021	0.693	99.4	81	97.2	89.1	116.2	95.2	109.9	107.2	104.9	102.1	80.4	132.8	117.4	88.1	107.7	96.7	104.3	70.7
	FALSE	High	[R].GYDYGPHFQGILEASLEGDSGR.[L]	1xTMT6plex [N-Term]		1.60417e-05	0	1	2	1	P49327	P49327 [998-1019]	0	2597.25	0	2.573	1.043	3.765	1.526	2.021	3.455	1.269	1.059									101.6	261.5	106	382.7	155	205.4	351.1	129	107.7
	FALSE	High	[R].RPTPQDSPIFLPVDDTSFR.[W]	1xTMT6plex [N-Term]		5.49379e-05	0	1	2	6	P49327	P49327 [1405-1423]	0	2417.27	0	1.391	1.039	2.057	1.3	1.217	2.083	1.08	1.046	1.038	0.953	0.918	0.977	0.909	0.883	1.01	1.023	73.7	102.5	76.6	151.6	95.8	89.7	153.5	79.6	77.1	103.3	107.2	98.4	94.9	101	93.9	91.2	104.4	105.7
	FALSE	High	[R].HAQPTCPGAQLCTVYYASLNFR.[D]	2xCarbamidomethyl [C6; C12]; 1xTMT6plex [N-Term]		2.14732e-05	0	1	2	1	P49327	P49327 [1553-1574]	0	2783.36	0	0.95	1.185	1.985	1.495	1.043	1.799	1.437	1.048									150.7	143.3	178.6	299.3	225.3	157.3	271.1	216.5	158
	FALSE	High	[K].EQGVTFPSGDIQEQLIR.[S]	1xTMT6plex [N-Term]		1.26748e-05	0	1	2	4	P49327	P49327 [258-274]	0	2146.13	0	1.099	0.936	1.558	1.051	1.454	1.626	1.061	0.903	1.685	2.095	1.505	1.441	1.259	1.24	1.048	1.622	84.2	92.5	78.8	131.2	88.5	122.5	136.9	89.3	76	69.8	117.6	146.2	105	100.6	87.9	86.6	73.1	113.2
	FALSE	High	[K].LTPGCEAEAETEAICFFVQQFTDMEHNR.[V]	2xCarbamidomethyl [C5; C15]; 1xOxidation [M24]; 1xTMT6plex [N-Term]		5.59635e-05	0	1	2	2	P49327	P49327 [2355-2382]	0	3575.61	0
	FALSE	High	[K].DTVTISGPQAPVFEFVEQLRK.[E]	1xTMT6plex [K21]; 1xTMT6plex [N-Term]		6.61096e-07	0	1	2	3	P49327	P49327 [647-667]	1	2819.57	0	1.205	0.922	1.493	1.8	0.735	1.302	1.192	0.775	1.952	0.732	1.476	1.476	0.801	1.865	0.997	1.045	86.3	104	79.6	128.9	155.4	63.4	112.4	102.9	66.9	79.3	154.9	58.1	117.1	117.1	63.5	148	79.1	82.9
	FALSE	High	[R].IPGLLSPHPLLQLSYTATDR.[H]	1xTMT6plex [N-Term]		6.82743e-06	0	1	2	2	P49327	P49327 [1256-1275]	0	2421.37	0	1.536	1.09	2.458	1.859	1.673	2.472	1.175	0.966	2.724	1.915	1.107	1.714	1.046	1.009	0.978	1.981	63.3	97.1	68.9	155.5	117.6	105.8	156.4	74.3	61.1	66.8	182	127.9	73.9	114.5	69.9	67.4	65.4	132.3
	FALSE	High	[K].LPEDPLLSGLLDSPALK.[A]	1xTMT6plex [K17]; 1xTMT6plex [N-Term]		4.25903e-05	0	1	2	15	P49327	P49327 [1209-1225]	0	2236.32	0	0.839	0.957	1.054	1.665	0.709	1.165	1.408	1.162	1.087	1.092	1.438	1.269	0.951	1.435	1.028	0.808	90.4	75.8	86.5	95.3	150.5	64	105.3	127.2	105	89	96.7	97.2	128	113	84.7	127.7	91.6	72
	FALSE	High	[K].MVVPGLDGAQIPR.[D]	1xTMT6plex [N-Term]		9.6201e-05	0	1	2	8	P49327	P49327 [1159-1171]	0	1581.9	0	1.068	0.847	1.339	1.368	0.707	1.462	1.019	0.73	1.279	0.773	0.914	1.195	0.667	1.136	0.813	1.014	94.4	100.8	79.9	126.3	129	66.7	138	96.1	68.9	102.4	130.9	79.1	93.6	122.3	68.3	116.3	83.3	103.8
	FALSE	High	[R].DGLLENQTPEFFQDVCKPK.[Y]	1xCarbamidomethyl [C16]; 2xTMT6plex [K17; K19]; 1xTMT6plex [N-Term]		1.90487e-06	0	1	2	5	P49327	P49327 [1977-1995]	0	2952.57	0	0.458	0.936	0.391	1.238	0.319	0.421	1.294	0.995	0.626	0.664	1.334	0.863	1.063	1.216	1	0.639	127.6	58.4	119.4	49.9	158	40.7	53.7	165.2	127	107.1	67	71.1	142.8	92.4	113.9	130.2	107.1	68.4
	FALSE	High	[K].VLLSLEHGLWAPNLHFHSPNPEIPALLDGR.[L]	1xTMT6plex [N-Term]		2.59803e-05	0	1	2	1	P49327	P49327 [344-373]	0	3571.94	0	0.972	1.159	1.41	1.159	1.402	1.666	1.25	1.148									161.2	156.7	186.9	227.3	186.9	225.9	268.5	201.5	185.1
	FALSE	High	[K].FCFTPHTEEGCLSER.[A]	2xCarbamidomethyl [C2; C11]; 1xTMT6plex [N-Term]		9.18709e-05	0	1	2	14	P49327	P49327 [1117-1131]	0	2098.95	0	1.628	0.913	2.477	1.475	1.413	2.464	0.967	0.891	1.917	1.961	1.323	1.67	1.009	1.246	1.113	1.495	68	110.8	62.1	168.5	100.3	96.2	167.7	65.8	60.6	70.7	135.5	138.6	93.5	118	71.3	88	78.7	105.7
	FALSE	High	[R].VLFPATGYLSIVWK.[T]	1xTMT6plex [K14]; 1xTMT6plex [N-Term]		6.05342e-05	0	1	2	4	P49327	P49327 [884-897]	0	2052.23	0	1.143	1.298	1.518	1.63	2.274	1.468	1.487	1.329	1.886	1.368	1.395	1.356	1.249	1.311	1.387	1.391	68.5	78.3	88.9	103.9	111.6	155.7	100.5	101.8	91	72.9	137.5	99.8	101.7	98.8	91	95.6	101.2	101.4
	FALSE	High	[R].AALQEELQLCK.[G]	1xCarbamidomethyl [C10]; 1xTMT6plex [K11]; 1xTMT6plex [N-Term]		9.7115e-05	0	1	2	14	P49327	P49327 [1132-1142]	0	1761	0	1.094	0.979	1.435	1.541	0.794	1.313	1.289	1.09	1.207	1.262	1.362	1.364	1.107	1.355	0.986	1.159	85.4	93.4	83.6	122.6	131.6	67.8	112.1	110.1	93.2	83.3	100.6	105.1	113.4	113.6	92.2	112.9	82.2	96.6
	FALSE	High	[R].AAPLDSIHSLAAYYIDCIR.[Q]	1xCarbamidomethyl [C17]; 1xTMT6plex [N-Term]		6.46423e-05	0	1	2	1	P49327	P49327 [2276-2294]	0	2378.24	0	1.577	1.136	2.334	1.811	1.333	2.23	1.436	1.222									127.9	201.6	145.3	298.4	231.5	170.4	285.1	183.6	156.2
	FALSE	High	[R].FPQLDSTSFANSR.[D]	1xTMT6plex [N-Term]		7.45091e-05	0	1	2	15	P49327	P49327 [1712-1724]	0	1698.86	0	1.562	0.995	2.533	1.488	1.37	2.382	1.226	0.983	1.816	1.818	1.296	1.516	1.66	1.245	1.094	1.648	66.5	103.8	66.1	168.4	98.9	91.1	158.4	81.5	65.4	68.7	124.8	125	89.1	104.2	114.1	85.6	75.2	113.3
	FALSE	High	[R].LFDHPESPTPNPTEPLFLAQAEVYK.[E]	1xTMT6plex [K25]; 1xTMT6plex [N-Term]		2.24978e-05	0	1	2	3	P49327	P49327 [968-992]	0	3298.74	0	1.38	1.068	1.533	2.165	1.215	1.439	1.276	1.056	1.512	2.005	2.399	1.876	1.243	1.971	1.26	1.736	74.2	102.4	79.2	113.7	160.6	90.1	106.7	94.7	78.3	60	90.7	120.3	143.9	112.5	74.6	118.2	75.6	104.1
	FALSE	High	[K].ACLDTAVENMPSLK.[M]	1xCarbamidomethyl [C2]; 1xTMT6plex [K14]; 1xTMT6plex [N-Term]		8.38584e-05	0	1	2	2	P49327	P49327 [1226-1239]	0	2007.07	0									1.281	1.278	1.211	1.645	1.054	1.027	0.99	1.35										166.1	212.8	212.3	201.2	273.3	175.1	170.6	164.4	224.2
	FALSE	High	[K].WTSQDSLLGMEFSGR.[D]	1xTMT6plex [N-Term]		3.34471e-05	0	1	2	2	P49327	P49327 [1592-1606]	0	1942.95	0	1.234	1.077	1.631	1.54	0.614	1.568	1.356	0.832	1.336	0.883	0.876	1.428	0.922	1.026	0.917	1.441	82.9	102.4	89.3	135.3	127.7	50.9	130	112.5	69	91.6	122.3	80.9	80.2	130.7	84.5	93.9	84	131.9
	FALSE	High	[K].VVVQVLAEEPEAVLK.[G]	1xTMT6plex [K15]; 1xTMT6plex [N-Term]		3.26712e-05	0	1	2	4	P49327	P49327 [1852-1866]	0	2081.26	0	0.951	1.157	1.164	1.568	0.906	1.29	1.498	1.155	1.271	1.38	1.339	1.303	1.205	1.35	1.133	1.072	84.2	80.1	97.4	98	132	76.3	108.6	126.1	97.3	81.4	103.5	112.4	109	106.1	98.1	109.9	92.2	87.3
	FALSE	High	[K].ADEASELACPTPK.[E]	1xCarbamidomethyl [C9]; 1xTMT6plex [K13]; 1xTMT6plex [N-Term]		7.86409e-05	0	1	2	21	P49327	P49327 [2194-2206]	0	1846.96	0	1.318	1.042	1.713	2.14	1.006	1.548	1.344	1.033	1.121	1.24	1.32	1.428	1.095	1.202	1.014	1.216	74.1	97.7	77.3	126.9	158.6	74.6	114.7	99.6	76.6	84.6	94.9	104.9	111.7	120.9	92.6	101.7	85.8	102.9
	FALSE	High	[K].TGGAYGEDLGADYNLSQVCDGK.[V]	1xCarbamidomethyl [C19]; 1xTMT6plex [K22]; 1xTMT6plex [N-Term]		2.98672e-06	0	1	2	6	P49327	P49327 [2450-2471]	0	2748.32	0	0.769	1.137	0.828	1.082	0.519	0.729	1.464	1.143	0.501	0.64	1.333	0.874	1.073	1.04	0.952	0.767	103.8	79.8	118	85.9	112.3	53.9	75.7	152	118.7	110	55.1	70.4	146.7	96.2	118.1	114.4	104.8	84.4
	FALSE	High	[R].ALGLGVEQLPVVFEDVVLHQATILPK.[T]	1xTMT6plex [K26]; 1xTMT6plex [N-Term]		2.09269e-05	0	1	2	2	P49327	P49327 [902-927]	0	3243.91	0	0.614	0.826	2.019	1.884	0.01	2.266	1.5	0.689									166.7	102.3	137.7	336.6	314		377.8	250	114.9
	FALSE	High	[K].EDGLAQQQTQLNLR.[S]	1xTMT6plex [N-Term]		2.69912e-05	0	1	2	14	P49327	P49327 [2207-2220]	0	1842.99	0	1.159	1.046	1.88	1.25	4.735	1.324	1.155	0.974	1.227	1.212	1.246	1.17	1.095	1.066	1.243	1.132	62	71.8	64.8	116.5	77.5	293.4	82	71.6	60.4	86.6	106.3	105	108	101.3	94.9	92.3	107.7	98
	FALSE	High	[R].GGNVGINSFGFGGSNVHIILRPNTQPPPAPAPHATLPR.[L]	1xTMT6plex [N-Term]		2.413e-06	0	1	2	2	P49327	P49327 [385-422]	0	4087.19	0	2.222	1.092	3.773	1.465	0.514	3.17	1.017	1	0.732	0.88	0.402	0.868	0.91	0.644	0.752	1.236	59	131.1	64.4	222.6	86.4	30.3	187.1	60	59	121.2	88.8	106.7	48.7	105.3	110.3	78.1	91.1	149.9
	FALSE	High	[K].GILADEDSSRPVWLK.[A]	1xTMT6plex [K15]; 1xTMT6plex [N-Term]		4.68059e-05	0	1	2	5	P49327	P49327 [1430-1444]	0	2144.21	0	1.447	0.958	2.157	1.631	1.038	2.258	1.281	0.952	1.63	1.674	1.332	1.672	1.06	1.215	1.005	1.547	70.7	102.3	67.8	152.6	115.4	73.4	159.7	90.7	67.4	74.2	120.9	124.2	98.8	124	78.6	90.1	74.5	114.7
	FALSE	High	[K].AINCATSGVVGLVNCLR.[R]	2xCarbamidomethyl [C4; C15]; 1xTMT6plex [N-Term]		5.50682e-06	0	1	2	4	P49327	P49327 [1445-1461]	0	2033.08	0	1.391	1.015	3.563	1.751	0.816	2.996	1.374	1.104	2.342	2.066	1.126	1.74	1.115	1.072	1.061	1.779	60	83.4	60.8	213.7	105	48.9	179.7	82.4	66.2	67.7	158.5	139.8	76.2	117.7	75.4	72.5	71.8	120.4
	FALSE	High	[R].LHLSGIDANPNALFPPVEFPAPR.[G]	1xTMT6plex [N-Term]		3.09225e-06	0	1	2	3	P49327	P49327 [803-825]	0	2701.47	0	2.971	0.9	3.978	1.467	3.628	4.225	1.008	0.97	1.533	1.669	1.234	1.283	1.173	1.194	1.248	1.592	44.7	132.7	40.2	177.7	65.5	162.1	188.8	45	43.3	75.5	115.7	126	93.2	96.8	88.5	90.1	94.2	120.1
	FALSE	High	[R].GLKPSCTIIPLMK.[K]	1xCarbamidomethyl [C6]; 2xTMT6plex [K3; K13]; 1xTMT6plex [N-Term]		0.000156476	5.95039e-05	1	2	2	P49327	P49327 [774-786]	0	2145.31	0									0.908	0.883	0.89	1.533	0.908	0.878	0.836	1.297										197	179	174.1	175.4	302.2	179	173	164.7	255.7
	FALSE	High	[R].GGPEVQQVPAGERPLWFICSGMGTQWR.[G]	1xCarbamidomethyl [C19]; 1xOxidation [M22]; 1xTMT6plex [N-Term]		0.000190819	5.95039e-05	1	2	2	P49327	P49327 [478-504]	0	3288.62	0	1.777	1.121	5.598	1.825	2.098	4.522	1.412	1.337	5.168	2.463	1.443	2.605	0.892	1.461	1.274	2.168	43.5	77.3	48.7	243.5	79.4	91.3	196.7	61.4	58.2	48.7	251.8	120	70.3	126.9	43.5	71.2	62.1	105.6
	FALSE	High	[R].GNAGQSNYGFANSAMER.[I]	1xTMT6plex [N-Term]		0.000134268	5.95039e-05	1	2	6	P49327	P49327 [2027-2043]	0	2002.92	0	1.968	1.022	4.382	2.333	0.305	3.8	1.34	0.83									106	208.6	108.4	464.5	247.3	32.4	402.8	142	88
	FALSE	High	[R].GNAGQSNYGFANSAMER.[I]	1xOxidation [M15]; 1xTMT6plex [N-Term]		0.000108415	5.95039e-05	1	2	23	P49327	P49327 [2027-2043]	0	2018.92	0	0.996	0.946	1.284	0.933	0.735	1.18	0.678	0.789	1.267	1.09	0.938	1.017	0.995	0.978	1.052	1.088	105.4	105	99.6	135.3	98.3	77.4	124.3	71.5	83.2	95.5	121	104.1	89.5	97.1	95	93.4	100.5	103.9
	FALSE	High	[R].TLLEGSGLESIISIIHSSLAEPR.[V]	1xTMT6plex [N-Term]		0.000161039	5.95039e-05	1	2	2	P49327	P49327 [2483-2505]	0	2651.48	0
	FALSE	High	[R].SDEAVKPFGLK.[V]	2xTMT6plex [K6; K11]; 1xTMT6plex [N-Term]		0.000156476	5.95039e-05	1	2	16	P49327	P49327 [523-533]	0	1878.13	0	0.617	0.981	0.499	1.204	0.413	0.626	1.278	0.937	0.719	0.64	1.251	0.814	0.944	1.169	0.977	0.679	119.1	73.5	116.9	59.4	143.5	49.3	74.5	152.3	111.6	109.9	79	70.3	137.4	89.4	103.7	128.4	107.3	74.6
	FALSE	High	[R].SLLVNPEGPTLMR.[L]	1xTMT6plex [N-Term]		0.000133735	5.95039e-05	1	2	7	P49327	P49327 [2221-2233]	0	1655.94	0	0.877	0.999	1.625	1.302	0.504	1.695	1.214	0.846	1.696	0.954	1.155	1.151	0.85	0.989	0.828	1.066	89.4	78.5	89.4	145.4	116.5	45	151.6	108.6	75.7	92.9	157.5	88.6	107.3	106.9	79	91.9	76.9	99
	FALSE	High	[K].SNMGHPEPASGLAALAK.[V]	1xTMT6plex [K17]; 1xTMT6plex [N-Term]		0.000221951	5.95039e-05	1	2	2	P49327	P49327 [327-343]	0	2109.15	0	1.114	1.081	0.88	1.385	1.291	1.351	1.047	0.971									177.9	198.2	192.2	156.6	246.4	229.6	240.2	186.3	172.7
	FALSE	High	[K].SNMGHPEPASGLAALAK.[V]	1xOxidation [M3]; 1xTMT6plex [K17]; 1xTMT6plex [N-Term]		0.000218323	5.95039e-05	1	2	5	P49327	P49327 [327-343]	0	2125.15	0	1.37	1.071	1.19	1.229	1.547	1.335	1.1	1.102	0.674	1.056	0.688	0.558	1.139	0.739	1.149	1.334	82.2	112.7	88	97.9	101.1	127.2	109.8	90.5	90.6	108	72.8	114	74.3	60.2	122.9	79.8	124	144
	FALSE	High	[R].WLSTSIPEAQWHSSLAR.[T]	1xTMT6plex [N-Term]		0.000100306	5.95039e-05	1	2	2	P49327	P49327 [712-728]	0	2198.16	0	0.536	1.038	0.781	0.607	0.596	0.766	1.158	1.03	1.783	1.361	0.893	1.633	0.973	1.042	0.905	1.688	119.8	64.2	124.4	93.6	72.7	71.4	91.8	138.8	123.4	79.8	142.3	108.6	71.3	130.3	77.7	83.1	72.2	134.7
	FALSE	High	[K].VVEVLAGHGHLYSR.[I]	1xTMT6plex [N-Term]		0.00015429	5.95039e-05	1	1	10	P49327	P49327 [1242-1255]	0	1765.99	0									4.216	3.298	1.801	2.877	1.24	1.272	1.403	2.827										90.3	380.7	297.7	162.7	259.8	111.9	114.9	126.7	255.3
	FALSE	High	[R].VTAIHIDPATHR.[Q]	1xTMT6plex [N-Term]		0.000232616	5.95039e-05	1	2	11	P49327	P49327 [1052-1063]	0	1559.89	0	1.691	0.917	1.938	1.067	1.461	2.206	1.195	1.023	1.986	1.922	1.53	1.393	1.123	1.5	1.216	1.641	72	121.8	66	139.5	76.8	105.2	158.9	86.1	73.7	67.6	134.3	130	103.5	94.2	75.9	101.4	82.2	110.9
	FALSE	High	[K].VGDPQELNGITR.[A]	1xTMT6plex [N-Term]		0.000109076	5.95039e-05	1	2	8	P49327	P49327 [299-310]	0	1527.83	0	1.291	1.046	2.078	1.539	1.045	1.798	1.406	1.185	1.818	1.77	1.591	1.731	1.069	1.514	1.053	1.102	72.6	93.8	76	150.9	111.8	76	130.7	102.1	86.1	71.2	129.4	126	113.2	123.2	76.1	107.7	74.9	78.4
	FALSE	High	[R].VFTTVGSAEK.[R]	1xTMT6plex [K10]; 1xTMT6plex [N-Term]		0.000145656	5.95039e-05	1	2	15	P49327	P49327 [1695-1704]	0	1496.87	0	0.937	0.828	0.74	1.005	0.806	0.675	1.023	0.851	0.896	0.767	1.121	0.782	0.9	0.919	0.985	0.741	114.4	107.3	94.7	84.7	115	92.2	77.2	117	97.4	111	99.4	85.1	124.4	86.8	99.9	101.9	109.3	82.2
	FALSE	High	[R].VAAAVDLIIK.[S]	1xTMT6plex [K10]; 1xTMT6plex [N-Term]		0.00019162	5.95039e-05	1	2	3	P49327	P49327 [2397-2406]	0	1470.97	0	1.347	1.054	1.558	1.528	1.059	1.509	1.329	1.054	1.3	1.177	1.335	1.256	1.209	1.128	1.159	1.275	78.7	106	82.9	122.6	120.2	83.3	118.7	104.6	82.9	83	107.9	97.7	110.9	104.3	100.4	93.6	96.2	105.9
	FALSE	High	[R].LSIPTYGLQCTR.[AG]	1xCarbamidomethyl [C10]; 1xTMT6plex [N-Term]		0.000130119	5.95039e-05	1	3	23	P49327	P49327 [2264-2275]	0	1637.89	0	1.201	0.934	2.197	1.428	0.924	1.799	1.182	0.983	1.74	1.427	1.209	1.416	0.983	1.202	1.079	1.32	77.3	92.8	72.2	169.7	110.3	71.4	139	91.3	75.9	79.1	137.6	112.9	95.7	112.1	77.8	95.1	85.3	104.4
	FALSE	High	[R].LGMLSPEGTCK.[A]	1xCarbamidomethyl [C10]; 1xTMT6plex [K11]; 1xTMT6plex [N-Term]		0.000245074	5.95039e-05	1	2	9	P49327	P49327 [203-213]	0	1650.9	0	0.983	1.06	1.184	1.556	0.617	1.162	1.309	0.924	1.017	0.924	1.141	1.456	0.959	1.039	0.833	1.134	91.9	90.3	97.4	108.8	143	56.7	106.8	120.3	84.9	94.7	96.3	87.5	108	137.9	90.8	98.4	78.9	107.4
	FALSE	High	[R].QEPLLIGSTK.[S]	1xTMT6plex [K10]; 1xTMT6plex [N-Term]		0.000175466	5.95039e-05	1	2	21	P49327	P49327 [317-326]	0	1543.95	0	0.871	1.02	1.148	1.217	1.032	1.082	1.373	1.056	1.103	1.103	1.351	1.16	1.158	1.274	1.073	1.129	91.8	80	93.7	105.4	111.8	94.8	99.4	126.1	97	86.9	95.9	95.9	117.5	100.8	100.7	110.7	93.3	98.2
	FALSE	High	[K].AFDTAGNGYCR.[S]	1xCarbamidomethyl [C10]; 1xTMT6plex [N-Term]		0.000173645	5.95039e-05	1	2	2	P49327	P49327 [214-224]	0	1460.68	0	2.27	1.007	4.149	2.068	0.895	2.768	1.676	1.014	3.345	2.038	1.442	2.144	1.046	1.442	0.84	3.107	53.4	121.3	53.8	221.6	110.5	47.8	147.9	89.5	54.1	54.9	183.5	111.8	79.1	117.6	57.4	79.1	46.1	170.5
	FALSE	High	[R].AFEVSENGNLVVSGK.[V]	1xTMT6plex [K15]; 1xTMT6plex [N-Term]		0.000158535	5.95039e-05	1	2	10	P49327	P49327 [943-957]	0	2008.11	0	1.177	0.945	1.993	1.067	0.742	1.296	1.104	0.776	1.192	1.143	0.909	1.099	1.027	0.929	0.883	1.072	89.1	104.9	84.2	177.6	95.1	66.2	115.5	98.3	69.1	97.3	115.9	111.2	88.4	106.9	99.9	90.3	85.9	104.3
	FALSE	High	[R].DTSFEQHVLWHTGGK.[G]	1xTMT6plex [K15]; 1xTMT6plex [N-Term]		0.000143461	5.95039e-05	1	2	9	P49327	P49327 [1725-1739]	0	2200.16	0	1.521	0.983	1.61	1.988	1.109	1.879	1.225	1.056	1.975	2.223	1.976	1.985	1.021	1.749	1.336	1.976	72.8	110.7	71.5	117.1	144.6	80.6	136.7	89.1	76.9	59.1	116.6	131.3	116.7	117.2	60.3	103.3	78.9	116.7
	FALSE	High	[K].DTVTISGPQAPVFEFVEQLR.[K]	1xTMT6plex [N-Term]		0.000139134	5.95039e-05	1	2	3	P49327	P49327 [647-666]	0	2462.31	0	1.283	1.008	1.353	1.124	0.627	1.452	1.064	1.083	0.893	1.443	1.053	0.81	1.083	0.957	0.991	1.288	90.1	115.5	90.8	121.8	101.2	56.5	130.8	95.8	97.5	94.6	84.5	136.4	99.6	76.6	102.4	90.5	93.7	121.7
	FALSE	High	[K].ACLDTAVENMPSLK.[M]	1xCarbamidomethyl [C2]; 1xOxidation [M10]; 1xTMT6plex [K14]; 1xTMT6plex [N-Term]		0.000145021	5.95039e-05	1	2	13	P49327	P49327 [1226-1239]	0	2023.06	0	1.019	1.058	1.308	1.207	0.982	1.271	1.232	1.087	1.531	1.768	1.347	1.144	1.284	1.486	1.278	1.039	88.6	90.2	93.7	115.8	106.9	86.9	112.6	109.1	96.3	75.8	116	133.9	102.1	86.7	97.3	112.6	96.8	78.8
	FALSE	High	[R].DNLEFFLAGIGR.[L]	1xTMT6plex [N-Term]		0.000113716	5.95039e-05	1	2	6	P49327	P49327 [791-802]	0	1580.86	0	1.188	1.019	1.717	1.432	0.94	1.821	1.438	1.117	1.557	1.415	1.336	1.257	1.087	1.175	1.062	1.194	77.1	91.6	78.5	132.4	110.4	72.5	140.4	110.9	86.1	81.2	126.4	114.9	108.5	102.1	88.3	95.4	86.2	97
	FALSE	High	[R].FDASFFGVHPK.[Q]	1xTMT6plex [K11]; 1xTMT6plex [N-Term]		0.000142694	5.95039e-05	1	3	4	P49327	P49327 [60-70]	0	1709.94	0	0.901	1.063	1.115	1.252	0.847	1.074	1.192	0.976	1.487	1.523	1.531	1.389	0.973	1.529	1.099	1.212	95.5	86	101.6	106.6	119.6	80.9	102.6	113.9	93.2	76.6	113.9	116.7	117.4	106.4	74.6	117.2	84.2	92.9
	FALSE	High	[R].DPETLVGYSMVGCQR.[A]	1xCarbamidomethyl [C13]; 1xOxidation [M10]; 1xTMT6plex [N-Term]		0.000155193	5.95039e-05	1	3	12	P49327	P49327 [123-137]	0	1956.94	0	1.294	0.998	1.501	1.089	1.413	1.543	1.047	0.896	1.407	1.139	1.037	1.023	1.069	1.003	1.197	1.132	83.5	108	83.3	125.3	90.9	117.9	128.8	87.4	74.8	89.9	126.5	102.4	93.2	92	96.1	90.2	107.7	101.8
	FALSE	High	[K].AQVADVVVSR.[W]	1xTMT6plex [N-Term]		0.000188709	5.95039e-05	1	2	27	P49327	P49327 [1073-1082]	0	1272.75	0	1.394	0.904	2.214	1.489	1.387	2.098	1.147	0.98	2.208	1.968	1.288	1.556	1.047	1.227	1.02	1.449	71.4	99.5	64.5	158	106.2	98.9	149.7	81.8	69.9	70.5	155.7	138.8	90.8	109.7	73.8	86.5	71.9	102.2
	FALSE	High	[K].FDLSQNHPLGMAIFLK.[N]	1xOxidation [M11]; 1xTMT6plex [K16]; 1xTMT6plex [N-Term]		0.000141486	5.95039e-05	1	2	2	P49327	P49327 [1772-1787]	0	2305.28	0	0.954	0.983	1.436	1.184	1.56	1.261	1.075	0.971	1.595	1.762	1.59	1.154	1.389	1.357	1.339	0.867	86.3	82.3	84.9	124	102.2	134.7	108.8	92.8	83.9	74.7	119.1	131.6	118.7	86.2	103.7	101.3	100	64.7
	FALSE	High	[K].FDLSQNHPLGMAIFLK.[N]	1xTMT6plex [K16]; 1xTMT6plex [N-Term]		0.000119691	5.95039e-05	1	2	2	P49327	P49327 [1772-1787]	0	2289.28	0	1.514	0.967	1.974	2.718	1.091	2.27	1.138	1.103	3.038	2.364	1.798	2.837	0.927	1.509	1.216	2.742	65.3	98.9	63.2	129	177.5	71.3	148.3	74.3	72.1	51.6	156.8	122.1	92.8	146.5	47.9	77.9	62.8	141.6
	FALSE	High	[R].CPPGVVPACHNSK.[D]	2xCarbamidomethyl [C1; C9]; 1xTMT6plex [K13]; 1xTMT6plex [N-Term]		0.000188709	5.95039e-05	1	2	11	P49327	P49327 [634-646]	0	1880.99	0	1.019	0.988	1.747	1.741	0.855	1.653	1.121	0.795	1.889	2.163	0.925	1.692	0.848	1.277	0.983	2.147	82.4	84	81.4	144	143.5	70.4	136.3	92.4	65.6	69.6	131.6	150.7	64.4	117.8	59	88.9	68.5	149.5
	FALSE	High	[R].EVWALVQAGIR.[D]	1xTMT6plex [N-Term]		0.000252003	0.000112658	1	2	1	P49327	P49327 [1809-1819]	0	1470.86	0	1.005	1.042	1.712	1.355	1.041	1.761	1.354	1.069									158.7	159.6	165.4	271.8	215.1	165.3	279.5	215	169.6
	FALSE	High	[R].EGGFLLLHTLLR.[G]	1xTMT6plex [N-Term]		0.000253181	0.000112658	1	2	2	P49327	P49327 [1338-1349]	0	1597.96	0	0.768	1.021	1.732	1.343	0.465	1.849	1.312	0.985	1.997	1.737	1.265	1.496	1.1	1.07	1.007	1.254	85.9	66	87.7	148.8	115.4	40	158.9	112.7	84.7	75.5	150.7	131.1	95.5	112.9	83	80.7	76	94.6
	FALSE	High	[R].GLKPSCTIIPLMK.[K]	1xCarbamidomethyl [C6]; 1xOxidation [M12]; 2xTMT6plex [K3; K13]; 1xTMT6plex [N-Term]		0.000258365	0.000112658	1	2	8	P49327	P49327 [774-786]	0	2161.31	0	1.084	0.92	1.187	1.251	0.775	1.24	1.093	0.931	1.113	1.347	1.316	1.095	1.266	1.361	1.285	1.033	94.9	102.9	87.4	112.6	118.7	73.5	117.7	103.8	88.4	83.2	92.6	112.1	109.5	91.1	105.3	113.2	106.9	86
	FALSE	High	[K].SFYGSTLFLCR.[R]	1xCarbamidomethyl [C10]; 1xTMT6plex [N-Term]		0.000266601	0.000112658	1	2	2	P49327	P49327 [1394-1404]	0	1579.81	0	0.848	1.081	1.995	1.295	1.05	1.675	1.458	1.164	1.317	1.3	1.366	1.023	1.015	1.163	1.071	0.873	77.8	66	84.1	155.2	100.8	81.7	130.3	113.5	90.6	88.9	117	115.5	121.4	90.9	90.2	103.4	95.1	77.6
	FALSE	High	[R].DLVEAVAHILGIR.[D]	1xTMT6plex [N-Term]		0.000276478	0.000112658	1	2	2	P49327	P49327 [2126-2138]	0	1634.98	0
	FALSE	High	[R].LQVVDQPLPVR.[G]	1xTMT6plex [N-Term]		0.000269986	0.000112658	1	2	24	P49327	P49327 [374-384]	0	1492.9	0	1.06	0.965	1.917	1.217	0.991	1.703	1.238	0.954	1.43	1.22	1.067	1.086	1.028	1.02	0.923	1.032	81.5	86.4	78.6	156.2	99.2	80.8	138.8	100.9	77.7	91.8	131.2	112	97.9	99.6	94.4	93.6	84.7	94.8
	FALSE	High	[R].VLEALLPLK.[G]	1xTMT6plex [K9]; 1xTMT6plex [N-Term]		0.00035253	0.000136946	1	2	4	P49327	P49327 [2383-2391]	0	1453.98	0	1.228	1.235	1.385	1.49	0.01	0.87	1.329	1.199	0.498	1.479	1.701	1.312	1.044	1.538	1.154	1.076	92.4	113.5	114.2	128.1	137.7		80.4	122.8	110.9	83.3	41.5	123.2	141.7	109.3	87	128.1	96.2	89.6
	FALSE	High	[R].KLQELSSK.[A]	2xTMT6plex [K1; K8]; 1xTMT6plex [N-Term]		0.000440205	0.000136946	1	2	7	P49327	P49327 [2186-2193]	1	1620.03	0	0.709	0.959	0.56	1.329	0.685	0.714	1.223	0.882	0.952	0.941	1.361	1.109	1.083	1.197	1.003	0.819	111.6	79.2	107.1	62.5	148.4	76.5	79.7	136.6	98.5	95.1	90.5	89.5	129.4	105.5	103	113.8	95.4	77.8
	FALSE	High	[R].SEGVVAVLLTK.[K]	1xTMT6plex [K11]; 1xTMT6plex [N-Term]		0.00041935	0.000136946	1	2	2	P49327	P49327 [225-235]	0	1573.99	0	0.701	0.844	1.142	1.299	1.178	0.466	1.358	1.009	1.16	0.971	1.831	1.283	1.41	1.349	1.085	0.934	100	70.1	84.4	114.2	130	117.8	46.6	135.8	100.9	81.7	94.7	79.3	149.5	104.8	115.1	110.1	88.6	76.2
	FALSE	High	[R].QQEQQVPILEK.[F]	1xTMT6plex [K11]; 1xTMT6plex [N-Term]		0.000442712	0.000136946	1	2	10	P49327	P49327 [1106-1116]	0	1798.05	0	1.038	1.006	1.251	1.086	0.899	1.291	1.25	1.129	1.274	1.259	1.321	0.96	1.238	1.029	1.13	1.076	90.4	93.9	91	113.2	98.3	81.3	116.7	113.1	102.1	87.5	111.4	110.1	115.6	84	108.3	90	98.9	94.1
	FALSE	High	[K].WTSQDSLLGMEFSGR.[D]	1xOxidation [M10]; 1xTMT6plex [N-Term]		0.000341343	0.000136946	1	2	2	P49327	P49327 [1592-1606]	0	1958.95	0	2.682	1.213	2.459	1.497	2.099	2.687	1.461	1.131									110.9	297.4	134.5	272.7	166	232.8	298	162	125.5
	FALSE	High	[R].GTPLISPLIK.[W]	1xTMT6plex [K10]; 1xTMT6plex [N-Term]		0.000304489	0.000136946	1	2	6	P49327	P49327 [826-835]	0	1496.98	0	1.075	0.982	1.597	1.351	0.904	1.431	1.187	0.982	1.167	0.984	0.935	1.008	1.216	0.938	1.012	0.824	85.6	92.1	84.1	136.8	115.7	77.4	122.5	101.7	84.1	99.1	115.6	97.5	92.6	99.9	120.5	92.9	100.3	81.7
	FALSE	High	[K].GLVQALQTK.[V]	1xTMT6plex [K9]; 1xTMT6plex [N-Term]		0.000296684	0.000136946	1	2	22	P49327	P49327 [1143-1151]	0	1415.9	0	1.36	0.938	1.857	1.604	0.884	1.823	1.261	0.942	1.456	1.243	1.141	1.31	0.985	1.138	0.93	1.167	77.1	104.9	72.3	143.3	123.7	68.2	140.6	97.3	72.6	86.8	126.4	107.9	99.1	113.7	85.5	98.8	80.7	101.3
	FALSE	High	[R].RVYATILNAGTNTDGFK.[E]	1xTMT6plex [K17]; 1xTMT6plex [N-Term]		0.00045646	0.000176826	1	2	2	P49327	P49327 [241-257]	1	2299.28	0	0.557	0.763	0.439	0.653	0.567	1.186	0.994	0.714									261.9	145.8	199.9	115	171	148.6	310.6	260.3	187
	FALSE	High	[K].YSGTLNLDR.[V]	1xTMT6plex [N-Term]		0.000535189	0.000214998	1	2	4	P49327	P49327 [1996-2004]	0	1267.68	0	1.041	0.955	1.8	1.337	0.937	1.865	1.284	1.027	1.794	1.467	1.331	1.111	0.976	1.324	1.065	1.14	80	83.3	76.4	144	107	75	149.2	102.8	82.2	80.3	144	117.8	106.9	89.2	78.4	106.3	85.5	91.6
	FALSE	High	[K].YHGNVMLLR.[A]	1xTMT6plex [N-Term]		0.000735879	0.000214998	1	2	10	P49327	P49327 [2439-2447]	0	1331.75	0	1.399	0.965	1.753	1.419	2.219	2.207	1.317	0.99	1.751	1.61	1.258	1.34	0.919	1.088	1.064	1.334	67.8	94.9	65.4	118.9	96.3	150.5	149.7	89.3	67.2	79.2	138.7	127.5	99.6	106.1	72.8	86.2	84.3	105.7
	FALSE	High	[R].RQQEQQVPILEK.[F]	1xTMT6plex [K12]; 1xTMT6plex [N-Term]		0.000517591	0.000214998	1	2	14	P49327	P49327 [1105-1116]	1	1954.15	0	1.068	1.016	1.203	1.265	1.219	1.403	1.172	1.035	1.011	0.985	1.214	1.135	1.033	1.164	1.059	1.167	86.7	92.6	88.1	104.3	109.6	105.7	121.6	101.6	89.7	92.1	93.1	90.8	111.9	104.6	95.2	107.2	97.5	107.5
	FALSE	High	[R].DIMLATGK.[L]	1xTMT6plex [K8]; 1xTMT6plex [N-Term]		0.00069147	0.000214998	1	2	11	P49327	P49327 [1575-1582]	0	1306.78	0									0.711	0.901	0.996	1.129	0.989	0.819	1.008	1.15										206.9	147	186.3	206	233.5	204.5	169.4	208.6	237.8
	FALSE	High	[R].DPSQQELPR.[L]	1xTMT6plex [N-Term]		0.000778743	0.000214998	1	2	9	P49327	P49327 [1172-1180]	0	1298.69	0	1.502	0.923	2.316	1.623	1.339	2.199	1.308	0.964	1.883	1.827	1.372	1.456	1.104	1.225	1.035	1.259	68.3	102.6	63.1	158.2	110.9	91.5	150.2	89.4	65.8	74	139.4	135.2	101.5	107.7	81.7	90.7	76.6	93.2
	FALSE	High	[K].MVVPGLDGAQIPR.[D]	1xOxidation [M1]; 1xTMT6plex [N-Term]		0.000667622	0.000214998	1	2	14	P49327	P49327 [1159-1171]	0	1597.89	0	1.16	1.132	2.382	1.268	0.716	2.098	1.29	0.99	1.275	1.185	0.91	0.947	1.016	0.95	0.985	0.941	74.8	86.8	84.7	178.1	94.8	53.5	156.9	96.4	74.1	97.7	124.6	115.8	88.9	92.5	99.3	92.8	96.3	92
	FALSE	High	[K].VLQGDLVMNVYR.[D]	1xOxidation [M8]; 1xTMT6plex [N-Term]		0.000793932	0.000214998	1	2	8	P49327	P49327 [1496-1507]	0	1651.9	0	0.947	1.153	1.091	1.162	0.441	1.322	1.101	0.967	1.232	1.046	1.225	0.952	1.003	1.229	1.03	0.79	98	92.8	113	106.9	113.9	43.2	129.6	107.9	94.7	94.7	116.6	99	115.9	90.1	95	116.3	97.5	74.8
	FALSE	High	[K].VLQGDLVMNVYR.[D]	1xTMT6plex [N-Term]		0.000507061	0.000214998	1	2	1	P49327	P49327 [1496-1507]	0	1635.91	0	1.095	1.144	1.098	0.744	0.734	1.312	0.91	0.879									201.9	221.1	231.1	221.6	150.2	148.2	264.9	183.7	177.4
	FALSE	High	[R].GYAVLGGER.[G]	1xTMT6plex [N-Term]		0.000585127	0.000214998	1	2	16	P49327	P49327 [469-477]	0	1150.64	0	1.888	1.019	3.865	1.663	2.025	3.821	1.319	1.043	2.867	2.376	1.299	1.843	1.058	1.288	1.109	1.66	51	96.3	52	197.2	84.8	103.3	194.9	67.3	53.2	62.1	177.9	147.5	80.6	114.4	65.7	80	68.8	103
	FALSE	High	[K].YHGNVMLLR.[A]	1xOxidation [M6]; 1xTMT6plex [N-Term]		0.000999525	0.00024796	1	2	9	P49327	P49327 [2439-2447]	0	1347.74	0	2.463	0.978	2.319	1.338	1.54	2.632	1.063	1.088	2.789	1.584	1.54	1.725	1.353	1.59	1.578	1.738	62.4	153.7	61.1	144.7	83.5	96.1	164.3	66.3	67.9	60.4	168.5	95.7	93.1	104.2	81.7	96.1	95.3	105
	FALSE	High	[K].VYQWDDPDPR.[L]	1xTMT6plex [N-Term]		0.00124097	0.000270235	1	2	22	P49327	P49327 [958-967]	0	1519.74	0	1.805	1.137	2.894	1.69	1.193	2.507	1.442	0.999	2.193	1.591	1.198	1.805	0.92	0.934	1.05	1.653	61.4	110.8	69.8	177.6	103.7	73.2	153.8	88.5	61.3	72.9	159.9	116	87.3	131.6	67.1	68.1	76.6	120.5
	FALSE	High	[K].HGLYLPTR.[V]	1xTMT6plex [N-Term]		0.00131168	0.000300383	1	2	11	P49327	P49327 [1044-1051]	0	1185.69	0	1.001	0.943	1.468	1.236	1.116	1.487	1.421	1.103	1.97	1.801	1.222	1.166	1.041	1.15	1.187	1.575	83.5	83.6	78.8	122.6	103.3	93.2	124.2	118.7	92.1	74.3	146.4	133.9	90.8	86.6	77.3	85.4	88.2	117.1
	FALSE	High	[R].SLLVNPEGPTLMR.[L]	1xOxidation [M12]; 1xTMT6plex [N-Term]		0.00127124	0.000300383	1	2	11	P49327	P49327 [2221-2233]	0	1671.93	0	1.007	1.036	2.001	1.166	0.851	1.725	1.331	1.027	1.47	1.535	1.331	1.206	1.131	1.435	1.173	0.961	80.8	81.3	83.7	161.6	94.2	68.8	139.3	107.5	83	80.1	117.7	122.9	106.5	96.6	90.5	114.9	93.9	77
	FALSE	High	[R].LGMLSPEGTCK.[A]	1xCarbamidomethyl [C10]; 1xOxidation [M3]; 1xTMT6plex [K11]; 1xTMT6plex [N-Term]		0.00151947	0.00032087	1	2	6	P49327	P49327 [203-213]	0	1666.89	0	0.773	0.937	0.884	1.275	0.642	0.845	1.296	0.914	1.406	1.186	1.298	0.946	1.177	1.577	1.197	0.929	105.1	81.2	98.5	92.9	134	67.4	88.8	136.1	96.1	84	118.1	99.6	109	79.4	98.8	132.4	100.6	78
	FALSE	High	[K].QAHTMDPQLR.[L]	1xOxidation [M5]; 1xTMT6plex [N-Term]		0.00195212	0.000339454	1	3	7	P49327	P49327 [71-80]	0	1441.74	0	1.108	0.925	2.239	1.581	1.238	2.154	0.926	0.807	1.179	1.576	1.169	1.43	0.867	1.248	1.065	1.243	75.1	83.3	69.5	168.2	118.8	93	161.8	69.6	60.6	83.5	98.5	131.6	97.6	119.4	72.4	104.2	88.9	103.8
	FALSE	High	[R].AAEQYTPK.[A]	1xTMT6plex [K8]; 1xTMT6plex [N-Term]		0.00200651	0.000339454	1	2	10	P49327	P49327 [2429-2436]	0	1365.78	0	1.007	0.879	1.391	1.612	0.838	1.459	1.253	0.987	1.473	1.561	1.451	1.569	1.086	1.3	1.096	1.299	86.3	86.9	75.8	120.1	139.1	72.4	126	108.2	85.2	76	112	118.7	110.3	119.3	82.6	98.8	83.4	98.8
	FALSE	High	[R].QVQPEGPYR.[V]	1xTMT6plex [N-Term]		0.00243258	0.000475735	1	2	8	P49327	P49327 [2295-2303]	0	1302.7	0	1.497	0.994	2.755	1.524	1.398	2.741	1.457	1.047	2.451	2.067	1.366	1.592	1.568	1.273	1.045	1.67	62.4	93.5	62.1	172	95.2	87.3	171.2	91	65.4	64.1	157.2	132.6	87.6	102.1	100.6	81.7	67	107.1
	FALSE	High	[R].QELSFAAR.[S]	1xTMT6plex [N-Term]		0.00238352	0.000475735	1	2	22	P49327	P49327 [2414-2421]	0	1150.64	0	0.979	0.914	1.125	1.106	0.753	1.105	1.167	0.962	1.358	1.037	1.161	1.081	1.007	0.987	1.044	1.019	98.8	96.7	90.3	111.1	109.2	74.4	109.2	115.2	95	92.8	126.1	96.2	107.8	100.4	93.5	91.6	96.9	94.6
	FALSE	High	[R].VMGLVPAK.[G]	1xTMT6plex [K8]; 1xTMT6plex [N-Term]		0.00276427	0.000526223	1	2	11	P49327	P49327 [1613-1620]	0	1272.81	0	0.885	0.898	0.93	1.349	0.445	0.952	1.185	0.866	0.764	0.737	0.947	0.991	0.748	0.819	0.703	0.883	105.8	93.6	95	98.3	142.7	47	100.7	125.3	91.6	118.5	90.6	87.3	112.3	117.5	88.7	97.1	83.3	104.7
	FALSE	High	[K].TGTVSLEVR.[L]	1xTMT6plex [N-Term]		0.0027874	0.000552756	1	2	3	P49327	P49327 [928-936]	0	1190.69	0	0.846	1.009	1.147	1.031	0.87	0.982	1.293	1.117									193.6	163.7	195.5	222.2	199.6	168.5	190.2	250.4	216.2
	FALSE	High	[K].AGLYGLPR.[R]	1xTMT6plex [N-Term]		0.00317665	0.000627223	1	3	8	P49327	P49327 [42-49]	0	1075.65	0	1.505	0.952	2.646	1.698	1.371	2.633	1.302	1.199	1.807	1.754	1.292	1.629	0.96	1.287	0.985	1.364	62.9	94.7	59.9	166.5	106.9	86.2	165.6	81.9	75.4	74.5	134.7	130.7	96.3	121.3	71.5	95.9	73.4	101.6
	FALSE	High	[K].QAHTMDPQLR.[L]	1xTMT6plex [N-Term]		0.00361709	0.000671864	1	3	3	P49327	P49327 [71-80]	0	1425.75	0	2.11	0.906	2.234	1.408	1.998	2.553	0.962	0.886	1.583	1.522	0.911	1.486	1.085	0.814	1.122	1.878	64	135.1	58	143.1	90.2	127.9	163.4	61.6	56.7	78.9	124.9	120.1	71.9	117.3	85.7	64.3	88.6	148.3
	FALSE	High	[R].DGAWGAFR.[H]	1xTMT6plex [N-Term]		0.00411663	0.000711619	1	2	13	P49327	P49327 [1508-1515]	0	1108.57	0	1.107	1.014	1.669	1.309	0.917	1.636	1.243	0.999	1.554	1.506	1.408	1.404	1.029	1.239	0.946	1.063	82.6	91.4	83.7	137.9	108.2	75.8	135.1	102.7	82.5	80.7	125.4	121.6	113.7	113.4	83	100	76.4	85.8
	FALSE	High	[K].LSPDAIPGK.[W]	1xTMT6plex [K9]; 1xTMT6plex [N-Term]		0.00461765	0.000726117	1	2	9	P49327	P49327 [1583-1591]	0	1355.83	0	1.11	0.887	1.417	1.548	0.796	1.422	1.259	0.929	1.425	1.429	1.448	1.484	1.043	1.188	0.969	1.199	86.8	96.3	77	123	134.3	69.1	123.5	109.3	80.7	80.5	114.7	115	116.5	119.4	83.9	95.6	78	96.4
	FALSE	High	[K].VTQQGLK.[M]	1xTMT6plex [K7]; 1xTMT6plex [N-Term]		0.00529449	0.000792429	1	2	8	P49327	P49327 [1152-1158]	0	1231.78	0	0.647	0.982	0.955	1.213	0.559	0.849	1.335	0.966	0.987	0.884	1.389	0.934	1.087	1.332	1.056	0.676	105.8	68.5	103.9	101.1	128.3	59.2	89.8	141.2	102.2	96.3	95.1	85.1	133.8	89.9	104.7	128.3	101.7	65.1
	FALSE	High	[R].VMGLVPAK.[G]	1xOxidation [M2]; 1xTMT6plex [K8]; 1xTMT6plex [N-Term]		0.00804781	0.00122609	1	2	3	P49327	P49327 [1613-1620]	0	1288.81	0	0.71	1.007	0.888	1.274	0.296	0.779	1.164	0.773	1.471	0.685	1.276	0.857	1.094	1.365	1.142	0.901	114.1	81	114.8	101.3	145.3	33.8	88.8	132.8	88.2	91.9	135.2	62.9	117.3	78.8	100.6	125.4	105	82.8
	FALSE	High	[R].LSFFFDFR.[G]	1xTMT6plex [N-Term]		0.00842287	0.0013445	1	2	2	P49327	P49327 [144-151]	0	1307.7	0	1.739	1.858	3.134	2.096	1.981	2.955	2.134	1.704	2.693	2.491	1.793	2.058	1.286	1.504	1.434	1.54	48.4	84.1	89.9	151.7	101.4	95.9	143	103.2	82.4	57	153.4	141.9	102.1	117.3	73.3	85.7	81.7	87.7
	FALSE	High	[K].TFCPAHK.[S]	1xCarbamidomethyl [C3]; 1xTMT6plex [K7]; 1xTMT6plex [N-Term]		0.00868342	0.00138103	1	2	21	P49327	P49327 [1879-1885]	0	1318.73	0	0.716	0.997	0.761	0.967	0.928	0.768	1.146	0.922	0.788	0.768	1.058	0.814	1.039	1.038	1.01	0.803	109.7	78.5	109.4	83.4	106.1	101.8	84.2	125.7	101.1	108.2	85.3	83.1	114.5	88.1	112.4	112.3	109.3	86.9
	FALSE	High	[R].DIMLATGK.[L]	1xOxidation [M3]; 1xTMT6plex [K8]; 1xTMT6plex [N-Term]		0.010228	0.0014952	1	2	5	P49327	P49327 [1575-1582]	0	1322.78	0	1.05	1.03	1.271	1.307	0.905	1.329	1.187	0.925									179.9	188.9	185.4	228.6	235.2	162.8	239.2	213.6	166.4
	FALSE	High	[K].LYTLQDK.[A]	1xTMT6plex [K7]; 1xTMT6plex [N-Term]		0.010228	0.0014952	1	2	8	P49327	P49327 [1066-1072]	0	1338.8	0	0.754	0.983	1.053	1.258	0.812	1.002	1.302	0.976	1.064	1.004	1.389	1.071	1.032	1.204	1.01	0.857	98.5	74.3	96.8	103.7	123.8	80	98.7	128.2	96.1	93.5	99.4	93.8	129.8	100	96.5	112.6	94.4	80.1
	FALSE	High	[K].VSVHVIEGDHR.[T]	1xTMT6plex [N-Term]		0.0128688	0.0017371	1	2	2	P49327	P49327 [2472-2482]	0	1476.81	0
	FALSE	High	[R].LLSAACR.[L]	1xCarbamidomethyl [C6]; 1xTMT6plex [N-Term]		0.0174165	0.00217002	1	2	8	P49327	P49327 [1181-1187]	0	1019.59	0	0.984	1.076	2.015	1.23	1.237	1.86	1.272	0.992	1.633	1.2	1.174	1.05	1.055	1.198	1.107	1.021	77.1	75.9	83	155.5	94.9	95.5	143.5	98.1	76.5	86.2	140.8	103.5	101.2	90.5	91	103.3	95.5	88
	FALSE	High	[K].LMSAISK.[T]	1xTMT6plex [K7]; 1xTMT6plex [N-Term]		0.0177062	0.00220911	1	2	6	P49327	P49327 [1872-1878]	0	1207.75	0	0.605	0.976	0.991	1.339	0.295	1.093	1.175	0.872	0.92	0.75	1.151	1.209	0.838	0.9	0.937	1.082	107.8	65.3	105.2	106.8	144.4	31.9	117.8	126.7	94	102.4	94.3	76.8	117.9	123.8	85.9	92.2	95.9	110.8
	FALSE	High	[KR].LLEQGIR.[HV]	1xTMT6plex [N-Term]		0.0184028	0.00226712	2	7	18	P49327; M0R2B7	P49327 [437-443]; M0R2B7 [226-232]	0	1057.66	0	1.396	0.884	2.392	1.381	1.658	2.136	1.183	0.899	1.709	1.493	1.081	1.204	0.875	1.027	1.04	1.206	69.6	97.2	61.6	166.5	96.1	115.4	148.7	82.3	62.6	84.6	144.6	126.4	91.5	101.9	74.1	86.9	88	102
	FALSE	High	[R].DPETLVGYSMVGCQR.[A]	1xCarbamidomethyl [C13]; 1xTMT6plex [N-Term]		0.0210235	0.00272046	1	3	1	P49327	P49327 [123-137]	0	1940.94	0
	FALSE	High	[K].LQELSSK.[A]	1xTMT6plex [K7]; 1xTMT6plex [N-Term]		0.0253097	0.00305008	1	2	5	P49327	P49327 [2187-2193]	0	1262.77	0									1.194	1.327	1.261	1.378	0.941	1.31	1.017	0.968										173.2	206.8	229.7	218.3	238.6	162.9	226.8	176.2	167.6
	FALSE	High	[K].LMSAISK.[T]	1xOxidation [M2]; 1xTMT6plex [K7]; 1xTMT6plex [N-Term]		0.0261889	0.00312361	1	2	5	P49327	P49327 [1872-1878]	0	1223.74	0	0.758	1.044	1.062	0.988	0.85	1.005	1.345	1.109	1.174	1.1	1.513	0.758	1.253	1.539	1.174	0.733	98.2	74.5	102.6	104.4	97.1	83.5	98.7	132.1	108.9	87.9	103.2	96.6	132.9	66.6	110.1	135.2	103.1	64.4
	FALSE	High	[R].DGVVRPLK.[C]	1xTMT6plex [K8]; 1xTMT6plex [N-Term]		0.026948	0.00325993	1	2	7	P49327	P49327 [1820-1827]	0	1341.86	0	0.562	0.922	0.658	0.893	0.564	0.637	1.133	0.867	0.836	0.813	1.123	0.834	1.019	1.001	0.962	0.716	124.4	69.9	114.7	81.9	111.1	70.1	79.3	140.9	107.8	108.4	90.6	88.1	121.7	90.4	110.5	108.5	104.3	77.6
	FALSE	High	[R].GDLSSIR.[W]	1xTMT6plex [N-Term]		0.0586701	0.00585842	1	2	8	P49327	P49327 [1539-1545]	0	976.562	0	1.274	0.971	1.904	1.24	1.012	1.98	1.089	1.022	1.966	1.672	1.179	1.413	1.009	1.046	1.013	1.216	78.3	99.8	76.1	149.1	97.1	79.3	155.1	85.3	80.1	78.2	153.7	130.7	92.1	110.5	78.9	81.8	79.2	95
	FALSE	High	[R].WVCSSLR.[H]	1xCarbamidomethyl [C3]; 1xTMT6plex [N-Term]		0.0646486	0.00617945	1	2	5	P49327	P49327 [1546-1552]	0	1136.61	0	0.926	1.137	1.517	1.244	0.489	1.532	1.286	1.188	1.047	0.918	0.968	1.237	0.972	0.896	0.851	0.979	87.2	80.8	99.1	132.3	108.5	42.6	133.6	112.2	103.6	101.5	106.3	93.1	98.2	125.6	98.6	91	86.4	99.4
	FALSE	High	[K].SHQGLDR.[Q]	1xTMT6plex [N-Term]		0.0731862	0.00709808	1	2	1	P49327	P49327 [2407-2413]	0	1041.56	0	1.328	0.928	2.351	1.139	2.477	1.943	1.231	0.942									134.9	179.2	125.3	317.3	153.7	334.2	262.2	166.1	127.1
	FALSE	High	[R].FLELGK.[EF]	1xTMT6plex [K6]; 1xTMT6plex [N-Term]		0.0920988	0.00877219	2	7	2	P49327; Q9Y2X7-3	P49327 [1766-1771]; Q9Y2X7-3 [624-629]	0	1164.74	0	0.756	0.949	0.864	0.915	0.043	0.686	1.171	0.901									247	186.7	234.5	213.5	226.1	10.7	169.5	289.2	222.7
High	Master Protein Candidate	P21333-2	Isoform 2 of Filamin-A OS=Homo sapiens OX=9606 GN=FLNA	MSSSHSRAGQSAAGAAPGGGVDTRDAEMPATEKDLAEDAPWKKIQQNTFTRWCNEHLKCVSKRIANLQTDLSDGLRLIALLEVLSQKKMHRKHNQRPTFRQMQLENVSVALEFLDRESIKLVSIDSKAIVDGNLKLILGLIWTLILHYSISMPMWDEEEDEEAKKQTPKQRLLGWIQNKLPQLPITNFSRDWQSGRALGALVDSCAPGLCPDWDSWDASKPVTNAREAMQQADDWLGIPQVITPEEIVDPNVDEHSVMTYLSQFPKAKLKPGAPLRPKLNPKKARAYGPGIEPTGNMVKKRAEFTVETRSAGQGEVLVYVEDPAGHQEEAKVTANNDKNRTFSVWYVPEVTGTHKVTVLFAGQHIAKSPFEVYVDKSQGDASKVTAQGPGLEPSGNIAN…	59	127	974	0	116	1	2639	279.8	6.05	3045.41	0.942	0.93	0.471	0.478	0.361	0.451	0.458	0.454	0.477	0.44	0.47	0.46	0.968	0.375	1.018	1.008	-0.09	-0.1	-1.09	-1.07	-1.47	-1.15	-1.13	-1.14	-1.07	-1.18	-1.09	-1.12	-0.05	-1.42	0.03	0.01	162.3	152.9	151
	Checked	Confidence	Annotated Sequence	Modifications	Modifications in Master Proteins	Qvality PEP	Qvality q-value	# Protein Groups	# Proteins	# PSMs	Master Protein Accessions	Positions in Master Proteins	# Missed Cleavages	Theo. MH+ [Da]	# Razor Quan Results	Abundance Ratio: (F1, 127N) / (F1, 126)	Abundance Ratio: (F1, 127C) / (F1, 126)	Abundance Ratio: (F1, 128N) / (F1, 126)	Abundance Ratio: (F1, 128C) / (F1, 126)	Abundance Ratio: (F1, 129N) / (F1, 126)	Abundance Ratio: (F1, 129C) / (F1, 126)	Abundance Ratio: (F1, 130N) / (F1, 126)	Abundance Ratio: (F1, 130C) / (F1, 126)	Abundance Ratio: (F2, 127N) / (F2, 126)	Abundance Ratio: (F2, 127C) / (F2, 126)	Abundance Ratio: (F2, 128N) / (F2, 126)	Abundance Ratio: (F2, 128C) / (F2, 126)	Abundance Ratio: (F2, 129N) / (F2, 126)	Abundance Ratio: (F2, 129C) / (F2, 126)	Abundance Ratio: (F2, 130N) / (F2, 126)	Abundance Ratio: (F2, 130C) / (F2, 126)	Abundances (Grouped): F1, 126	Abundances (Grouped): F1, 127N	Abundances (Grouped): F1, 127C	Abundances (Grouped): F1, 128N	Abundances (Grouped): F1, 128C	Abundances (Grouped): F1, 129N	Abundances (Grouped): F1, 129C	Abundances (Grouped): F1, 130N	Abundances (Grouped): F1, 130C	Abundances (Grouped): F2, 126	Abundances (Grouped): F2, 127N	Abundances (Grouped): F2, 127C	Abundances (Grouped): F2, 128N	Abundances (Grouped): F2, 128C	Abundances (Grouped): F2, 129N	Abundances (Grouped): F2, 129C	Abundances (Grouped): F2, 130N	Abundances (Grouped): F2, 130C
	FALSE	High	[K].HTAMVSWGGVSIPNSPFR.[V]	1xOxidation [M4]; 1xTMT6plex [N-Term]		8.79342e-05	0	1	4	2	P21333	P21333 [743-760]	0	2188.12	0	0.675	0.925	0.477	0.533	0.713	0.466	0.984	0.812	0.373	0.746	0.623	0.419	1.25	0.599	1.188	0.696	136.7	92.3	126.4	65.2	72.8	97.5	63.7	134.5	110.9	130.5	48.6	97.4	81.3	54.6	163.2	78.3	155.1	90.9
	FALSE	High	[R].EAGAGGLAIAVEGPSK.[A]	1xTMT6plex [K16]; 1xTMT6plex [N-Term]		2.06588e-05	0	1	4	16	P21333	P21333 [2265-2280]	0	1885.08	0	1.33	1.022	0.958	0.656	0.714	0.816	0.523	0.552	0.635	0.668	0.667	0.564	1.022	0.612	1.058	0.89	118.9	158	121.5	113.9	78	84.9	97	62.2	65.6	126.5	80.4	84.5	84.3	71.3	129.3	77.4	133.8	112.5
	FALSE	High	[K].DAGEGLLAVQITDPEGKPK.[K]	2xTMT6plex [K17; K19]; 1xTMT6plex [N-Term]		3.80225e-06	0	1	4	4	P21333	P21333 [1574-1592]	0	2625.51	0	0.596	0.983	0.451	0.564	0.414	0.487	0.566	0.578	0.524	0.393	0.589	0.48	1.349	0.537	1.225	0.678	159.6	95.2	156.9	72	90	66.1	77.8	90.3	92.2	132.8	69.7	52.2	78.2	63.8	179.3	71.3	162.7	90.1
	FALSE	High	[K].DAGEGGLSLAIEGPSK.[A]	1xTMT6plex [K16]; 1xTMT6plex [N-Term]		2.418e-05	0	1	4	10	P21333	P21333 [1892-1907]	0	1959.08	0	0.891	0.931	0.473	0.468	0.271	0.465	0.482	0.463	0.471	0.64	0.561	0.545	1.124	0.425	0.949	0.99	165.3	147.4	153.8	78.2	77.4	44.8	76.9	79.6	76.5	134.2	63.2	85.9	75.3	73.2	150.8	57	127.4	132.9
	FALSE	High	[K].ATCAPQHGAPGPGPADASK.[V]	1xCarbamidomethyl [C3]; 1xTMT6plex [K19]; 1xTMT6plex [N-Term]		1.45964e-06	0	1	4	12	P21333	P21333 [2541-2559]	0	2248.15	0	1.279	0.979	0.422	0.497	0.128	0.343	0.309	0.379	0.302	0.452	0.371	0.416	0.958	0.265	1.105	0.883	168.6	215.7	165.1	71.1	83.9	21.6	57.9	52.1	63.9	156.5	47.2	70.8	58	65.1	149.8	41.5	172.9	138.2
	FALSE	High	[R].AWGPGLEGGVVGK.[S]	1xTMT6plex [K13]; 1xTMT6plex [N-Term]		3.905e-05	0	1	4	10	P21333	P21333 [581-593]	0	1684.98	0	1.318	0.924	0.498	0.453	0.255	0.47	0.43	0.475	0.364	0.34	0.371	0.412	0.95	0.306	0.961	1.173	154.6	203.8	142.8	77	70	39.4	72.7	66.5	73.4	153.2	55.7	52	56.8	63	145.5	46.8	147.2	179.7
	FALSE	High	[R].SAGQGEVLVYVEDPAGHQEEAK.[V]	1xTMT6plex [K22]; 1xTMT6plex [N-Term]		4.9827e-07	0	1	5	11	P21333	P21333 [310-331]	0	2771.43	0	0.675	1.012	0.306	0.36	0.19	0.4	0.406	0.37	0.208	0.298	0.398	0.247	1.057	0.256	1.048	0.725	190.8	128.7	193	58.3	68.6	36.2	76.3	77.5	70.6	171.9	35.7	51.3	68.5	42.4	181.6	43.9	180.1	124.6
	FALSE	High	[R].EGPYSISVLYGDEEVPR.[S]	1xTMT6plex [N-Term]		5.31888e-06	0	1	4	5	P21333	P21333 [1516-1532]	0	2139.08	0	1.485	0.967	0.874	0.538	0.373	0.726	0.543	0.445	0.688	0.635	0.503	0.572	0.976	0.402	1.012	1.135	129.5	192.3	125.3	113.1	69.7	48.2	93.9	70.3	57.6	130	89.4	82.6	65.3	74.3	126.9	52.3	131.5	147.5
	FALSE	High	[K].KTHIQDNHDGTYTVAYVPDVTGR.[Y]	1xTMT6plex [K1]; 1xTMT6plex [N-Term]		3.39735e-05	0	1	4	7	P21333	P21333 [1593-1615]	1	3045.58	0	1.312	1.129	1.323	0.873	1.485	1.096	0.846	0.798	0.709	0.631	1.046	0.806	0.998	1.08	0.908	0.754	91.3	119.7	103	120.8	79.6	135.5	100.1	77.2	72.8	113.5	80.5	71.6	118.7	91.5	113.2	122.6	103	85.6
	FALSE	High	[R].LTVSSLQESGLK.[V]	1xTMT6plex [K12]; 1xTMT6plex [N-Term]		4.27838e-05	0	1	4	11	P21333	P21333 [2335-2346]	0	1720.03	0	0.918	0.967	0.524	0.522	0.377	0.512	0.514	0.524	0.362	0.388	0.492	0.38	0.951	0.338	1.019	0.886	153.6	141.1	148.6	80.5	80.2	57.9	78.6	78.9	80.6	154.8	56.1	60	76.1	58.7	147.1	52.3	157.7	137.1
	FALSE	High	[K].LQVEPAVDTSGVQCYGPGIEGQGVFR.[E]	1xCarbamidomethyl [C14]; 1xTMT6plex [N-Term]		2.93289e-06	0	1	4	1	P21333	P21333 [1247-1272]	0	2992.5	0	2.334	1.022	2.888	1.869	1.465	2.508	0.848	0.792									122.2	285.4	124.9	353	228.5	179.1	306.5	103.6	96.8
	FALSE	High	[K].DGSCGVAYVVQEPGDYEVSVK.[F]	1xCarbamidomethyl [C4]; 1xTMT6plex [K21]; 1xTMT6plex [N-Term]		3.70595e-05	0	1	5	3	P21333	P21333 [2290-2310]	0	2716.35	0	0.948	1.224	0.657	0.593	0.552	0.588	0.473	0.455									277.3	263.1	339.4	182.3	164.3	153	163.1	131.2	126.3
	FALSE	High	[R].IANLQTDLSDGLR.[L]	1xTMT6plex [N-Term]		6.18848e-05	0	1	5	4	P21333	P21333 [64-76]	0	1644.91	0	1.466	1.178	0.93	0.766	1.359	1.236	0.775	0.811	0.656	0.569	0.439	0.484	1.007	0.407	1.04	0.996	94.5	138.5	111.3	87.9	72.4	128.4	116.9	73.3	76.7	136.4	89.5	77.6	59.8	66	137.4	55.5	141.9	135.8
	FALSE	High	[R].VNVGAGSHPNK.[V]	1xTMT6plex [K11]; 1xTMT6plex [N-Term]		9.53767e-05	0	1	4	10	P21333	P21333 [761-771]	0	1537.89	0	0.778	0.959	0.321	0.393	0.411	0.319	0.463	0.539	0.411	0.429	0.447	0.364	1.025	0.424	1.082	0.911	173.6	135.1	166.4	55.8	68.2	71.3	55.4	80.4	93.6	147.7	60.7	63.4	66	53.8	151.4	62.6	159.9	134.6
	FALSE	High	[R].GAGTGGLGLAVEGPSEAK.[M]	1xTMT6plex [K18]; 1xTMT6plex [N-Term]		9.30002e-06	0	1	4	22	P21333	P21333 [1382-1399]	0	2029.13	0	1.029	0.95	0.501	0.525	0.701	0.625	0.543	0.464	0.475	0.473	0.47	0.487	0.989	0.418	1.003	1.047	142	146.1	134.9	71.1	74.5	99.6	88.8	77.1	65.9	141.5	67.2	66.9	66.4	69	139.9	59.2	141.9	148.1
	FALSE	High	[K].AFGPGLQGGSAGSPAR.[F]	1xTMT6plex [N-Term]		1.08595e-05	0	1	4	19	P21333	P21333 [1072-1087]	0	1658.88	0	1.65	0.907	0.895	0.562	0.508	0.725	0.563	0.5	0.676	0.61	0.463	0.503	0.954	0.387	1.018	1.52	123.1	203.1	111.7	110.2	69.2	62.5	89.3	69.3	61.6	126.2	85.3	77	58.4	63.5	120.4	48.8	128.5	191.9
	FALSE	High	[K].VEPGLGADNSVVR.[F]	1xTMT6plex [N-Term]		6.37727e-05	0	1	4	18	P21333	P21333 [1020-1032]	0	1541.85	0	1.375	0.899	0.763	0.486	0.48	0.71	0.467	0.419	0.646	0.666	0.395	0.522	0.934	0.275	0.991	1.361	136.4	187.5	122.6	104	66.3	65.5	96.8	63.7	57.2	132.5	85.6	88.2	52.4	69.2	123.8	36.5	131.4	180.4
	FALSE	High	[R].AGQSAAGAAPGGGVDTR.[D]	1xTMT6plex [N-Term]		2.04929e-05	0	1	2	10	P21333	P21333 [8-24]	0	1671.86	0	1.314	0.976	1.681	0.96	1.37	1.478	0.793	0.82	1.196	1.286	0.78	1.012	0.901	0.512	1.133	1.303	86.6	113.8	84.5	145.6	83.2	118.7	128	68.6	71	98.7	118	126.8	76.9	99.9	88.9	50.6	111.8	128.5
	FALSE	High	[K].VGSAADIPINISETDLSLLTATVVPPSGR.[E]	1xTMT6plex [N-Term]		1.14657e-05	0	1	5	3	P21333	P21333 [1965-1993]	0	3122.71	0
	FALSE	High	[R].VHGPGIQSGTTNKPNK.[F]	2xTMT6plex [K13; K16]; 1xTMT6plex [N-Term]		7.65679e-05	0	1	4	9	P21333	P21333 [1360-1375]	0	2322.35	0	1.156	0.914	0.294	0.635	0.148	0.301	0.362	0.406	0.556	0.523	0.508	0.659	0.95	0.366	1.149	2.151	172.5	199.4	157.7	50.7	109.5	25.6	52	62.5	70.1	114.5	63.6	59.9	58.1	75.4	108.8	41.8	131.5	246.3
	FALSE	High	[K].VHSPSGALEECYVTEIDQDKYAVR.[F]	1xCarbamidomethyl [C11]; 1xTMT6plex [K20]; 1xTMT6plex [N-Term]		3.89304e-05	0	1	4	1	P21333	P21333 [2368-2391]	1	3224.63	0									0.907	0.726	0.956	0.925	0.737	0.811	1.392	1.536										200.2	181.6	145.3	191.5	185.2	147.6	162.4	278.7	307.5
	FALSE	High	[K].FNEEHIPDSPFVVPVASPSGDAR.[R]	1xTMT6plex [N-Term]		3.2518e-05	0	1	5	4	P21333	P21333 [2311-2333]	0	2696.35	0	1.631	1.034	1.14	0.993	0.698	1.345	0.919	0.83	0.954	1.109	0.897	0.809	0.917	0.856	1.144	1.043	93.8	153.1	97.1	107	93.2	65.5	126.2	86.2	77.9	103.1	98.4	114.4	92.5	83.5	94.5	88.3	117.9	107.5
	FALSE	High	[R].FGGEHVPNSPFQVTALAGDQPSVQPPLR.[S]	1xTMT6plex [N-Term]		3.35323e-06	0	1	5	2	P21333	P21333 [1726-1753]	0	3174.65	0	1.231	1.245	0.69	0.706	1.2	0.391	0.598	0.657	0.715	0.82	0.794	0.655	1.057	0.859	1.419	1.567	116.6	143.5	145.2	80.4	82.4	139.9	45.6	69.7	76.6	101.3	72.4	83	80.4	66.3	107.1	87	143.7	158.7
	FALSE	High	[K].YTPVQQGPVGVNVTYGGDPIPK.[S]	1xTMT6plex [K22]; 1xTMT6plex [N-Term]		2.37735e-06	0	1	4	3	P21333	P21333 [937-958]	0	2744.5	0	0.882	1.106	0.436	0.477	0.259	0.435	0.472	0.511	0.599	0.486	0.529	0.527	0.981	0.492	0.897	0.844	161.3	142.3	178.5	70.4	77	41.8	70.1	76.1	82.5	141.6	84.8	68.8	74.9	74.7	138.9	69.6	127	119.5
	FALSE	High	[R].YWPQEAGEYAVHVLCNSEDIR.[L]	1xCarbamidomethyl [C15]; 1xTMT6plex [N-Term]		6.9298e-06	0	1	4	2	P21333	P21333 [635-655]	0	2765.32	0	2.168	1.163	1.594	1.107	0.793	1.604	0.809	0.774	1.123	1.366	0.817	1.143	0.908	0.745	1.002	1.452	81.7	177.2	95.1	130.2	90.5	64.8	131.1	66.1	63.2	94.2	105.8	128.6	76.9	107.6	85.5	70.2	94.4	136.8
	FALSE	High	[K].VTVLFAGQHIAK.[S]	1xTMT6plex [K12]; 1xTMT6plex [N-Term]		2.49651e-05	0	1	5	9	P21333	P21333 [356-367]	0	1742.07	0	0.97	0.921	0.5	0.561	0.581	0.475	0.524	0.556	0.544	0.538	0.63	0.498	0.995	0.509	1.119	1.17	147.8	143.4	136.1	73.9	83	85.9	70.2	77.5	82.2	128.5	69.9	69.2	81	64	127.8	65.4	143.8	150.4
	FALSE	High	[R].AEAGVPAEFSIWTR.[E]	1xTMT6plex [N-Term]		4.70844e-05	0	1	4	5	P21333	P21333 [2251-2264]	0	1762.93	0	1.995	1.026	0.936	0.683	0.69	1.029	0.556	0.53	0.894	0.609	0.527	0.664	0.9	0.425	1.012	1.45	106.6	212.6	109.3	99.8	72.8	73.6	109.7	59.3	56.4	120.3	107.5	73.3	63.4	79.8	108.3	51.2	121.8	174.4
	FALSE	High	[R].VQVQDNEGCPVEALVK.[D]	1xCarbamidomethyl [C9]; 1xTMT6plex [K16]; 1xTMT6plex [N-Term]		4.97222e-05	0	1	4	12	P21333	P21333 [709-724]	0	2243.21	0	0.999	0.961	0.482	0.486	0.322	0.519	0.399	0.391	0.302	0.376	0.391	0.366	0.926	0.271	1.013	1.104	161.9	161.7	155.6	78.1	78.7	52.1	84.1	64.5	63.3	156.5	47.2	58.9	61.2	57.2	145	42.4	158.5	172.9
	FALSE	High	[R].VSGQGLHEGHTFEPAEFIIDTR.[D]	1xTMT6plex [N-Term]		1.34678e-05	0	1	4	2	P21333	P21333 [2052-2073]	0	2669.35	0									1.307	1.335	0.801	1.093	0.844	0.898	1.091	1.261										186.9	244.3	249.5	149.8	204.3	157.8	167.8	204	235.6
	FALSE	High	[K].VTAQGPGLEPSGNIANK.[T]	1xTMT6plex [K17]; 1xTMT6plex [N-Term]		8.81229e-05	0	1	5	9	P21333	P21333 [384-400]	0	2111.19	0	0.896	0.9	0.411	0.463	0.359	0.45	0.41	0.417	0.404	0.377	0.439	0.429	0.932	0.31	1.089	0.953	169.7	152	152.6	69.6	78.6	60.9	76.3	69.6	70.7	151.7	61.3	57.2	66.6	65.1	141.3	47	165.2	144.6
	FALSE	High	[R].YAPSEAGLHEMDIR.[Y]	1xTMT6plex [N-Term]		9.93035e-05	0	1	5	12	P21333	P21333 [1832-1845]	0	1817.91	0	1.687	0.966	1.123	1.074	0.786	1.185	0.89	0.76	0.977	1.236	0.762	1.256	0.865	0.726	1.019	2.694	95	160.3	91.8	106.8	102.1	74.7	112.6	84.6	72.2	85.4	83.5	105.6	65.1	107.3	73.9	62	87	230.2
	FALSE	High	[R].ANLPQSFQVDTSK.[A]	1xTMT6plex [K13]; 1xTMT6plex [N-Term]		4.6945e-05	0	1	4	13	P21333	P21333 [1465-1477]	0	1893.05	0	0.964	0.923	0.313	0.425	0.271	0.285	0.429	0.425	0.349	0.344	0.408	0.424	0.897	0.335	0.929	0.993	178.7	172.3	164.9	56	76	48.4	51	76.7	76	158.5	55.3	54.5	64.7	67.2	142.2	53.1	147.2	157.4
	FALSE	High	[K].TGVAVNKPAEFTVDAK.[H]	2xTMT6plex [K7; K16]; 1xTMT6plex [N-Term]		2.02301e-05	0	1	4	9	P21333	P21333 [685-700]	0	2334.36	0	0.224	0.947	0.116	0.214	0.114	0.122	0.37	0.344	0.176	0.17	0.361	0.163	1.001	0.27	1.015	0.379	260.8	58.3	247	30.3	55.9	29.7	31.9	96.5	89.6	198.6	34.9	33.7	71.6	32.3	198.7	53.6	201.5	75.2
	FALSE	High	[K].THEAEIVEGENHTYCIR.[F]	1xCarbamidomethyl [C15]; 1xTMT6plex [N-Term]		7.22841e-05	0	1	4	4	P21333	P21333 [2185-2201]	0	2287.1	0	1.845	1.232	1.864	1.035	1.679	1.592	0.748	0.881	1.534	1.435	0.544	0.938	0.852	0.526	1.188	1.36	75.8	139.8	93.4	141.3	78.5	127.2	120.6	56.7	66.8	96	147.2	137.7	52.2	90	81.7	50.5	114	130.5
	FALSE	High	[K].GLVEPVDVVDNADGTQTVNYVPSR.[E]	1xTMT6plex [N-Term]		3.55302e-06	0	1	4	5	P21333	P21333 [1492-1515]	0	2773.42	0	2.629	1.044	3.457	1.66	1.274	3.801	0.826	0.882	1.43	1.34	0.867	1.237	0.91	0.936	1.133	1.823	54.3	142.8	56.7	187.7	90.1	69.2	206.4	44.9	47.9	84.3	120.6	113	73.1	104.3	76.7	78.9	95.5	153.7
	FALSE	High	[R].TFSVWYVPEVTGTHK.[V]	1xTMT6plex [K15]; 1xTMT6plex [N-Term]		8.9629e-05	0	1	5	4	P21333	P21333 [341-355]	0	2209.21	0	0.738	1.03	0.515	0.463	0.381	0.474	0.71	0.62	0.561	0.514	0.623	0.528	0.957	0.546	1.183	1.108	151.8	112	156.3	78.2	70.2	57.8	71.9	107.8	94	128.2	72	65.8	79.9	67.6	122.7	70	151.7	142
	FALSE	High	[R].SPYTVTVGQACNPSACR.[A]	2xCarbamidomethyl [C11; C16]; 1xTMT6plex [N-Term]		6.65789e-05	0	1	5	20	P21333	P21333 [468-484]	0	2097.01	0	1.002	1.001	0.848	0.819	0.563	0.889	0.685	0.77	0.632	0.614	0.792	0.789	0.842	0.632	1.068	1.372	118.8	119	118.9	100.8	97.3	66.8	105.6	81.4	91.4	116.3	73.5	71.4	92	91.7	97.9	73.5	124.1	159.5
	FALSE	High	[R].LIALLEVLSQK.[RK]	1xTMT6plex [K11]; 1xTMT6plex [N-Term]		9.2613e-05	0	2	15	5	O75369-8; P21333	O75369-8 [50-60]; P21333 [77-87]	0	1685.1	0									0.346	0.321	0.642	0.456	1.269	0.361	1.045	1.073										276.3	95.6	88.8	177.4	126.1	350.6	99.9	288.8	296.4
	FALSE	High	[K].SPFSVAVSPSLDLSK.[I]	1xTMT6plex [K15]; 1xTMT6plex [N-Term]		4.33686e-05	0	1	4	3	P21333	P21333 [959-973]	0	1992.14	0	0.946	1.01	0.356	0.388	0.218	0.306	0.342	0.346	0.494	0.45	0.54	0.514	1.017	0.554	1.038	1.011	183.2	173.4	185	65.3	71.2	39.9	56	62.7	63.3	136	67.1	61.2	73.4	69.9	138.4	75.3	141.1	137.5
	FALSE	High	[K].ASGPGLNTTGVPASLPVEFTIDAK.[D]	1xTMT6plex [K24]; 1xTMT6plex [N-Term]		9.35374e-05	0	1	4	2	P21333	P21333 [1550-1573]	0	2800.55	0	1.017	1.103	0.859	0.777	0.431	0.648	0.795	0.817									241.6	245.9	266.6	207.7	187.9	104.3	156.7	192.2	197.3
	FALSE	High	[KR].GQHVPGSPFQFTVGPLGEGGAHK.[V]	1xTMT6plex [K23]; 1xTMT6plex [N-Term]		4.55008e-05	0	1	6	5	P21333	P21333 [2218-2240]	0	2762.48	0	1.792	0.974	1.089	0.893	1.205	0.89	0.79	0.762	1.168	1.468	1.036	1.152	1.13	1.211	1.12	0.774	95.8	171.7	93.3	104.4	85.6	115.4	85.2	75.7	73	89.5	104.5	131.4	92.7	103	101.1	108.4	100.2	69.2
	FALSE	High	[K].GKLDVQFSGLTK.[G]	2xTMT6plex [K2; K12]; 1xTMT6plex [N-Term]		6.28244e-05	0	1	4	14	P21333	P21333 [905-916]	1	1980.21	0	1.3	0.884	0.454	0.501	0.317	0.398	0.443	0.422	0.435	0.405	0.432	0.464	0.897	0.336	1.025	1.219	157.3	204.6	139.1	71.4	78.9	49.9	62.6	69.7	66.4	144.9	63	58.7	62.6	67.2	129.9	48.6	148.5	176.6
	FALSE	High	[R].ALGALVDSCAPGLCPDWDSWDASKPVTNAR.[E]	2xCarbamidomethyl [C9; C14]; 1xTMT6plex [K24]; 1xTMT6plex [N-Term]		1.96566e-06	0	1	5	1	P21333	P21333 [197-226]	0	3687.83	0	1.125	1.102	0.543	0.585	0.449	0.565	0.489	0.568									280.1	315.2	308.8	152.1	163.8	125.9	158.2	136.8	159
	FALSE	High	[R].VANPSGNLTETYVQDR.[G]	1xTMT6plex [N-Term]		3.34769e-06	0	1	4	20	P21333	P21333 [1297-1312]	0	1993.02	0	1.726	0.908	1.215	0.603	0.702	0.937	0.494	0.483	0.594	0.769	0.43	0.57	0.939	0.392	0.921	1.278	111.5	192.6	101.2	135.5	67.3	78.3	104.5	55.1	53.9	130.6	77.6	100.4	56.1	74.5	122.6	51.1	120.2	166.9
	FALSE	High	[K].VAQPTITDNKDGTVTVR.[Y]	1xTMT6plex [K10]; 1xTMT6plex [N-Term]		1.23461e-05	0	1	5	7	P21333	P21333 [1815-1831]	1	2273.29	0	0.918	0.86	0.339	0.396	0.24	0.296	0.35	0.296	0.331	0.263	0.349	0.323	0.783	0.289	0.955	1.021	191.7	176.1	164.8	65	75.9	45.9	56.8	67.1	56.7	169.4	56	44.6	59.1	54.7	132.6	48.9	161.8	173
	FALSE	High	[K].IECDDKGDGSCDVR.[Y]	2xCarbamidomethyl [C3; C11]; 1xTMT6plex [K6]; 1xTMT6plex [N-Term]		0.000162618	5.95039e-05	1	6	8	P21333	P21333 [621-634]	1	2083.98	0	0.563	0.918	0.22	0.332	0.186	0.255	0.347	0.314	0.246	0.217	0.302	0.277	0.855	0.207	0.98	0.564	217.7	122.5	199.7	47.9	72.2	40.6	55.6	75.6	68.2	193.6	47.6	42	58.5	53.7	165.5	40.2	189.8	109.2
	FALSE	High	[R].GAGSYTIMVLFADQATPTSPIR.[V]	1xTMT6plex [N-Term]		0.000116746	5.95039e-05	1	4	1	P21333	P21333 [842-863]	0	2525.33	0									0.288	0.96	0.882	1.005	0.939	0.595	0.918	0.987										237.6	68.5	228.1	209.6	238.9	223.2	141.5	218.2	234.5
	FALSE	High	[K].GTVEPQLEAR.[G]	1xTMT6plex [N-Term]		0.000213823	5.95039e-05	1	6	12	P21333	P21333 [428-437]	0	1328.74	0	2.257	0.862	1.124	0.479	0.495	0.956	0.418	0.406	0.962	0.688	0.382	0.576	0.921	0.239	0.981	1.966	112.5	254	97	126.5	53.9	55.7	107.6	47	45.7	116.6	112.2	80.2	44.6	67.2	107.5	27.9	114.5	229.3
	FALSE	High	[K].THIQDNHDGTYTVAYVPDVTGR.[Y]	1xTMT6plex [N-Term]		0.000150609	5.95039e-05	1	4	1	P21333	P21333 [1594-1615]	0	2688.32	0									0.728	0.911	0.871	1.259	1.151	1.107	1.051	1.689										184.3	134.1	167.8	160.6	232	212.1	204	193.8	311.3
	FALSE	High	[R].YAPSEAGLHEMDIR.[Y]	1xOxidation [M11]; 1xTMT6plex [N-Term]		0.000107384	5.95039e-05	1	5	7	P21333	P21333 [1832-1845]	0	1833.9	0	2.815	1.037	1.696	0.853	1.699	1.076	0.581	0.585	1.437	1.134	0.912	1.176	0.973	0.66	1.191	1.184	79.4	223.4	82.3	134.6	67.7	134.8	85.4	46.1	46.4	93.1	133.8	105.6	84.9	109.4	90.6	61.5	110.9	110.3
	FALSE	High	[K].YNEQHVPGSPFTAR.[V]	1xTMT6plex [N-Term]		0.000199086	5.95039e-05	1	4	23	P21333	P21333 [1938-1951]	0	1831.93	0	1.015	0.978	0.82	1.028	0.729	0.802	0.891	0.958	1.132	1.195	1.207	0.984	1.081	1.103	1.138	1.25	109.5	111.1	107	89.8	112.6	79.8	87.8	97.5	104.8	89.2	100.9	106.6	107.7	87.7	96.5	98.4	101.5	111.5
	FALSE	High	[K].YGGDEIPFSPYR.[V]	1xTMT6plex [N-Term]		0.000165249	5.95039e-05	1	4	9	P21333	P21333 [1622-1633]	0	1629.81	0	1.309	1.137	0.721	0.609	0.572	0.728	0.739	0.698	0.687	0.58	0.51	0.46	1.314	0.415	1.297	0.948	119.8	156.8	136.2	86.4	72.9	68.5	87.2	88.6	83.6	124.8	85.8	72.3	63.7	57.4	164	51.8	161.9	118.3
	FALSE	High	[K].YGGPYHIGGSPFK.[A]	1xTMT6plex [K13]; 1xTMT6plex [N-Term]		0.000145975	5.95039e-05	1	4	10	P21333	P21333 [2501-2513]	0	1838	0	1.533	0.921	0.705	0.854	0.593	0.733	0.47	0.595	0.685	0.745	0.657	0.69	0.929	0.512	1.193	1.997	121.5	186.3	111.9	85.7	103.8	72.1	89.2	57.1	72.3	107	73.3	79.8	70.3	73.8	99.5	54.8	127.7	213.8
	FALSE	High	[K].YGGQPVPNFPSK.[L]	1xTMT6plex [K12]; 1xTMT6plex [N-Term]		0.000194882	5.95039e-05	1	4	11	P21333	P21333 [1235-1246]	0	1748.97	0	0.765	0.994	0.463	0.511	0.534	0.426	0.655	0.601	0.531	0.474	0.703	0.479	1.145	0.57	1.082	0.857	151.3	115.7	150.3	70	77.2	80.9	64.5	99.1	90.9	131.5	69.9	62.4	92.5	63.1	150.6	75	142.3	112.7
	FALSE	High	[K].VDVGKDQEFTVK.[S]	2xTMT6plex [K5; K12]; 1xTMT6plex [N-Term]		0.000130497	5.95039e-05	1	4	14	P21333	P21333 [983-994]	1	2052.19	0	0.434	0.885	0.166	0.345	0.154	0.163	0.35	0.335	0.275	0.306	0.393	0.275	0.93	0.267	0.972	0.571	234.9	101.9	207.9	39.1	81.2	36.1	38.2	82.1	78.7	180.4	49.6	55.1	70.9	49.7	167.8	48.2	175.3	103.1
	FALSE	High	[K].VNQPASFAVSLNGAK.[G]	1xTMT6plex [K15]; 1xTMT6plex [N-Term]		0.000115116	5.95039e-05	1	4	8	P21333	P21333 [2347-2361]	0	1961.12	0	0.976	0.938	0.623	0.622	0.366	0.561	0.627	0.678	0.62	0.607	0.618	0.574	0.889	0.619	1.109	1.154	140.8	137.4	132.1	87.8	87.6	51.6	79	88.3	95.4	125.2	77.6	75.9	77.3	71.9	111.3	77.5	138.8	144.4
	FALSE	High	[K].IPEISIQDMTAQVTSPSGK.[T]	1xOxidation [M9]; 1xTMT6plex [K19]; 1xTMT6plex [N-Term]		0.000230851	5.95039e-05	1	3	3	P21333	P21333 [2166-2184]	0	2476.34	0	1.153	0.91	0.776	0.638	0.669	1.079	0.74	0.884	0.493	0.709	0.61	0.766	1.18	0.976	1.526	0.685	114.7	132.2	104.3	89	73.2	76.7	123.7	84.8	101.4	113.3	55.9	80.3	69.1	86.7	133.6	110.6	172.9	77.6
	FALSE	High	[R].DVDIIDHHDNTYTVK.[Y]	1xTMT6plex [K15]; 1xTMT6plex [N-Term]		0.000194607	5.95039e-05	1	4	19	P21333	P21333 [922-936]	0	2243.17	0	1.1	0.952	0.867	0.615	0.656	0.782	0.541	0.516	0.407	0.498	0.478	0.471	1.02	0.369	1.067	1.152	128	140.8	121.9	111	78.8	84	100.1	69.3	66.1	139.3	56.6	69.3	66.6	65.6	142.1	51.4	148.6	160.5
	FALSE	High	[R].EATTEFSVDAR.[A]	1xTMT6plex [N-Term]		0.000145975	5.95039e-05	1	4	9	P21333	P21333 [1273-1283]	0	1454.73	0	1.636	0.954	0.853	0.544	0.566	0.843	0.419	0.407	0.727	0.753	0.407	0.566	0.996	0.306	1.062	1.546	124.6	203.9	118.9	106.4	67.8	70.5	105.1	52.2	50.7	122.2	88.9	92.1	49.7	69.2	121.8	37.5	129.8	188.9
	FALSE	High	[R].ALTQTGGPHVK.[A]	1xTMT6plex [K11]; 1xTMT6plex [N-Term]		0.000144864	5.95039e-05	1	4	7	P21333	P21333 [1284-1294]	0	1566.94	0	0.652	0.869	0.569	0.432	0.352	0.375	0.696	0.735									316.9	206.8	275.3	180.2	137	111.5	118.8	220.5	233
	FALSE	High	[K].ETGEHLVHVK.[K]	1xTMT6plex [K10]; 1xTMT6plex [N-Term]		0.000117264	5.95039e-05	1	3	6	P21333	P21333 [2015-2024]	0	1606.93	0	1.333	0.996	0.568	0.499	0.325	0.565	0.43	0.425	0.45	0.42	0.405	0.455	0.939	0.351	0.995	1.237	146.5	195.3	146	83.2	73.2	47.7	82.8	63.1	62.3	144	64.8	60.4	58.3	65.6	135.2	50.6	143.2	178
	FALSE	High	[K].DKGEYTLVVK.[W]	2xTMT6plex [K2; K10]; 1xTMT6plex [N-Term]		0.000167118	5.95039e-05	1	4	7	P21333	P21333 [2622-2631]	1	1839.12	0	0.68	0.95	0.215	0.419	0.238	0.244	0.381	0.422	0.232	0.197	0.357	0.285	0.94	0.244	0.981	0.719	197.8	134.5	188	42.6	82.8	47.1	48.3	75.3	83.5	181.6	42.2	35.8	64.9	51.7	170.7	44.3	178.2	130.6
	FALSE	High	[K].DLAEDAPWKK.[I]	2xTMT6plex [K9; K10]; 1xTMT6plex [N-Term]		0.000165661	5.95039e-05	2	15	6	O75369-8; P21333	O75369-8 [7-16]; P21333 [34-43]	1	1860.08	0	0.644	0.926	0.413	0.444	0.203	0.276	0.398	0.4	0.326	0.307	0.424	0.374	0.889	0.294	1.049	0.791	191.4	123.2	177.2	79.1	84.9	38.9	52.7	76.1	76.6	165	53.8	50.7	70	61.8	146.6	48.6	173.1	130.5
	FALSE	High	[K].AGNNMLLVGVHGPR.[T]	1xOxidation [M5]; 1xTMT6plex [N-Term]		0.000130877	5.95039e-05	1	4	8	P21333	P21333 [2585-2598]	0	1679.92	0	1.365	1.066	1.425	0.829	1.143	1.621	0.864	1.035	0.845	0.999	1.082	0.834	1.082	0.74	1.213	1.028	87	118.7	92.7	123.9	72.1	99.4	141	75.1	90	102	86.2	101.9	110.4	85.1	110.4	75.5	123.7	104.9
	FALSE	High	[K].AGNNMLLVGVHGPR.[T]	1xTMT6plex [N-Term]		0.000234398	5.95039e-05	1	4	6	P21333	P21333 [2585-2598]	0	1663.93	0	0.662	1.124	0.553	0.887	1.364	0.962	1.338	1.124									199.7	132.2	224.3	110.5	177.1	272.4	192.2	267.1	224.5
	FALSE	High	[R].DAPQDFHPDR.[V]	1xTMT6plex [N-Term]		0.000243192	5.95039e-05	1	4	5	P21333	P21333 [665-674]	0	1426.69	0	1.713	1.034	0.999	0.756	0.898	1.265	0.634	0.55	0.748	1.041	0.506	0.652	0.991	0.342	1.029	1.283	101.7	174.2	105.2	101.6	76.9	91.4	128.6	64.5	56	118.6	88.6	123.4	60	77.3	117.5	40.6	122	152.1
	FALSE	High	[R].LIALLEVLSQKK.[M]	2xTMT6plex [K11; K12]; 1xTMT6plex [N-Term]		0.000260394	0.000112658	1	5	1	P21333	P21333 [77-88]	1	2042.36	0
	FALSE	High	[K].VPVHDVTDASK.[V]	1xTMT6plex [K11]; 1xTMT6plex [N-Term]		0.000260394	0.000112658	1	4	9	P21333	P21333 [1440-1450]	0	1625.93	0	1.096	0.869	0.541	0.476	0.229	0.441	0.394	0.431	0.562	0.596	0.505	0.557	0.985	0.439	1.138	1.23	164.3	180.1	142.9	88.9	78.2	37.7	72.4	64.7	70.8	128.4	72.2	76.5	64.8	71.5	126.4	56.3	146	157.8
	FALSE	High	[K].LDVQFSGLTK.[G]	1xTMT6plex [K10]; 1xTMT6plex [N-Term]		0.000261211	0.000112658	1	4	2	P21333	P21333 [907-916]	0	1565.93	0	0.765	1.092	0.313	0.436	0.335	0.376	0.518	0.499	0.484	0.525	0.514	0.48	1.138	0.406	1.031	0.896	168.8	129.1	184.2	52.8	73.5	56.5	63.5	87.4	84.2	139	67.2	72.9	71.4	66.8	158.2	56.5	143.4	124.6
	FALSE	High	[R].APSVANVGSHCDLSLK.[I]	1xCarbamidomethyl [C11]; 1xTMT6plex [K16]; 1xTMT6plex [N-Term]		0.000260394	0.000112658	1	3	1	P21333	P21333 [2150-2165]	0	2113.15	0
	FALSE	High	[R].VKVEPSHDASK.[V]	2xTMT6plex [K2; K11]; 1xTMT6plex [N-Term]		0.000432002	0.000136946	1	4	5	P21333	P21333 [864-874]	1	1884.12	0	0.99	0.894	0.533	0.604	0.359	0.452	0.362	0.377	0.536	0.356	0.522	0.533	0.915	0.37	1.263	1.296	161.5	160	144.5	86.1	97.5	58	73.1	58.5	60.9	132.5	71	47.2	69.2	70.6	121.3	49.1	167.4	171.7
	FALSE	High	[K].AGVAPLQVK.[V]	1xTMT6plex [K9]; 1xTMT6plex [N-Term]		0.000377811	0.000136946	1	4	13	P21333	P21333 [1478-1486]	0	1340.87	0	1.2	0.855	0.319	0.376	0.229	0.372	0.318	0.312	0.398	0.298	0.395	0.417	0.936	0.255	0.962	1.197	180.7	216.8	154.6	57.6	68	41.3	67.2	57.4	56.4	153.7	61.1	45.8	60.7	64	143.8	39.2	147.8	183.9
	FALSE	High	[K].VGTECGNQK.[V]	1xCarbamidomethyl [C5]; 1xTMT6plex [K9]; 1xTMT6plex [N-Term]		0.000282715	0.000136946	1	4	9	P21333	P21333 [570-578]	0	1450.77	0	0.674	0.849	0.238	0.305	0.087	0.212	0.308	0.299	0.291	0.118	0.343	0.266	0.905	0.213	0.949	0.825	226.5	152.6	192.4	54	69.2	19.8	48.1	69.8	67.6	183.4	53.3	21.6	62.8	48.7	165.9	39	174	151.2
	FALSE	High	[K].MDCQECPEGYR.[V]	2xCarbamidomethyl [C3; C6]; 1xTMT6plex [N-Term]		0.000323028	0.000136946	1	4	6	P21333	P21333 [2474-2484]	0	1673.69	0	1.303	1.041	0.554	0.598	0.192	0.367	0.642	0.552	0.367	0.357	0.347	0.512	0.786	0.309	0.916	1.438	144.1	187.7	149.9	79.9	86.2	27.6	52.8	92.4	79.5	149.2	54.7	53.3	51.8	76.4	117.3	46.2	136.7	214.5
	FALSE	High	[K].IVGPSGAAVPCK.[V]	1xCarbamidomethyl [C11]; 1xTMT6plex [K12]; 1xTMT6plex [N-Term]		0.000330634	0.000136946	1	4	20	P21333	P21333 [1008-1019]	0	1613.94	0	1.221	1.029	0.646	0.617	0.509	0.658	0.562	0.592	0.491	0.478	0.559	0.572	0.864	0.452	1.092	1.106	131.7	160.9	135.5	85	81.2	67.1	86.6	74.1	77.9	136.1	66.8	65	76.1	77.8	117.6	61.5	148.6	150.5
	FALSE	High	[K].DLAEDAPWK.[K]	1xTMT6plex [K9]; 1xTMT6plex [N-Term]		0.000340194	0.000136946	2	15	12	O75369-8; P21333	O75369-8 [7-15]; P21333 [34-42]	0	1502.83	0	0.622	1.054	0.435	0.458	0.524	0.431	0.482	0.494	0.245	0.531	0.555	0.411	1.322	0.321	1.058	0.755	163.6	101.8	172.5	71.1	74.9	85.7	70.5	78.9	80.9	145.2	35.5	77.1	80.5	59.6	192	46.7	153.7	109.6
	FALSE	High	[KR].NDNDTFTVK.[Y]	1xTMT6plex [K9]; 1xTMT6plex [N-Term]		0.000442712	0.000136946	1	6	11	P21333	P21333 [829-837]	0	1511.81	0	0.472	0.974	0.336	0.27	0.216	0.28	0.391	0.414	0.3	0.162	0.383	0.227	1.028	0.228	0.971	0.553	206.8	97.7	201.3	69.4	55.7	44.6	58	80.9	85.6	185.5	55.6	30.1	71.1	42	190.7	42.3	180.1	102.6
	FALSE	High	[K].SSFTVDCSK.[A]	1xCarbamidomethyl [C7]; 1xTMT6plex [K9]; 1xTMT6plex [N-Term]		0.000369965	0.000136946	1	4	8	P21333	P21333 [2576-2584]	0	1488.78	0	0.658	0.956	0.289	0.371	0.153	0.302	0.372	0.389	0.292	0.265	0.385	0.339	0.95	0.295	1.004	0.825	200.4	131.8	191.7	58	74.4	30.6	60.6	74.5	78	168	49	44.6	64.8	57	159.6	49.6	168.7	138.6
	FALSE	High	[K].SPFEVYVDK.[S]	1xTMT6plex [K9]; 1xTMT6plex [N-Term]		0.000398504	0.000136946	1	5	14	P21333	P21333 [368-376]	0	1541.86	0	1.067	0.926	0.394	0.458	0.277	0.427	0.422	0.393	0.389	0.388	0.444	0.43	0.993	0.344	1.032	1.067	167.8	179.1	155.4	66.1	76.8	46.5	71.7	70.7	65.9	147.9	57.5	57.4	65.6	63.6	146.8	50.8	152.6	157.8
	FALSE	High	[K].YKGQHVPGSPFQFTVGPLGEGGAHK.[V]	2xTMT6plex [K2; K25]; 1xTMT6plex [N-Term]		0.000348943	0.000136946	1	4	1	P21333	P21333 [2216-2240]	1	3282.8	0									0.624	0.664	0.832	0.706	0.84	0.874	1.144	0.807										240.3	149.9	159.6	200	169.7	201.8	210	274.9	193.9
	FALSE	High	[K].FADQHVPGSPFSVK.[V]	1xTMT6plex [K14]; 1xTMT6plex [N-Term]		0.000290995	0.000136946	1	3	4	P21333	P21333 [2120-2133]	0	1974.08	0	2.038	0.83	0.87	0.831	1.018	0.774	0.556	0.682	0.847	0.703	0.752	0.632	0.973	0.74	1.141	0.978	104.6	213.3	86.9	91.1	87	106.6	81	58.2	71.3	115.9	98.2	81.5	87.2	73.3	112.8	85.8	132.2	113.3
	FALSE	High	[R].VTYTPMAPGSYLISIK.[Y]	1xTMT6plex [K16]; 1xTMT6plex [N-Term]		0.000329533	0.000136946	1	4	1	P21333	P21333 [2485-2500]	0	2199.25	0									0.85	0.905	0.775	0.86	1.04	0.733	1.155	1.202										211.3	179.6	191.3	163.8	181.6	219.6	154.9	243.9	254
	FALSE	High	[K].VAQPTITDNK.[D]	1xTMT6plex [K10]; 1xTMT6plex [N-Term]		0.000444396	0.000176826	1	5	14	P21333	P21333 [1815-1824]	0	1544.9	0	0.476	1.182	0.248	0.334	0.245	0.269	0.417	0.461	0.224	0.317	0.461	0.343	1.27	0.257	0.99	0.503	194.3	92.5	229.6	48.2	64.9	47.6	52.3	80.9	89.7	167.8	37.6	53.1	77.3	57.6	213.1	43	166.1	84.3
	FALSE	High	[K].AHVVPCFDASK.[V]	1xCarbamidomethyl [C6]; 1xTMT6plex [K11]; 1xTMT6plex [N-Term]		0.000449505	0.000176826	1	4	11	P21333	P21333 [1152-1162]	0	1688.92	0	0.993	0.938	0.563	0.594	0.48	0.522	0.605	0.555	0.535	0.691	0.6	0.622	1.052	0.568	1.092	0.923	144	143	135	81.1	85.5	69.1	75.2	87.2	79.9	127.1	68	87.8	76.2	79	133.7	72.2	138.8	117.3
	FALSE	High	[R].NGHVGISFVPK.[E]	1xTMT6plex [K11]; 1xTMT6plex [N-Term]		0.000682787	0.000214998	1	3	1	P21333	P21333 [2004-2014]	0	1612.96	0
	FALSE	High	[R].LYSVSYLLK.[D]	1xTMT6plex [K9]; 1xTMT6plex [N-Term]		0.000601262	0.000214998	1	4	3	P21333	P21333 [2613-2621]	0	1543.95	0	1.051	0.997	0.585	0.437	0.389	0.489	0.426	0.461	0.768	0.53	0.498	0.624	0.896	0.384	1.053	1.153	154.2	162.1	153.7	90.2	67.4	60	75.5	65.8	71.1	130.3	100.1	69	64.9	81.4	116.8	50.1	137.2	150.2
	FALSE	High	[R].FVPAEMGTHTVSVK.[Y]	1xTMT6plex [K14]; 1xTMT6plex [N-Term]		0.000809598	0.000214998	1	4	4	P21333	P21333 [2202-2215]	0	1961.09	0									0.817	0.939	0.71	0.622	1.077	0.635	1.239	1.187										218.8	178.7	205.6	155.3	136.1	235.8	138.9	271	259.7
	FALSE	High	[R].AVPTGDASK.[C]	1xTMT6plex [K9]; 1xTMT6plex [N-Term]		0.000518664	0.000214998	1	4	6	P21333	P21333 [1636-1644]	0	1303.76	0	1.371	1.054	0.632	0.459	0.432	0.526	0.446	0.475	0.482	0.446	0.489	0.472	1.202	0.363	1.248	1	140.7	192.9	148.4	88.9	64.6	60.8	74	62.8	66.9	134.3	64.7	59.8	65.7	63.4	161.4	48.7	167.6	134.3
	FALSE	High	[R].RLTVSSLQESGLK.[V]	1xTMT6plex [K13]; 1xTMT6plex [N-Term]		0.000587764	0.000214998	1	4	4	P21333	P21333 [2334-2346]	1	1876.13	0	0.622	0.851	0.333	0.444	0.492	0.47	0.543	0.732	0.321	0.585	0.711	0.459	0.978	0.535	1.229	0.683	164.1	102	139.6	54.6	72.9	80.7	77.1	89	120.1	138.4	44.5	81	98.4	63.6	135.3	74.1	170.2	94.6
	FALSE	High	[R].AYGPGIEPTGNMVK.[K]	1xOxidation [M12]; 1xTMT6plex [K14]; 1xTMT6plex [N-Term]		0.000847283	0.000214998	1	5	18	P21333	P21333 [286-299]	0	1908.03	0	1.249	0.908	0.21	0.384	0.037	0.333	0.316	0.301	0.873	0.945	0.78	0.789	1.113	0.718	0.955	1.117	190	237.3	172.4	39.9	72.9	7.1	63.2	60	57.2	108.6	94.8	102.6	84.7	85.6	120.8	78	103.7	121.3
	FALSE	High	[K].AEISFEDRK.[D]	1xTMT6plex [K9]; 1xTMT6plex [N-Term]		0.000486013	0.000214998	1	4	8	P21333	P21333 [2281-2289]	1	1552.87	0	1.175	0.816	0.481	0.497	0.319	0.45	0.367	0.327	0.428	0.277	0.342	0.4	0.698	0.268	0.966	0.974	165.7	194.8	135.2	79.6	82.3	52.8	74.6	60.8	54.1	168.2	71.9	46.6	57.5	67.3	117.3	45	162.4	163.9
	FALSE	High	[K].VLPTHDASK.[V]	1xTMT6plex [K9]; 1xTMT6plex [N-Term]		0.000605416	0.000214998	1	4	7	P21333	P21333 [1539-1547]	0	1425.85	0	1.696	1.118	1.022	0.871	0.803	0.999	0.546	0.596	0.784	0.864	0.798	0.861	1.152	0.78	1.308	1.306	104	176.5	116.4	106.3	90.6	83.5	103.9	56.7	62	101.7	79.7	87.8	81.1	87.5	117.1	79.3	133	132.7
	FALSE	High	[K].KGEITGEVR.[M]	1xTMT6plex [K1]; 1xTMT6plex [N-Term]		0.00100897	0.00024796	1	5	6	P21333	P21333 [1801-1809]	1	1446.87	0									0.306	0.331	0.439	0.366	0.919	0.353	1.009	0.816										325	99.6	107.7	142.6	118.9	298.7	114.6	327.9	265.1
	FALSE	High	[K].WGDEHIPGSPYR.[V]	1xTMT6plex [N-Term]		0.00116757	0.000270235	1	4	8	P21333	P21333 [2632-2643]	0	1642.82	0	2.214	1.37	1.641	0.987	1.45	1.518	0.898	0.879	0.824	0.758	0.848	0.852	0.986	1.092	0.762	1.172	75.3	166.6	103.2	123.5	74.3	109.1	114.2	67.6	66.1	108.5	89.4	82.3	92	92.4	107	118.5	82.7	127.1
	FALSE	High	[R].VKETADFK.[V]	2xTMT6plex [K2; K8]; 1xTMT6plex [N-Term]		0.00120349	0.000270235	1	5	12	P21333	P21333 [497-504]	1	1624.99	0	0.466	0.852	0.143	0.341	0.078	0.124	0.334	0.334	0.245	0.143	0.343	0.274	0.843	0.267	0.947	0.632	245.2	114.3	208.8	35	83.7	19	30.4	81.8	81.8	191.7	47	27.5	65.8	52.6	161.6	51.1	181.6	121.1
	FALSE	High	[K].VYGPGVAK.[T]	1xTMT6plex [K8]; 1xTMT6plex [N-Term]		0.00127124	0.000300383	1	4	7	P21333	P21333 [774-781]	0	1248.77	0	0.824	0.889	0.342	0.358	0.273	0.323	0.403	0.408	0.47	0.325	0.429	0.431	1.031	0.395	1.036	0.932	186.7	153.8	166.1	63.8	66.9	50.9	60.4	75.2	76.2	148.8	69.9	48.4	63.8	64.1	153.5	58.8	154.2	138.6
	FALSE	High	[R].TPCEEILVK.[H]	1xCarbamidomethyl [C3]; 1xTMT6plex [K9]; 1xTMT6plex [N-Term]		0.00135388	0.00032087	1	4	17	P21333	P21333 [2599-2607]	0	1546.89	0	1.048	0.964	0.533	0.536	0.529	0.552	0.511	0.504	0.425	0.365	0.454	0.455	0.908	0.359	0.93	0.928	145.7	152.7	140.5	77.6	78.1	77	80.5	74.4	73.5	154.5	65.7	56.4	70.2	70.3	140.3	55.5	143.7	143.4
	FALSE	High	[K].AIVDGNLK.[L]	1xTMT6plex [K8]; 1xTMT6plex [N-Term]		0.00146499	0.00032087	2	15	17	O75369-8; P21333	O75369-8 [101-108]; P21333 [128-135]	0	1287.8	0	1.194	0.912	0.557	0.532	0.45	0.518	0.532	0.543	0.464	0.46	0.493	0.473	0.925	0.399	0.995	0.998	144.3	172.3	131.6	80.3	76.7	64.9	74.7	76.8	78.3	145	67.3	66.7	71.5	68.6	134.1	57.9	144.2	144.7
	FALSE	High	[K].AEISFEDR.[K]	1xTMT6plex [N-Term]		0.00182736	0.000339454	1	4	4	P21333	P21333 [2281-2288]	0	1195.62	0	1.629	1.195	0.892	0.445	0.245	0.871	0.519	0.469	0.51	0.888	0.587	0.639	1.231	0.445	0.991	1.24	123.9	201.8	148	110.5	55.1	30.3	107.9	64.4	58.1	119.5	60.9	106.1	70.2	76.3	147.1	53.1	118.5	148.2
	FALSE	High	[K].NGQHVASSPIPVVISQSEIGDASR.[V]	1xTMT6plex [N-Term]		0.00216361	0.000365227	1	4	1	P21333	P21333 [2026-2049]	0	2677.41	0
	FALSE	High	[R].AYGPGIEPTGNMVK.[K]	1xTMT6plex [K14]; 1xTMT6plex [N-Term]		0.00215499	0.000365227	1	5	3	P21333	P21333 [286-299]	0	1892.04	0									0.151	0.01	0.3	0.553	0.66	0.183	0.877	1.608										337.5	51		101.4	186.7	222.8	61.8	296	542.7
	FALSE	High	[K].VTANNDKNR.[T]	1xTMT6plex [K7]; 1xTMT6plex [N-Term]		0.00242267	0.000475735	1	5	6	P21333	P21333 [332-340]	1	1489.85	0	1.055	0.737	0.404	0.423	0.198	0.295	0.391	0.321	0.386	0.325	0.326	0.32	0.693	0.293	1.079	1.016	186.6	196.9	137.5	75.3	78.9	37	55	72.9	59.9	165.5	63.9	53.9	54	52.9	114.7	48.4	178.5	168.2
	FALSE	High	[K].KIQQNTFTR.[W]	1xTMT6plex [K1]; 1xTMT6plex [N-Term]		0.00252389	0.000475735	2	15	2	O75369-8; P21333	O75369-8 [16-24]; P21333 [43-51]	1	1593.95	0	1.241	0.926	0.459	0.425	0.302	0.392	0.404	0.357	0.47	0.28	0.44	0.484	0.763	0.434	0.915	1.218	163.5	202.9	151.4	75	69.5	49.3	64.2	66	58.3	149.9	70.4	42	66	72.5	114.4	65.1	137.1	182.5
	FALSE	High	[R].AEFTVETR.[S]	1xTMT6plex [N-Term]		0.00252389	0.000475735	1	5	15	P21333	P21333 [302-309]	0	1181.64	0	2.041	0.919	1.252	0.65	0.782	1.171	0.467	0.482	0.877	0.739	0.492	0.737	0.982	0.416	1.006	1.612	102.7	209.6	94.4	128.6	66.7	80.3	120.3	47.9	49.5	114.5	100.4	84.6	56.3	84.3	112.4	47.7	115.2	184.5
	FALSE	High	[K].GAGSGELK.[V]	1xTMT6plex [K8]; 1xTMT6plex [N-Term]		0.00257633	0.000497353	1	7	12	P21333	P21333 [509-516]	0	1176.7	0	1.157	0.896	0.595	0.556	0.432	0.612	0.513	0.489	0.542	0.572	0.565	0.588	0.998	0.486	1.02	1.085	144	166.6	128.9	85.7	80	62.2	88.1	73.9	70.5	131.3	71.1	75.1	74.1	77.2	131	63.9	133.9	142.4
	FALSE	High	[K].VDINTEDLEDGTCR.[V]	1xCarbamidomethyl [C13]; 1xTMT6plex [N-Term]		0.00261919	0.000497353	1	4	2	P21333	P21333 [2090-2103]	0	1865.87	0
	FALSE	High	[K].FNGTHIPGSPFK.[I]	1xTMT6plex [K12]; 1xTMT6plex [N-Term]		0.00267393	0.000497353	1	4	4	P21333	P21333 [2406-2417]	0	1759.99	0
	FALSE	High	[K].VKAEGPGLSR.[T]	1xTMT6plex [K2]; 1xTMT6plex [N-Term]		0.00285815	0.000574883	1	4	4	P21333	P21333 [875-884]	1	1471.9	0	0.898	0.861	0.431	0.568	0.584	0.429	0.531	0.502	0.575	0.455	0.614	0.507	0.87	0.656	0.964	0.82	155.1	139.2	133.5	66.9	88	90.6	66.6	82.3	77.8	139.3	80.1	63.3	85.5	70.7	121.2	91.4	134.2	114.3
	FALSE	High	[K].LKPGAPLRPK.[L]	2xTMT6plex [K2; K10]; 1xTMT6plex [N-Term]		0.00319025	0.000627223	1	5	9	P21333	P21333 [269-278]	0	1764.18	0	0.645	0.87	0.171	0.332	0.166	0.192	0.333	0.359	0.309	0.288	0.4	0.377	0.931	0.334	0.975	0.827	221.2	142.7	192.5	37.9	73.5	36.7	42.5	73.7	79.3	165.4	51.2	47.6	66.2	62.3	154	55.2	161.3	136.8
	FALSE	High	[K].LPQLPITNFSR.[D]	1xTMT6plex [N-Term]		0.00331582	0.000647632	1	5	2	P21333	P21333 [180-190]	0	1514.89	0	1.488	0.965	0.905	0.673	0.619	0.831	0.776	0.737	0.725	0.662	0.565	0.44	1.173	0.509	0.884	0.803	112.6	167.5	108.6	101.9	75.8	69.7	93.5	87.4	83	133.1	96.5	88.1	75.2	58.6	156.1	67.7	117.7	106.9
	FALSE	High	[K].IQQNTFTR.[W]	1xTMT6plex [N-Term]		0.0038311	0.000711619	2	15	8	O75369-8; P21333	O75369-8 [17-24]; P21333 [44-51]	0	1236.69	0	1.261	0.908	0.654	0.382	0.227	0.647	0.395	0.369	0.642	0.406	0.413	0.39	0.942	0.336	0.933	1.126	154	194.3	139.8	100.8	58.9	35	99.7	60.8	56.9	145.5	93.4	59	60.1	56.7	137.1	48.8	135.7	163.8
	FALSE	High	[R].VTGDDSMR.[M]	1xTMT6plex [N-Term]		0.00461765	0.000726117	1	5	5	P21333	P21333 [1952-1959]	0	1109.55	0	2.085	0.875	1.813	0.63	2.55	1.171	0.397	0.355	0.673	0.463	0.353	0.678	0.752	0.339	0.782	1.483	82.7	172.5	72.4	150	52.2	211	96.9	32.9	29.4	138	92.8	63.9	48.7	93.5	103.7	46.7	107.9	204.6
	FALSE	High	[R].LLGWIQNK.[IVL]	1xTMT6plex [K8]; 1xTMT6plex [N-Term]		0.00481601	0.000746994	2	15	2	O75369-8; P21333	O75369-8 [145-152]; P21333 [172-179]	0	1429.89	0	0.882	0.956	0.33	0.405	0.272	0.354	0.436	0.401	0.441	0.272	0.439	0.395	0.963	0.378	0.968	0.921	178.7	157.6	170.9	59	72.3	48.7	63.3	77.9	71.6	155.7	68.7	42.3	68.4	61.6	150	58.9	150.8	143.5
	FALSE	High	[K].AEGPGLSR.[T]	1xTMT6plex [N-Term]		0.0058299	0.000859559	1	4	1	P21333	P21333 [877-884]	0	1015.57	0									0.635	0.592	0.393	0.465	1.024	0.286	0.964	1.497										262.5	166.8	155.3	103.2	122	268.8	75.1	253.1	393.1
	FALSE	High	[K].CSGPGLSPGMVR.[A]	1xCarbamidomethyl [C1]; 1xTMT6plex [N-Term]		0.00688988	0.000996287	1	4	4	P21333	P21333 [1453-1464]	0	1446.74	0	0.648	0.871	0.36	0.4	0.13	0.532	0.55	0.544	0.407	0.393	0.587	0.512	0.913	0.491	0.828	1.023	178.7	115.9	155.6	64.4	71.4	23.2	95.1	98.4	97.2	146.3	59.5	57.5	85.8	74.9	133.5	71.8	121.1	149.6
	FALSE	High	[K].VEPSHDASK.[V]	1xTMT6plex [K9]; 1xTMT6plex [N-Term]		0.00765235	0.00118314	1	4	2	P21333	P21333 [866-874]	0	1427.79	0
	FALSE	High	[K].LVSIDSK.[A]	1xTMT6plex [K7]; 1xTMT6plex [N-Term]		0.0106593	0.0015182	2	15	8	O75369-8; P21333	O75369-8 [94-100]; P21333 [121-127]	0	1219.77	0	0.943	0.984	0.52	0.62	0.237	0.466	0.547	0.53	0.469	0.445	0.49	0.593	0.962	0.449	0.957	1.106	153.9	145.1	151.4	80.1	95.4	36.5	71.8	84.2	81.6	139.1	65.2	61.8	68.2	82.5	133.8	62.4	133.2	153.8
	FALSE	High	[K].SQGDASK.[V]	1xTMT6plex [K7]; 1xTMT6plex [N-Term]		0.0109391	0.00153642	1	5	15	P21333	P21333 [377-383]	0	1150.65	0	0.894	0.904	0.629	0.523	0.458	0.583	0.487	0.527	0.381	0.505	0.456	0.431	0.976	0.307	1.03	0.811	149.8	134	135.5	94.3	78.4	68.6	87.4	73	79	152.6	58.1	77	69.6	65.8	148.9	46.9	157.3	123.7
	FALSE	High	[K].DQEFTVK.[S]	1xTMT6plex [K7]; 1xTMT6plex [N-Term]		0.0118909	0.00163561	1	4	3	P21333	P21333 [988-994]	0	1324.75	0	1.091	1.07	0.859	0.644	1.409	0.975	0.643	0.699	0.57	0.54	0.478	0.506	1.186	0.289	1.008	0.905	107.3	117	114.8	92.1	69.1	151.1	104.6	69	75	138.9	79.1	75	66.4	70.3	164.6	40.1	140	125.7
	FALSE	High	[K].MSCMDNK.[D]	1xCarbamidomethyl [C3]; 1xTMT6plex [K7]; 1xTMT6plex [N-Term]		0.0122072	0.00165429	1	4	1	P21333	P21333 [1400-1406]	0	1343.65	0									0.189	0.108	0.379	0.357	0.753	0.156	0.697	0.859										400.1	75.6	43.3	151.5	142.9	301.4	62.6	279	343.7
	FALSE	High	[R].ENGVYLIDVK.[F]	1xTMT6plex [K10]; 1xTMT6plex [N-Term]		0.012533	0.00172083	1	4	3	P21333	P21333 [2396-2405]	0	1607.94	0
	FALSE	High	[K].VTANNDK.[N]	1xTMT6plex [K7]; 1xTMT6plex [N-Term]		0.012533	0.00172083	1	5	16	P21333	P21333 [332-338]	0	1219.7	0	0.461	1.017	0.184	0.27	0.247	0.18	0.39	0.383	0.195	0.233	0.401	0.24	1.162	0.226	0.988	0.668	217.9	100.4	221.5	40.1	58.9	53.8	39.2	84.9	83.5	176	34.4	41	70.5	42.2	204.5	39.8	173.9	117.6
	FALSE	High	[R].WCNEHLK.[C]	1xCarbamidomethyl [C2]; 1xTMT6plex [K7]; 1xTMT6plex [N-Term]		0.0132854	0.00180051	2	15	7	O75369-8; P21333	O75369-8 [25-31]; P21333 [52-58]	0	1444.78	0									0.511	0.435	0.57	0.605	0.853	0.583	0.794	0.997										283.6	144.8	123.3	161.6	171.5	242	165.3	225.3	282.8
	FALSE	High	[R].EEPCLLK.[R]	1xCarbamidomethyl [C4]; 1xTMT6plex [K7]; 1xTMT6plex [N-Term]		0.0134995	0.00180578	1	5	7	P21333	P21333 [1994-2000]	0	1346.78	0	0.909	0.934	0.439	0.627	0.363	0.401	0.429	0.402	0.393	0.292	0.415	0.537	0.721	0.305	1.149	1.193	163.5	148.7	152.7	71.9	102.5	59.4	65.5	70.1	65.7	149.9	58.9	43.7	62.2	80.5	108	45.7	172.2	178.8
	FALSE	High	[K].GEITGEVR.[M]	1xTMT6plex [N-Term]		0.0151949	0.00192809	1	7	8	P21333	P21333 [1802-1809]	0	1089.61	0									1.393	1.124	0.733	0.892	1.104	0.648	1.025	1.335										194.5	270.9	218.7	142.7	173.4	214.7	126.1	199.4	259.7
	FALSE	High	[RK].GAGGQGK.[LV]	1xTMT6plex [K7]; 1xTMT6plex [N-Term]		0.0176091	0.00218945	2	14	10	O75369-8; P21333	O75369-8 [970-976]; P21333 [997-1003]	0	1032.62	0	1.349	0.908	0.572	0.489	0.283	0.479	0.427	0.374	0.531	0.601	0.479	0.543	1	0.351	0.974	1.236	153	206.5	139	87.5	74.8	43.3	73.3	65.4	57.3	134	71.2	80.6	64.2	72.8	134	47	130.6	165.7
	FALSE	High	[R].FVPAEMGTHTVSVK.[Y]	1xOxidation [M6]; 1xTMT6plex [K14]; 1xTMT6plex [N-Term]		0.0205604	0.00263654	1	4	1	P21333	P21333 [2202-2215]	0	1977.09	0
	FALSE	High	[K].RAEFTVETR.[S]	1xTMT6plex [N-Term]		0.0290416	0.00355266	1	5	1	P21333	P21333 [301-309]	1	1337.74	0
	FALSE	High	[K].VSGLGEK.[V]	1xTMT6plex [K7]; 1xTMT6plex [N-Term]		0.0430631	0.00467012	1	4	7	P21333	P21333 [976-982]	0	1147.71	0	0.762	0.889	0.364	0.417	0.31	0.395	0.425	0.404	1.058	0.394	0.472	0.401	0.953	0.384	0.976	0.819	181.2	138.1	161.1	66.1	75.6	56.1	71.6	77	73.2	139.4	147.5	54.9	65.8	55.9	132.8	53.6	136.1	114.2
	FALSE	High	[K].MDCQECPEGYR.[V]	2xCarbamidomethyl [C3; C6]; 1xOxidation [M1]; 1xTMT6plex [N-Term]		0.0543257	0.0056017	1	4	1	P21333	P21333 [2474-2484]	0	1689.69	0	1.081	0.955	0.553	0.264	0.056	0.073	0.29	0.347									389.6	421.3	372.2	215.5	102.8	21.8	28.6	112.8	135.4
	FALSE	High	[R].AGGPGLER.[AG]	1xTMT6plex [N-Term]		0.0575489	0.0057714	2	13	2	O75369-8; P21333	O75369-8 [2229-2236]; P21333 [2243-2250]	0	985.563	0
	FALSE	High	[R].VTGDDSMR.[M]	1xOxidation [M7]; 1xTMT6plex [N-Term]		0.0868154	0.00817092	1	5	1	P21333	P21333 [1952-1959]	0	1125.54	0									0.82	0.857	0.608	0.452	1.22	0.573	1.149	1.073										232.2	190.4	198.9	141.2	104.9	283.4	133	266.8	249.2
	FALSE	High	[R].LSPFMADIR.[D]	1xOxidation [M5]; 1xTMT6plex [N-Term]		0.104269	0.00976652	1	4	1	P21333	P21333 [656-664]	0	1294.7	0
High	Master Protein	P21333	Filamin-A OS=Homo sapiens OX=9606 GN=FLNA PE=1 SV=4	MSSSHSRAGQSAAGAAPGGGVDTRDAEMPATEKDLAEDAPWKKIQQNTFTRWCNEHLKCVSKRIANLQTDLSDGLRLIALLEVLSQKKMHRKHNQRPTFRQMQLENVSVALEFLDRESIKLVSIDSKAIVDGNLKLILGLIWTLILHYSISMPMWDEEEDEEAKKQTPKQRLLGWIQNKLPQLPITNFSRDWQSGRALGALVDSCAPGLCPDWDSWDASKPVTNAREAMQQADDWLGIPQVITPEEIVDPNVDEHSVMTYLSQFPKAKLKPGAPLRPKLNPKKARAYGPGIEPTGNMVKKRAEFTVETRSAGQGEVLVYVEDPAGHQEEAKVTANNDKNRTFSVWYVPEVTGTHKVTVLFAGQHIAKSPFEVYVDKSQGDASKVTAQGPGLEPSGNIAN…	59	127	974	0	116	1	2647	280.6	6.06	3045.41	0.942	0.93	0.471	0.478	0.361	0.451	0.458	0.454	0.477	0.44	0.47	0.46	0.968	0.375	1.018	1.008	-0.09	-0.1	-1.09	-1.07	-1.47	-1.15	-1.13	-1.14	-1.07	-1.18	-1.09	-1.12	-0.05	-1.42	0.03	0.01	162.3	152.9	151
	Checked	Confidence	Annotated Sequence	Modifications	Modifications in Master Proteins	Qvality PEP	Qvality q-value	# Protein Groups	# Proteins	# PSMs	Master Protein Accessions	Positions in Master Proteins	# Missed Cleavages	Theo. MH+ [Da]	# Razor Quan Results	Abundance Ratio: (F1, 127N) / (F1, 126)	Abundance Ratio: (F1, 127C) / (F1, 126)	Abundance Ratio: (F1, 128N) / (F1, 126)	Abundance Ratio: (F1, 128C) / (F1, 126)	Abundance Ratio: (F1, 129N) / (F1, 126)	Abundance Ratio: (F1, 129C) / (F1, 126)	Abundance Ratio: (F1, 130N) / (F1, 126)	Abundance Ratio: (F1, 130C) / (F1, 126)	Abundance Ratio: (F2, 127N) / (F2, 126)	Abundance Ratio: (F2, 127C) / (F2, 126)	Abundance Ratio: (F2, 128N) / (F2, 126)	Abundance Ratio: (F2, 128C) / (F2, 126)	Abundance Ratio: (F2, 129N) / (F2, 126)	Abundance Ratio: (F2, 129C) / (F2, 126)	Abundance Ratio: (F2, 130N) / (F2, 126)	Abundance Ratio: (F2, 130C) / (F2, 126)	Abundances (Grouped): F1, 126	Abundances (Grouped): F1, 127N	Abundances (Grouped): F1, 127C	Abundances (Grouped): F1, 128N	Abundances (Grouped): F1, 128C	Abundances (Grouped): F1, 129N	Abundances (Grouped): F1, 129C	Abundances (Grouped): F1, 130N	Abundances (Grouped): F1, 130C	Abundances (Grouped): F2, 126	Abundances (Grouped): F2, 127N	Abundances (Grouped): F2, 127C	Abundances (Grouped): F2, 128N	Abundances (Grouped): F2, 128C	Abundances (Grouped): F2, 129N	Abundances (Grouped): F2, 129C	Abundances (Grouped): F2, 130N	Abundances (Grouped): F2, 130C
	FALSE	High	[K].HTAMVSWGGVSIPNSPFR.[V]	1xOxidation [M4]; 1xTMT6plex [N-Term]		8.79342e-05	0	1	4	2	P21333	P21333 [743-760]	0	2188.12	0	0.675	0.925	0.477	0.533	0.713	0.466	0.984	0.812	0.373	0.746	0.623	0.419	1.25	0.599	1.188	0.696	136.7	92.3	126.4	65.2	72.8	97.5	63.7	134.5	110.9	130.5	48.6	97.4	81.3	54.6	163.2	78.3	155.1	90.9
	FALSE	High	[R].EAGAGGLAIAVEGPSK.[A]	1xTMT6plex [K16]; 1xTMT6plex [N-Term]		2.06588e-05	0	1	4	16	P21333	P21333 [2265-2280]	0	1885.08	0	1.33	1.022	0.958	0.656	0.714	0.816	0.523	0.552	0.635	0.668	0.667	0.564	1.022	0.612	1.058	0.89	118.9	158	121.5	113.9	78	84.9	97	62.2	65.6	126.5	80.4	84.5	84.3	71.3	129.3	77.4	133.8	112.5
	FALSE	High	[K].DAGEGLLAVQITDPEGKPK.[K]	2xTMT6plex [K17; K19]; 1xTMT6plex [N-Term]		3.80225e-06	0	1	4	4	P21333	P21333 [1574-1592]	0	2625.51	0	0.596	0.983	0.451	0.564	0.414	0.487	0.566	0.578	0.524	0.393	0.589	0.48	1.349	0.537	1.225	0.678	159.6	95.2	156.9	72	90	66.1	77.8	90.3	92.2	132.8	69.7	52.2	78.2	63.8	179.3	71.3	162.7	90.1
	FALSE	High	[K].DAGEGGLSLAIEGPSK.[A]	1xTMT6plex [K16]; 1xTMT6plex [N-Term]		2.418e-05	0	1	4	10	P21333	P21333 [1892-1907]	0	1959.08	0	0.891	0.931	0.473	0.468	0.271	0.465	0.482	0.463	0.471	0.64	0.561	0.545	1.124	0.425	0.949	0.99	165.3	147.4	153.8	78.2	77.4	44.8	76.9	79.6	76.5	134.2	63.2	85.9	75.3	73.2	150.8	57	127.4	132.9
	FALSE	High	[K].ATCAPQHGAPGPGPADASK.[V]	1xCarbamidomethyl [C3]; 1xTMT6plex [K19]; 1xTMT6plex [N-Term]		1.45964e-06	0	1	4	12	P21333	P21333 [2541-2559]	0	2248.15	0	1.279	0.979	0.422	0.497	0.128	0.343	0.309	0.379	0.302	0.452	0.371	0.416	0.958	0.265	1.105	0.883	168.6	215.7	165.1	71.1	83.9	21.6	57.9	52.1	63.9	156.5	47.2	70.8	58	65.1	149.8	41.5	172.9	138.2
	FALSE	High	[R].AWGPGLEGGVVGK.[S]	1xTMT6plex [K13]; 1xTMT6plex [N-Term]		3.905e-05	0	1	4	10	P21333	P21333 [581-593]	0	1684.98	0	1.318	0.924	0.498	0.453	0.255	0.47	0.43	0.475	0.364	0.34	0.371	0.412	0.95	0.306	0.961	1.173	154.6	203.8	142.8	77	70	39.4	72.7	66.5	73.4	153.2	55.7	52	56.8	63	145.5	46.8	147.2	179.7
	FALSE	High	[R].SAGQGEVLVYVEDPAGHQEEAK.[V]	1xTMT6plex [K22]; 1xTMT6plex [N-Term]		4.9827e-07	0	1	5	11	P21333	P21333 [310-331]	0	2771.43	0	0.675	1.012	0.306	0.36	0.19	0.4	0.406	0.37	0.208	0.298	0.398	0.247	1.057	0.256	1.048	0.725	190.8	128.7	193	58.3	68.6	36.2	76.3	77.5	70.6	171.9	35.7	51.3	68.5	42.4	181.6	43.9	180.1	124.6
	FALSE	High	[R].EGPYSISVLYGDEEVPR.[S]	1xTMT6plex [N-Term]		5.31888e-06	0	1	4	5	P21333	P21333 [1516-1532]	0	2139.08	0	1.485	0.967	0.874	0.538	0.373	0.726	0.543	0.445	0.688	0.635	0.503	0.572	0.976	0.402	1.012	1.135	129.5	192.3	125.3	113.1	69.7	48.2	93.9	70.3	57.6	130	89.4	82.6	65.3	74.3	126.9	52.3	131.5	147.5
	FALSE	High	[K].KTHIQDNHDGTYTVAYVPDVTGR.[Y]	1xTMT6plex [K1]; 1xTMT6plex [N-Term]		3.39735e-05	0	1	4	7	P21333	P21333 [1593-1615]	1	3045.58	0	1.312	1.129	1.323	0.873	1.485	1.096	0.846	0.798	0.709	0.631	1.046	0.806	0.998	1.08	0.908	0.754	91.3	119.7	103	120.8	79.6	135.5	100.1	77.2	72.8	113.5	80.5	71.6	118.7	91.5	113.2	122.6	103	85.6
	FALSE	High	[R].LTVSSLQESGLK.[V]	1xTMT6plex [K12]; 1xTMT6plex [N-Term]		4.27838e-05	0	1	4	11	P21333	P21333 [2335-2346]	0	1720.03	0	0.918	0.967	0.524	0.522	0.377	0.512	0.514	0.524	0.362	0.388	0.492	0.38	0.951	0.338	1.019	0.886	153.6	141.1	148.6	80.5	80.2	57.9	78.6	78.9	80.6	154.8	56.1	60	76.1	58.7	147.1	52.3	157.7	137.1
	FALSE	High	[K].LQVEPAVDTSGVQCYGPGIEGQGVFR.[E]	1xCarbamidomethyl [C14]; 1xTMT6plex [N-Term]		2.93289e-06	0	1	4	1	P21333	P21333 [1247-1272]	0	2992.5	0	2.334	1.022	2.888	1.869	1.465	2.508	0.848	0.792									122.2	285.4	124.9	353	228.5	179.1	306.5	103.6	96.8
	FALSE	High	[K].DGSCGVAYVVQEPGDYEVSVK.[F]	1xCarbamidomethyl [C4]; 1xTMT6plex [K21]; 1xTMT6plex [N-Term]		3.70595e-05	0	1	5	3	P21333	P21333 [2290-2310]	0	2716.35	0	0.948	1.224	0.657	0.593	0.552	0.588	0.473	0.455									277.3	263.1	339.4	182.3	164.3	153	163.1	131.2	126.3
	FALSE	High	[R].IANLQTDLSDGLR.[L]	1xTMT6plex [N-Term]		6.18848e-05	0	1	5	4	P21333	P21333 [64-76]	0	1644.91	0	1.466	1.178	0.93	0.766	1.359	1.236	0.775	0.811	0.656	0.569	0.439	0.484	1.007	0.407	1.04	0.996	94.5	138.5	111.3	87.9	72.4	128.4	116.9	73.3	76.7	136.4	89.5	77.6	59.8	66	137.4	55.5	141.9	135.8
	FALSE	High	[R].VNVGAGSHPNK.[V]	1xTMT6plex [K11]; 1xTMT6plex [N-Term]		9.53767e-05	0	1	4	10	P21333	P21333 [761-771]	0	1537.89	0	0.778	0.959	0.321	0.393	0.411	0.319	0.463	0.539	0.411	0.429	0.447	0.364	1.025	0.424	1.082	0.911	173.6	135.1	166.4	55.8	68.2	71.3	55.4	80.4	93.6	147.7	60.7	63.4	66	53.8	151.4	62.6	159.9	134.6
	FALSE	High	[R].GAGTGGLGLAVEGPSEAK.[M]	1xTMT6plex [K18]; 1xTMT6plex [N-Term]		9.30002e-06	0	1	4	22	P21333	P21333 [1382-1399]	0	2029.13	0	1.029	0.95	0.501	0.525	0.701	0.625	0.543	0.464	0.475	0.473	0.47	0.487	0.989	0.418	1.003	1.047	142	146.1	134.9	71.1	74.5	99.6	88.8	77.1	65.9	141.5	67.2	66.9	66.4	69	139.9	59.2	141.9	148.1
	FALSE	High	[K].AFGPGLQGGSAGSPAR.[F]	1xTMT6plex [N-Term]		1.08595e-05	0	1	4	19	P21333	P21333 [1072-1087]	0	1658.88	0	1.65	0.907	0.895	0.562	0.508	0.725	0.563	0.5	0.676	0.61	0.463	0.503	0.954	0.387	1.018	1.52	123.1	203.1	111.7	110.2	69.2	62.5	89.3	69.3	61.6	126.2	85.3	77	58.4	63.5	120.4	48.8	128.5	191.9
	FALSE	High	[K].VEPGLGADNSVVR.[F]	1xTMT6plex [N-Term]		6.37727e-05	0	1	4	18	P21333	P21333 [1020-1032]	0	1541.85	0	1.375	0.899	0.763	0.486	0.48	0.71	0.467	0.419	0.646	0.666	0.395	0.522	0.934	0.275	0.991	1.361	136.4	187.5	122.6	104	66.3	65.5	96.8	63.7	57.2	132.5	85.6	88.2	52.4	69.2	123.8	36.5	131.4	180.4
	FALSE	High	[R].AGQSAAGAAPGGGVDTR.[D]	1xTMT6plex [N-Term]		2.04929e-05	0	1	2	10	P21333	P21333 [8-24]	0	1671.86	0	1.314	0.976	1.681	0.96	1.37	1.478	0.793	0.82	1.196	1.286	0.78	1.012	0.901	0.512	1.133	1.303	86.6	113.8	84.5	145.6	83.2	118.7	128	68.6	71	98.7	118	126.8	76.9	99.9	88.9	50.6	111.8	128.5
	FALSE	High	[K].VGSAADIPINISETDLSLLTATVVPPSGR.[E]	1xTMT6plex [N-Term]		1.14657e-05	0	1	5	3	P21333	P21333 [1965-1993]	0	3122.71	0
	FALSE	High	[R].VHGPGIQSGTTNKPNK.[F]	2xTMT6plex [K13; K16]; 1xTMT6plex [N-Term]		7.65679e-05	0	1	4	9	P21333	P21333 [1360-1375]	0	2322.35	0	1.156	0.914	0.294	0.635	0.148	0.301	0.362	0.406	0.556	0.523	0.508	0.659	0.95	0.366	1.149	2.151	172.5	199.4	157.7	50.7	109.5	25.6	52	62.5	70.1	114.5	63.6	59.9	58.1	75.4	108.8	41.8	131.5	246.3
	FALSE	High	[K].VHSPSGALEECYVTEIDQDKYAVR.[F]	1xCarbamidomethyl [C11]; 1xTMT6plex [K20]; 1xTMT6plex [N-Term]		3.89304e-05	0	1	4	1	P21333	P21333 [2368-2391]	1	3224.63	0									0.907	0.726	0.956	0.925	0.737	0.811	1.392	1.536										200.2	181.6	145.3	191.5	185.2	147.6	162.4	278.7	307.5
	FALSE	High	[K].FNEEHIPDSPFVVPVASPSGDAR.[R]	1xTMT6plex [N-Term]		3.2518e-05	0	1	5	4	P21333	P21333 [2311-2333]	0	2696.35	0	1.631	1.034	1.14	0.993	0.698	1.345	0.919	0.83	0.954	1.109	0.897	0.809	0.917	0.856	1.144	1.043	93.8	153.1	97.1	107	93.2	65.5	126.2	86.2	77.9	103.1	98.4	114.4	92.5	83.5	94.5	88.3	117.9	107.5
	FALSE	High	[R].FGGEHVPNSPFQVTALAGDQPSVQPPLR.[S]	1xTMT6plex [N-Term]		3.35323e-06	0	1	5	2	P21333	P21333 [1726-1753]	0	3174.65	0	1.231	1.245	0.69	0.706	1.2	0.391	0.598	0.657	0.715	0.82	0.794	0.655	1.057	0.859	1.419	1.567	116.6	143.5	145.2	80.4	82.4	139.9	45.6	69.7	76.6	101.3	72.4	83	80.4	66.3	107.1	87	143.7	158.7
	FALSE	High	[K].YTPVQQGPVGVNVTYGGDPIPK.[S]	1xTMT6plex [K22]; 1xTMT6plex [N-Term]		2.37735e-06	0	1	4	3	P21333	P21333 [937-958]	0	2744.5	0	0.882	1.106	0.436	0.477	0.259	0.435	0.472	0.511	0.599	0.486	0.529	0.527	0.981	0.492	0.897	0.844	161.3	142.3	178.5	70.4	77	41.8	70.1	76.1	82.5	141.6	84.8	68.8	74.9	74.7	138.9	69.6	127	119.5
	FALSE	High	[R].YWPQEAGEYAVHVLCNSEDIR.[L]	1xCarbamidomethyl [C15]; 1xTMT6plex [N-Term]		6.9298e-06	0	1	4	2	P21333	P21333 [635-655]	0	2765.32	0	2.168	1.163	1.594	1.107	0.793	1.604	0.809	0.774	1.123	1.366	0.817	1.143	0.908	0.745	1.002	1.452	81.7	177.2	95.1	130.2	90.5	64.8	131.1	66.1	63.2	94.2	105.8	128.6	76.9	107.6	85.5	70.2	94.4	136.8
	FALSE	High	[K].VTVLFAGQHIAK.[S]	1xTMT6plex [K12]; 1xTMT6plex [N-Term]		2.49651e-05	0	1	5	9	P21333	P21333 [356-367]	0	1742.07	0	0.97	0.921	0.5	0.561	0.581	0.475	0.524	0.556	0.544	0.538	0.63	0.498	0.995	0.509	1.119	1.17	147.8	143.4	136.1	73.9	83	85.9	70.2	77.5	82.2	128.5	69.9	69.2	81	64	127.8	65.4	143.8	150.4
	FALSE	High	[R].AEAGVPAEFSIWTR.[E]	1xTMT6plex [N-Term]		4.70844e-05	0	1	4	5	P21333	P21333 [2251-2264]	0	1762.93	0	1.995	1.026	0.936	0.683	0.69	1.029	0.556	0.53	0.894	0.609	0.527	0.664	0.9	0.425	1.012	1.45	106.6	212.6	109.3	99.8	72.8	73.6	109.7	59.3	56.4	120.3	107.5	73.3	63.4	79.8	108.3	51.2	121.8	174.4
	FALSE	High	[R].VQVQDNEGCPVEALVK.[D]	1xCarbamidomethyl [C9]; 1xTMT6plex [K16]; 1xTMT6plex [N-Term]		4.97222e-05	0	1	4	12	P21333	P21333 [709-724]	0	2243.21	0	0.999	0.961	0.482	0.486	0.322	0.519	0.399	0.391	0.302	0.376	0.391	0.366	0.926	0.271	1.013	1.104	161.9	161.7	155.6	78.1	78.7	52.1	84.1	64.5	63.3	156.5	47.2	58.9	61.2	57.2	145	42.4	158.5	172.9
	FALSE	High	[R].VSGQGLHEGHTFEPAEFIIDTR.[D]	1xTMT6plex [N-Term]		1.34678e-05	0	1	4	2	P21333	P21333 [2052-2073]	0	2669.35	0									1.307	1.335	0.801	1.093	0.844	0.898	1.091	1.261										186.9	244.3	249.5	149.8	204.3	157.8	167.8	204	235.6
	FALSE	High	[K].VTAQGPGLEPSGNIANK.[T]	1xTMT6plex [K17]; 1xTMT6plex [N-Term]		8.81229e-05	0	1	5	9	P21333	P21333 [384-400]	0	2111.19	0	0.896	0.9	0.411	0.463	0.359	0.45	0.41	0.417	0.404	0.377	0.439	0.429	0.932	0.31	1.089	0.953	169.7	152	152.6	69.6	78.6	60.9	76.3	69.6	70.7	151.7	61.3	57.2	66.6	65.1	141.3	47	165.2	144.6
	FALSE	High	[R].YAPSEAGLHEMDIR.[Y]	1xTMT6plex [N-Term]		9.93035e-05	0	1	5	12	P21333	P21333 [1832-1845]	0	1817.91	0	1.687	0.966	1.123	1.074	0.786	1.185	0.89	0.76	0.977	1.236	0.762	1.256	0.865	0.726	1.019	2.694	95	160.3	91.8	106.8	102.1	74.7	112.6	84.6	72.2	85.4	83.5	105.6	65.1	107.3	73.9	62	87	230.2
	FALSE	High	[R].ANLPQSFQVDTSK.[A]	1xTMT6plex [K13]; 1xTMT6plex [N-Term]		4.6945e-05	0	1	4	13	P21333	P21333 [1465-1477]	0	1893.05	0	0.964	0.923	0.313	0.425	0.271	0.285	0.429	0.425	0.349	0.344	0.408	0.424	0.897	0.335	0.929	0.993	178.7	172.3	164.9	56	76	48.4	51	76.7	76	158.5	55.3	54.5	64.7	67.2	142.2	53.1	147.2	157.4
	FALSE	High	[K].TGVAVNKPAEFTVDAK.[H]	2xTMT6plex [K7; K16]; 1xTMT6plex [N-Term]		2.02301e-05	0	1	4	9	P21333	P21333 [685-700]	0	2334.36	0	0.224	0.947	0.116	0.214	0.114	0.122	0.37	0.344	0.176	0.17	0.361	0.163	1.001	0.27	1.015	0.379	260.8	58.3	247	30.3	55.9	29.7	31.9	96.5	89.6	198.6	34.9	33.7	71.6	32.3	198.7	53.6	201.5	75.2
	FALSE	High	[K].THEAEIVEGENHTYCIR.[F]	1xCarbamidomethyl [C15]; 1xTMT6plex [N-Term]		7.22841e-05	0	1	4	4	P21333	P21333 [2185-2201]	0	2287.1	0	1.845	1.232	1.864	1.035	1.679	1.592	0.748	0.881	1.534	1.435	0.544	0.938	0.852	0.526	1.188	1.36	75.8	139.8	93.4	141.3	78.5	127.2	120.6	56.7	66.8	96	147.2	137.7	52.2	90	81.7	50.5	114	130.5
	FALSE	High	[K].GLVEPVDVVDNADGTQTVNYVPSR.[E]	1xTMT6plex [N-Term]		3.55302e-06	0	1	4	5	P21333	P21333 [1492-1515]	0	2773.42	0	2.629	1.044	3.457	1.66	1.274	3.801	0.826	0.882	1.43	1.34	0.867	1.237	0.91	0.936	1.133	1.823	54.3	142.8	56.7	187.7	90.1	69.2	206.4	44.9	47.9	84.3	120.6	113	73.1	104.3	76.7	78.9	95.5	153.7
	FALSE	High	[R].TFSVWYVPEVTGTHK.[V]	1xTMT6plex [K15]; 1xTMT6plex [N-Term]		8.9629e-05	0	1	5	4	P21333	P21333 [341-355]	0	2209.21	0	0.738	1.03	0.515	0.463	0.381	0.474	0.71	0.62	0.561	0.514	0.623	0.528	0.957	0.546	1.183	1.108	151.8	112	156.3	78.2	70.2	57.8	71.9	107.8	94	128.2	72	65.8	79.9	67.6	122.7	70	151.7	142
	FALSE	High	[R].SPYTVTVGQACNPSACR.[A]	2xCarbamidomethyl [C11; C16]; 1xTMT6plex [N-Term]		6.65789e-05	0	1	5	20	P21333	P21333 [468-484]	0	2097.01	0	1.002	1.001	0.848	0.819	0.563	0.889	0.685	0.77	0.632	0.614	0.792	0.789	0.842	0.632	1.068	1.372	118.8	119	118.9	100.8	97.3	66.8	105.6	81.4	91.4	116.3	73.5	71.4	92	91.7	97.9	73.5	124.1	159.5
	FALSE	High	[R].LIALLEVLSQK.[RK]	1xTMT6plex [K11]; 1xTMT6plex [N-Term]		9.2613e-05	0	2	15	5	O75369-8; P21333	O75369-8 [50-60]; P21333 [77-87]	0	1685.1	0									0.346	0.321	0.642	0.456	1.269	0.361	1.045	1.073										276.3	95.6	88.8	177.4	126.1	350.6	99.9	288.8	296.4
	FALSE	High	[K].SPFSVAVSPSLDLSK.[I]	1xTMT6plex [K15]; 1xTMT6plex [N-Term]		4.33686e-05	0	1	4	3	P21333	P21333 [959-973]	0	1992.14	0	0.946	1.01	0.356	0.388	0.218	0.306	0.342	0.346	0.494	0.45	0.54	0.514	1.017	0.554	1.038	1.011	183.2	173.4	185	65.3	71.2	39.9	56	62.7	63.3	136	67.1	61.2	73.4	69.9	138.4	75.3	141.1	137.5
	FALSE	High	[K].ASGPGLNTTGVPASLPVEFTIDAK.[D]	1xTMT6plex [K24]; 1xTMT6plex [N-Term]		9.35374e-05	0	1	4	2	P21333	P21333 [1550-1573]	0	2800.55	0	1.017	1.103	0.859	0.777	0.431	0.648	0.795	0.817									241.6	245.9	266.6	207.7	187.9	104.3	156.7	192.2	197.3
	FALSE	High	[KR].GQHVPGSPFQFTVGPLGEGGAHK.[V]	1xTMT6plex [K23]; 1xTMT6plex [N-Term]		4.55008e-05	0	1	6	5	P21333	P21333 [2218-2240]	0	2762.48	0	1.792	0.974	1.089	0.893	1.205	0.89	0.79	0.762	1.168	1.468	1.036	1.152	1.13	1.211	1.12	0.774	95.8	171.7	93.3	104.4	85.6	115.4	85.2	75.7	73	89.5	104.5	131.4	92.7	103	101.1	108.4	100.2	69.2
	FALSE	High	[K].GKLDVQFSGLTK.[G]	2xTMT6plex [K2; K12]; 1xTMT6plex [N-Term]		6.28244e-05	0	1	4	14	P21333	P21333 [905-916]	1	1980.21	0	1.3	0.884	0.454	0.501	0.317	0.398	0.443	0.422	0.435	0.405	0.432	0.464	0.897	0.336	1.025	1.219	157.3	204.6	139.1	71.4	78.9	49.9	62.6	69.7	66.4	144.9	63	58.7	62.6	67.2	129.9	48.6	148.5	176.6
	FALSE	High	[R].ALGALVDSCAPGLCPDWDSWDASKPVTNAR.[E]	2xCarbamidomethyl [C9; C14]; 1xTMT6plex [K24]; 1xTMT6plex [N-Term]		1.96566e-06	0	1	5	1	P21333	P21333 [197-226]	0	3687.83	0	1.125	1.102	0.543	0.585	0.449	0.565	0.489	0.568									280.1	315.2	308.8	152.1	163.8	125.9	158.2	136.8	159
	FALSE	High	[R].VANPSGNLTETYVQDR.[G]	1xTMT6plex [N-Term]		3.34769e-06	0	1	4	20	P21333	P21333 [1297-1312]	0	1993.02	0	1.726	0.908	1.215	0.603	0.702	0.937	0.494	0.483	0.594	0.769	0.43	0.57	0.939	0.392	0.921	1.278	111.5	192.6	101.2	135.5	67.3	78.3	104.5	55.1	53.9	130.6	77.6	100.4	56.1	74.5	122.6	51.1	120.2	166.9
	FALSE	High	[K].VAQPTITDNKDGTVTVR.[Y]	1xTMT6plex [K10]; 1xTMT6plex [N-Term]		1.23461e-05	0	1	5	7	P21333	P21333 [1815-1831]	1	2273.29	0	0.918	0.86	0.339	0.396	0.24	0.296	0.35	0.296	0.331	0.263	0.349	0.323	0.783	0.289	0.955	1.021	191.7	176.1	164.8	65	75.9	45.9	56.8	67.1	56.7	169.4	56	44.6	59.1	54.7	132.6	48.9	161.8	173
	FALSE	High	[K].IECDDKGDGSCDVR.[Y]	2xCarbamidomethyl [C3; C11]; 1xTMT6plex [K6]; 1xTMT6plex [N-Term]		0.000162618	5.95039e-05	1	6	8	P21333	P21333 [621-634]	1	2083.98	0	0.563	0.918	0.22	0.332	0.186	0.255	0.347	0.314	0.246	0.217	0.302	0.277	0.855	0.207	0.98	0.564	217.7	122.5	199.7	47.9	72.2	40.6	55.6	75.6	68.2	193.6	47.6	42	58.5	53.7	165.5	40.2	189.8	109.2
	FALSE	High	[R].GAGSYTIMVLFADQATPTSPIR.[V]	1xTMT6plex [N-Term]		0.000116746	5.95039e-05	1	4	1	P21333	P21333 [842-863]	0	2525.33	0									0.288	0.96	0.882	1.005	0.939	0.595	0.918	0.987										237.6	68.5	228.1	209.6	238.9	223.2	141.5	218.2	234.5
	FALSE	High	[K].GTVEPQLEAR.[G]	1xTMT6plex [N-Term]		0.000213823	5.95039e-05	1	6	12	P21333	P21333 [428-437]	0	1328.74	0	2.257	0.862	1.124	0.479	0.495	0.956	0.418	0.406	0.962	0.688	0.382	0.576	0.921	0.239	0.981	1.966	112.5	254	97	126.5	53.9	55.7	107.6	47	45.7	116.6	112.2	80.2	44.6	67.2	107.5	27.9	114.5	229.3
	FALSE	High	[K].THIQDNHDGTYTVAYVPDVTGR.[Y]	1xTMT6plex [N-Term]		0.000150609	5.95039e-05	1	4	1	P21333	P21333 [1594-1615]	0	2688.32	0									0.728	0.911	0.871	1.259	1.151	1.107	1.051	1.689										184.3	134.1	167.8	160.6	232	212.1	204	193.8	311.3
	FALSE	High	[R].YAPSEAGLHEMDIR.[Y]	1xOxidation [M11]; 1xTMT6plex [N-Term]		0.000107384	5.95039e-05	1	5	7	P21333	P21333 [1832-1845]	0	1833.9	0	2.815	1.037	1.696	0.853	1.699	1.076	0.581	0.585	1.437	1.134	0.912	1.176	0.973	0.66	1.191	1.184	79.4	223.4	82.3	134.6	67.7	134.8	85.4	46.1	46.4	93.1	133.8	105.6	84.9	109.4	90.6	61.5	110.9	110.3
	FALSE	High	[K].YNEQHVPGSPFTAR.[V]	1xTMT6plex [N-Term]		0.000199086	5.95039e-05	1	4	23	P21333	P21333 [1938-1951]	0	1831.93	0	1.015	0.978	0.82	1.028	0.729	0.802	0.891	0.958	1.132	1.195	1.207	0.984	1.081	1.103	1.138	1.25	109.5	111.1	107	89.8	112.6	79.8	87.8	97.5	104.8	89.2	100.9	106.6	107.7	87.7	96.5	98.4	101.5	111.5
	FALSE	High	[K].YGGDEIPFSPYR.[V]	1xTMT6plex [N-Term]		0.000165249	5.95039e-05	1	4	9	P21333	P21333 [1622-1633]	0	1629.81	0	1.309	1.137	0.721	0.609	0.572	0.728	0.739	0.698	0.687	0.58	0.51	0.46	1.314	0.415	1.297	0.948	119.8	156.8	136.2	86.4	72.9	68.5	87.2	88.6	83.6	124.8	85.8	72.3	63.7	57.4	164	51.8	161.9	118.3
	FALSE	High	[K].YGGPYHIGGSPFK.[A]	1xTMT6plex [K13]; 1xTMT6plex [N-Term]		0.000145975	5.95039e-05	1	4	10	P21333	P21333 [2501-2513]	0	1838	0	1.533	0.921	0.705	0.854	0.593	0.733	0.47	0.595	0.685	0.745	0.657	0.69	0.929	0.512	1.193	1.997	121.5	186.3	111.9	85.7	103.8	72.1	89.2	57.1	72.3	107	73.3	79.8	70.3	73.8	99.5	54.8	127.7	213.8
	FALSE	High	[K].YGGQPVPNFPSK.[L]	1xTMT6plex [K12]; 1xTMT6plex [N-Term]		0.000194882	5.95039e-05	1	4	11	P21333	P21333 [1235-1246]	0	1748.97	0	0.765	0.994	0.463	0.511	0.534	0.426	0.655	0.601	0.531	0.474	0.703	0.479	1.145	0.57	1.082	0.857	151.3	115.7	150.3	70	77.2	80.9	64.5	99.1	90.9	131.5	69.9	62.4	92.5	63.1	150.6	75	142.3	112.7
	FALSE	High	[K].VDVGKDQEFTVK.[S]	2xTMT6plex [K5; K12]; 1xTMT6plex [N-Term]		0.000130497	5.95039e-05	1	4	14	P21333	P21333 [983-994]	1	2052.19	0	0.434	0.885	0.166	0.345	0.154	0.163	0.35	0.335	0.275	0.306	0.393	0.275	0.93	0.267	0.972	0.571	234.9	101.9	207.9	39.1	81.2	36.1	38.2	82.1	78.7	180.4	49.6	55.1	70.9	49.7	167.8	48.2	175.3	103.1
	FALSE	High	[K].VNQPASFAVSLNGAK.[G]	1xTMT6plex [K15]; 1xTMT6plex [N-Term]		0.000115116	5.95039e-05	1	4	8	P21333	P21333 [2347-2361]	0	1961.12	0	0.976	0.938	0.623	0.622	0.366	0.561	0.627	0.678	0.62	0.607	0.618	0.574	0.889	0.619	1.109	1.154	140.8	137.4	132.1	87.8	87.6	51.6	79	88.3	95.4	125.2	77.6	75.9	77.3	71.9	111.3	77.5	138.8	144.4
	FALSE	High	[K].IPEISIQDMTAQVTSPSGK.[T]	1xOxidation [M9]; 1xTMT6plex [K19]; 1xTMT6plex [N-Term]		0.000230851	5.95039e-05	1	3	3	P21333	P21333 [2166-2184]	0	2476.34	0	1.153	0.91	0.776	0.638	0.669	1.079	0.74	0.884	0.493	0.709	0.61	0.766	1.18	0.976	1.526	0.685	114.7	132.2	104.3	89	73.2	76.7	123.7	84.8	101.4	113.3	55.9	80.3	69.1	86.7	133.6	110.6	172.9	77.6
	FALSE	High	[R].DVDIIDHHDNTYTVK.[Y]	1xTMT6plex [K15]; 1xTMT6plex [N-Term]		0.000194607	5.95039e-05	1	4	19	P21333	P21333 [922-936]	0	2243.17	0	1.1	0.952	0.867	0.615	0.656	0.782	0.541	0.516	0.407	0.498	0.478	0.471	1.02	0.369	1.067	1.152	128	140.8	121.9	111	78.8	84	100.1	69.3	66.1	139.3	56.6	69.3	66.6	65.6	142.1	51.4	148.6	160.5
	FALSE	High	[R].EATTEFSVDAR.[A]	1xTMT6plex [N-Term]		0.000145975	5.95039e-05	1	4	9	P21333	P21333 [1273-1283]	0	1454.73	0	1.636	0.954	0.853	0.544	0.566	0.843	0.419	0.407	0.727	0.753	0.407	0.566	0.996	0.306	1.062	1.546	124.6	203.9	118.9	106.4	67.8	70.5	105.1	52.2	50.7	122.2	88.9	92.1	49.7	69.2	121.8	37.5	129.8	188.9
	FALSE	High	[R].ALTQTGGPHVK.[A]	1xTMT6plex [K11]; 1xTMT6plex [N-Term]		0.000144864	5.95039e-05	1	4	7	P21333	P21333 [1284-1294]	0	1566.94	0	0.652	0.869	0.569	0.432	0.352	0.375	0.696	0.735									316.9	206.8	275.3	180.2	137	111.5	118.8	220.5	233
	FALSE	High	[K].ETGEHLVHVK.[K]	1xTMT6plex [K10]; 1xTMT6plex [N-Term]		0.000117264	5.95039e-05	1	3	6	P21333	P21333 [2015-2024]	0	1606.93	0	1.333	0.996	0.568	0.499	0.325	0.565	0.43	0.425	0.45	0.42	0.405	0.455	0.939	0.351	0.995	1.237	146.5	195.3	146	83.2	73.2	47.7	82.8	63.1	62.3	144	64.8	60.4	58.3	65.6	135.2	50.6	143.2	178
	FALSE	High	[K].DKGEYTLVVK.[W]	2xTMT6plex [K2; K10]; 1xTMT6plex [N-Term]		0.000167118	5.95039e-05	1	4	7	P21333	P21333 [2622-2631]	1	1839.12	0	0.68	0.95	0.215	0.419	0.238	0.244	0.381	0.422	0.232	0.197	0.357	0.285	0.94	0.244	0.981	0.719	197.8	134.5	188	42.6	82.8	47.1	48.3	75.3	83.5	181.6	42.2	35.8	64.9	51.7	170.7	44.3	178.2	130.6
	FALSE	High	[K].DLAEDAPWKK.[I]	2xTMT6plex [K9; K10]; 1xTMT6plex [N-Term]		0.000165661	5.95039e-05	2	15	6	O75369-8; P21333	O75369-8 [7-16]; P21333 [34-43]	1	1860.08	0	0.644	0.926	0.413	0.444	0.203	0.276	0.398	0.4	0.326	0.307	0.424	0.374	0.889	0.294	1.049	0.791	191.4	123.2	177.2	79.1	84.9	38.9	52.7	76.1	76.6	165	53.8	50.7	70	61.8	146.6	48.6	173.1	130.5
	FALSE	High	[K].AGNNMLLVGVHGPR.[T]	1xOxidation [M5]; 1xTMT6plex [N-Term]		0.000130877	5.95039e-05	1	4	8	P21333	P21333 [2585-2598]	0	1679.92	0	1.365	1.066	1.425	0.829	1.143	1.621	0.864	1.035	0.845	0.999	1.082	0.834	1.082	0.74	1.213	1.028	87	118.7	92.7	123.9	72.1	99.4	141	75.1	90	102	86.2	101.9	110.4	85.1	110.4	75.5	123.7	104.9
	FALSE	High	[K].AGNNMLLVGVHGPR.[T]	1xTMT6plex [N-Term]		0.000234398	5.95039e-05	1	4	6	P21333	P21333 [2585-2598]	0	1663.93	0	0.662	1.124	0.553	0.887	1.364	0.962	1.338	1.124									199.7	132.2	224.3	110.5	177.1	272.4	192.2	267.1	224.5
	FALSE	High	[R].DAPQDFHPDR.[V]	1xTMT6plex [N-Term]		0.000243192	5.95039e-05	1	4	5	P21333	P21333 [665-674]	0	1426.69	0	1.713	1.034	0.999	0.756	0.898	1.265	0.634	0.55	0.748	1.041	0.506	0.652	0.991	0.342	1.029	1.283	101.7	174.2	105.2	101.6	76.9	91.4	128.6	64.5	56	118.6	88.6	123.4	60	77.3	117.5	40.6	122	152.1
	FALSE	High	[R].LIALLEVLSQKK.[M]	2xTMT6plex [K11; K12]; 1xTMT6plex [N-Term]		0.000260394	0.000112658	1	5	1	P21333	P21333 [77-88]	1	2042.36	0
	FALSE	High	[K].VPVHDVTDASK.[V]	1xTMT6plex [K11]; 1xTMT6plex [N-Term]		0.000260394	0.000112658	1	4	9	P21333	P21333 [1440-1450]	0	1625.93	0	1.096	0.869	0.541	0.476	0.229	0.441	0.394	0.431	0.562	0.596	0.505	0.557	0.985	0.439	1.138	1.23	164.3	180.1	142.9	88.9	78.2	37.7	72.4	64.7	70.8	128.4	72.2	76.5	64.8	71.5	126.4	56.3	146	157.8
	FALSE	High	[K].LDVQFSGLTK.[G]	1xTMT6plex [K10]; 1xTMT6plex [N-Term]		0.000261211	0.000112658	1	4	2	P21333	P21333 [907-916]	0	1565.93	0	0.765	1.092	0.313	0.436	0.335	0.376	0.518	0.499	0.484	0.525	0.514	0.48	1.138	0.406	1.031	0.896	168.8	129.1	184.2	52.8	73.5	56.5	63.5	87.4	84.2	139	67.2	72.9	71.4	66.8	158.2	56.5	143.4	124.6
	FALSE	High	[R].APSVANVGSHCDLSLK.[I]	1xCarbamidomethyl [C11]; 1xTMT6plex [K16]; 1xTMT6plex [N-Term]		0.000260394	0.000112658	1	3	1	P21333	P21333 [2150-2165]	0	2113.15	0
	FALSE	High	[R].VKVEPSHDASK.[V]	2xTMT6plex [K2; K11]; 1xTMT6plex [N-Term]		0.000432002	0.000136946	1	4	5	P21333	P21333 [864-874]	1	1884.12	0	0.99	0.894	0.533	0.604	0.359	0.452	0.362	0.377	0.536	0.356	0.522	0.533	0.915	0.37	1.263	1.296	161.5	160	144.5	86.1	97.5	58	73.1	58.5	60.9	132.5	71	47.2	69.2	70.6	121.3	49.1	167.4	171.7
	FALSE	High	[K].AGVAPLQVK.[V]	1xTMT6plex [K9]; 1xTMT6plex [N-Term]		0.000377811	0.000136946	1	4	13	P21333	P21333 [1478-1486]	0	1340.87	0	1.2	0.855	0.319	0.376	0.229	0.372	0.318	0.312	0.398	0.298	0.395	0.417	0.936	0.255	0.962	1.197	180.7	216.8	154.6	57.6	68	41.3	67.2	57.4	56.4	153.7	61.1	45.8	60.7	64	143.8	39.2	147.8	183.9
	FALSE	High	[K].VGTECGNQK.[V]	1xCarbamidomethyl [C5]; 1xTMT6plex [K9]; 1xTMT6plex [N-Term]		0.000282715	0.000136946	1	4	9	P21333	P21333 [570-578]	0	1450.77	0	0.674	0.849	0.238	0.305	0.087	0.212	0.308	0.299	0.291	0.118	0.343	0.266	0.905	0.213	0.949	0.825	226.5	152.6	192.4	54	69.2	19.8	48.1	69.8	67.6	183.4	53.3	21.6	62.8	48.7	165.9	39	174	151.2
	FALSE	High	[K].MDCQECPEGYR.[V]	2xCarbamidomethyl [C3; C6]; 1xTMT6plex [N-Term]		0.000323028	0.000136946	1	4	6	P21333	P21333 [2474-2484]	0	1673.69	0	1.303	1.041	0.554	0.598	0.192	0.367	0.642	0.552	0.367	0.357	0.347	0.512	0.786	0.309	0.916	1.438	144.1	187.7	149.9	79.9	86.2	27.6	52.8	92.4	79.5	149.2	54.7	53.3	51.8	76.4	117.3	46.2	136.7	214.5
	FALSE	High	[K].IVGPSGAAVPCK.[V]	1xCarbamidomethyl [C11]; 1xTMT6plex [K12]; 1xTMT6plex [N-Term]		0.000330634	0.000136946	1	4	20	P21333	P21333 [1008-1019]	0	1613.94	0	1.221	1.029	0.646	0.617	0.509	0.658	0.562	0.592	0.491	0.478	0.559	0.572	0.864	0.452	1.092	1.106	131.7	160.9	135.5	85	81.2	67.1	86.6	74.1	77.9	136.1	66.8	65	76.1	77.8	117.6	61.5	148.6	150.5
	FALSE	High	[K].DLAEDAPWK.[K]	1xTMT6plex [K9]; 1xTMT6plex [N-Term]		0.000340194	0.000136946	2	15	12	O75369-8; P21333	O75369-8 [7-15]; P21333 [34-42]	0	1502.83	0	0.622	1.054	0.435	0.458	0.524	0.431	0.482	0.494	0.245	0.531	0.555	0.411	1.322	0.321	1.058	0.755	163.6	101.8	172.5	71.1	74.9	85.7	70.5	78.9	80.9	145.2	35.5	77.1	80.5	59.6	192	46.7	153.7	109.6
	FALSE	High	[KR].NDNDTFTVK.[Y]	1xTMT6plex [K9]; 1xTMT6plex [N-Term]		0.000442712	0.000136946	1	6	11	P21333	P21333 [829-837]	0	1511.81	0	0.472	0.974	0.336	0.27	0.216	0.28	0.391	0.414	0.3	0.162	0.383	0.227	1.028	0.228	0.971	0.553	206.8	97.7	201.3	69.4	55.7	44.6	58	80.9	85.6	185.5	55.6	30.1	71.1	42	190.7	42.3	180.1	102.6
	FALSE	High	[K].SSFTVDCSK.[A]	1xCarbamidomethyl [C7]; 1xTMT6plex [K9]; 1xTMT6plex [N-Term]		0.000369965	0.000136946	1	4	8	P21333	P21333 [2576-2584]	0	1488.78	0	0.658	0.956	0.289	0.371	0.153	0.302	0.372	0.389	0.292	0.265	0.385	0.339	0.95	0.295	1.004	0.825	200.4	131.8	191.7	58	74.4	30.6	60.6	74.5	78	168	49	44.6	64.8	57	159.6	49.6	168.7	138.6
	FALSE	High	[K].SPFEVYVDK.[S]	1xTMT6plex [K9]; 1xTMT6plex [N-Term]		0.000398504	0.000136946	1	5	14	P21333	P21333 [368-376]	0	1541.86	0	1.067	0.926	0.394	0.458	0.277	0.427	0.422	0.393	0.389	0.388	0.444	0.43	0.993	0.344	1.032	1.067	167.8	179.1	155.4	66.1	76.8	46.5	71.7	70.7	65.9	147.9	57.5	57.4	65.6	63.6	146.8	50.8	152.6	157.8
	FALSE	High	[K].YKGQHVPGSPFQFTVGPLGEGGAHK.[V]	2xTMT6plex [K2; K25]; 1xTMT6plex [N-Term]		0.000348943	0.000136946	1	4	1	P21333	P21333 [2216-2240]	1	3282.8	0									0.624	0.664	0.832	0.706	0.84	0.874	1.144	0.807										240.3	149.9	159.6	200	169.7	201.8	210	274.9	193.9
	FALSE	High	[K].FADQHVPGSPFSVK.[V]	1xTMT6plex [K14]; 1xTMT6plex [N-Term]		0.000290995	0.000136946	1	3	4	P21333	P21333 [2120-2133]	0	1974.08	0	2.038	0.83	0.87	0.831	1.018	0.774	0.556	0.682	0.847	0.703	0.752	0.632	0.973	0.74	1.141	0.978	104.6	213.3	86.9	91.1	87	106.6	81	58.2	71.3	115.9	98.2	81.5	87.2	73.3	112.8	85.8	132.2	113.3
	FALSE	High	[R].VTYTPMAPGSYLISIK.[Y]	1xTMT6plex [K16]; 1xTMT6plex [N-Term]		0.000329533	0.000136946	1	4	1	P21333	P21333 [2485-2500]	0	2199.25	0									0.85	0.905	0.775	0.86	1.04	0.733	1.155	1.202										211.3	179.6	191.3	163.8	181.6	219.6	154.9	243.9	254
	FALSE	High	[K].VAQPTITDNK.[D]	1xTMT6plex [K10]; 1xTMT6plex [N-Term]		0.000444396	0.000176826	1	5	14	P21333	P21333 [1815-1824]	0	1544.9	0	0.476	1.182	0.248	0.334	0.245	0.269	0.417	0.461	0.224	0.317	0.461	0.343	1.27	0.257	0.99	0.503	194.3	92.5	229.6	48.2	64.9	47.6	52.3	80.9	89.7	167.8	37.6	53.1	77.3	57.6	213.1	43	166.1	84.3
	FALSE	High	[K].AHVVPCFDASK.[V]	1xCarbamidomethyl [C6]; 1xTMT6plex [K11]; 1xTMT6plex [N-Term]		0.000449505	0.000176826	1	4	11	P21333	P21333 [1152-1162]	0	1688.92	0	0.993	0.938	0.563	0.594	0.48	0.522	0.605	0.555	0.535	0.691	0.6	0.622	1.052	0.568	1.092	0.923	144	143	135	81.1	85.5	69.1	75.2	87.2	79.9	127.1	68	87.8	76.2	79	133.7	72.2	138.8	117.3
	FALSE	High	[R].NGHVGISFVPK.[E]	1xTMT6plex [K11]; 1xTMT6plex [N-Term]		0.000682787	0.000214998	1	3	1	P21333	P21333 [2004-2014]	0	1612.96	0
	FALSE	High	[R].LYSVSYLLK.[D]	1xTMT6plex [K9]; 1xTMT6plex [N-Term]		0.000601262	0.000214998	1	4	3	P21333	P21333 [2613-2621]	0	1543.95	0	1.051	0.997	0.585	0.437	0.389	0.489	0.426	0.461	0.768	0.53	0.498	0.624	0.896	0.384	1.053	1.153	154.2	162.1	153.7	90.2	67.4	60	75.5	65.8	71.1	130.3	100.1	69	64.9	81.4	116.8	50.1	137.2	150.2
	FALSE	High	[R].FVPAEMGTHTVSVK.[Y]	1xTMT6plex [K14]; 1xTMT6plex [N-Term]		0.000809598	0.000214998	1	4	4	P21333	P21333 [2202-2215]	0	1961.09	0									0.817	0.939	0.71	0.622	1.077	0.635	1.239	1.187										218.8	178.7	205.6	155.3	136.1	235.8	138.9	271	259.7
	FALSE	High	[R].AVPTGDASK.[C]	1xTMT6plex [K9]; 1xTMT6plex [N-Term]		0.000518664	0.000214998	1	4	6	P21333	P21333 [1636-1644]	0	1303.76	0	1.371	1.054	0.632	0.459	0.432	0.526	0.446	0.475	0.482	0.446	0.489	0.472	1.202	0.363	1.248	1	140.7	192.9	148.4	88.9	64.6	60.8	74	62.8	66.9	134.3	64.7	59.8	65.7	63.4	161.4	48.7	167.6	134.3
	FALSE	High	[R].RLTVSSLQESGLK.[V]	1xTMT6plex [K13]; 1xTMT6plex [N-Term]		0.000587764	0.000214998	1	4	4	P21333	P21333 [2334-2346]	1	1876.13	0	0.622	0.851	0.333	0.444	0.492	0.47	0.543	0.732	0.321	0.585	0.711	0.459	0.978	0.535	1.229	0.683	164.1	102	139.6	54.6	72.9	80.7	77.1	89	120.1	138.4	44.5	81	98.4	63.6	135.3	74.1	170.2	94.6
	FALSE	High	[R].AYGPGIEPTGNMVK.[K]	1xOxidation [M12]; 1xTMT6plex [K14]; 1xTMT6plex [N-Term]		0.000847283	0.000214998	1	5	18	P21333	P21333 [286-299]	0	1908.03	0	1.249	0.908	0.21	0.384	0.037	0.333	0.316	0.301	0.873	0.945	0.78	0.789	1.113	0.718	0.955	1.117	190	237.3	172.4	39.9	72.9	7.1	63.2	60	57.2	108.6	94.8	102.6	84.7	85.6	120.8	78	103.7	121.3
	FALSE	High	[K].AEISFEDRK.[D]	1xTMT6plex [K9]; 1xTMT6plex [N-Term]		0.000486013	0.000214998	1	4	8	P21333	P21333 [2281-2289]	1	1552.87	0	1.175	0.816	0.481	0.497	0.319	0.45	0.367	0.327	0.428	0.277	0.342	0.4	0.698	0.268	0.966	0.974	165.7	194.8	135.2	79.6	82.3	52.8	74.6	60.8	54.1	168.2	71.9	46.6	57.5	67.3	117.3	45	162.4	163.9
	FALSE	High	[K].VLPTHDASK.[V]	1xTMT6plex [K9]; 1xTMT6plex [N-Term]		0.000605416	0.000214998	1	4	7	P21333	P21333 [1539-1547]	0	1425.85	0	1.696	1.118	1.022	0.871	0.803	0.999	0.546	0.596	0.784	0.864	0.798	0.861	1.152	0.78	1.308	1.306	104	176.5	116.4	106.3	90.6	83.5	103.9	56.7	62	101.7	79.7	87.8	81.1	87.5	117.1	79.3	133	132.7
	FALSE	High	[K].KGEITGEVR.[M]	1xTMT6plex [K1]; 1xTMT6plex [N-Term]		0.00100897	0.00024796	1	5	6	P21333	P21333 [1801-1809]	1	1446.87	0									0.306	0.331	0.439	0.366	0.919	0.353	1.009	0.816										325	99.6	107.7	142.6	118.9	298.7	114.6	327.9	265.1
	FALSE	High	[K].WGDEHIPGSPYR.[V]	1xTMT6plex [N-Term]		0.00116757	0.000270235	1	4	8	P21333	P21333 [2632-2643]	0	1642.82	0	2.214	1.37	1.641	0.987	1.45	1.518	0.898	0.879	0.824	0.758	0.848	0.852	0.986	1.092	0.762	1.172	75.3	166.6	103.2	123.5	74.3	109.1	114.2	67.6	66.1	108.5	89.4	82.3	92	92.4	107	118.5	82.7	127.1
	FALSE	High	[R].VKETADFK.[V]	2xTMT6plex [K2; K8]; 1xTMT6plex [N-Term]		0.00120349	0.000270235	1	5	12	P21333	P21333 [497-504]	1	1624.99	0	0.466	0.852	0.143	0.341	0.078	0.124	0.334	0.334	0.245	0.143	0.343	0.274	0.843	0.267	0.947	0.632	245.2	114.3	208.8	35	83.7	19	30.4	81.8	81.8	191.7	47	27.5	65.8	52.6	161.6	51.1	181.6	121.1
	FALSE	High	[K].VYGPGVAK.[T]	1xTMT6plex [K8]; 1xTMT6plex [N-Term]		0.00127124	0.000300383	1	4	7	P21333	P21333 [774-781]	0	1248.77	0	0.824	0.889	0.342	0.358	0.273	0.323	0.403	0.408	0.47	0.325	0.429	0.431	1.031	0.395	1.036	0.932	186.7	153.8	166.1	63.8	66.9	50.9	60.4	75.2	76.2	148.8	69.9	48.4	63.8	64.1	153.5	58.8	154.2	138.6
	FALSE	High	[R].TPCEEILVK.[H]	1xCarbamidomethyl [C3]; 1xTMT6plex [K9]; 1xTMT6plex [N-Term]		0.00135388	0.00032087	1	4	17	P21333	P21333 [2599-2607]	0	1546.89	0	1.048	0.964	0.533	0.536	0.529	0.552	0.511	0.504	0.425	0.365	0.454	0.455	0.908	0.359	0.93	0.928	145.7	152.7	140.5	77.6	78.1	77	80.5	74.4	73.5	154.5	65.7	56.4	70.2	70.3	140.3	55.5	143.7	143.4
	FALSE	High	[K].AIVDGNLK.[L]	1xTMT6plex [K8]; 1xTMT6plex [N-Term]		0.00146499	0.00032087	2	15	17	O75369-8; P21333	O75369-8 [101-108]; P21333 [128-135]	0	1287.8	0	1.194	0.912	0.557	0.532	0.45	0.518	0.532	0.543	0.464	0.46	0.493	0.473	0.925	0.399	0.995	0.998	144.3	172.3	131.6	80.3	76.7	64.9	74.7	76.8	78.3	145	67.3	66.7	71.5	68.6	134.1	57.9	144.2	144.7
	FALSE	High	[K].AEISFEDR.[K]	1xTMT6plex [N-Term]		0.00182736	0.000339454	1	4	4	P21333	P21333 [2281-2288]	0	1195.62	0	1.629	1.195	0.892	0.445	0.245	0.871	0.519	0.469	0.51	0.888	0.587	0.639	1.231	0.445	0.991	1.24	123.9	201.8	148	110.5	55.1	30.3	107.9	64.4	58.1	119.5	60.9	106.1	70.2	76.3	147.1	53.1	118.5	148.2
	FALSE	High	[K].NGQHVASSPIPVVISQSEIGDASR.[V]	1xTMT6plex [N-Term]		0.00216361	0.000365227	1	4	1	P21333	P21333 [2026-2049]	0	2677.41	0
	FALSE	High	[R].AYGPGIEPTGNMVK.[K]	1xTMT6plex [K14]; 1xTMT6plex [N-Term]		0.00215499	0.000365227	1	5	3	P21333	P21333 [286-299]	0	1892.04	0									0.151	0.01	0.3	0.553	0.66	0.183	0.877	1.608										337.5	51		101.4	186.7	222.8	61.8	296	542.7
	FALSE	High	[K].VTANNDKNR.[T]	1xTMT6plex [K7]; 1xTMT6plex [N-Term]		0.00242267	0.000475735	1	5	6	P21333	P21333 [332-340]	1	1489.85	0	1.055	0.737	0.404	0.423	0.198	0.295	0.391	0.321	0.386	0.325	0.326	0.32	0.693	0.293	1.079	1.016	186.6	196.9	137.5	75.3	78.9	37	55	72.9	59.9	165.5	63.9	53.9	54	52.9	114.7	48.4	178.5	168.2
	FALSE	High	[K].KIQQNTFTR.[W]	1xTMT6plex [K1]; 1xTMT6plex [N-Term]		0.00252389	0.000475735	2	15	2	O75369-8; P21333	O75369-8 [16-24]; P21333 [43-51]	1	1593.95	0	1.241	0.926	0.459	0.425	0.302	0.392	0.404	0.357	0.47	0.28	0.44	0.484	0.763	0.434	0.915	1.218	163.5	202.9	151.4	75	69.5	49.3	64.2	66	58.3	149.9	70.4	42	66	72.5	114.4	65.1	137.1	182.5
	FALSE	High	[R].AEFTVETR.[S]	1xTMT6plex [N-Term]		0.00252389	0.000475735	1	5	15	P21333	P21333 [302-309]	0	1181.64	0	2.041	0.919	1.252	0.65	0.782	1.171	0.467	0.482	0.877	0.739	0.492	0.737	0.982	0.416	1.006	1.612	102.7	209.6	94.4	128.6	66.7	80.3	120.3	47.9	49.5	114.5	100.4	84.6	56.3	84.3	112.4	47.7	115.2	184.5
	FALSE	High	[K].GAGSGELK.[V]	1xTMT6plex [K8]; 1xTMT6plex [N-Term]		0.00257633	0.000497353	1	7	12	P21333	P21333 [509-516]	0	1176.7	0	1.157	0.896	0.595	0.556	0.432	0.612	0.513	0.489	0.542	0.572	0.565	0.588	0.998	0.486	1.02	1.085	144	166.6	128.9	85.7	80	62.2	88.1	73.9	70.5	131.3	71.1	75.1	74.1	77.2	131	63.9	133.9	142.4
	FALSE	High	[K].VDINTEDLEDGTCR.[V]	1xCarbamidomethyl [C13]; 1xTMT6plex [N-Term]		0.00261919	0.000497353	1	4	2	P21333	P21333 [2090-2103]	0	1865.87	0
	FALSE	High	[K].FNGTHIPGSPFK.[I]	1xTMT6plex [K12]; 1xTMT6plex [N-Term]		0.00267393	0.000497353	1	4	4	P21333	P21333 [2406-2417]	0	1759.99	0
	FALSE	High	[K].VKAEGPGLSR.[T]	1xTMT6plex [K2]; 1xTMT6plex [N-Term]		0.00285815	0.000574883	1	4	4	P21333	P21333 [875-884]	1	1471.9	0	0.898	0.861	0.431	0.568	0.584	0.429	0.531	0.502	0.575	0.455	0.614	0.507	0.87	0.656	0.964	0.82	155.1	139.2	133.5	66.9	88	90.6	66.6	82.3	77.8	139.3	80.1	63.3	85.5	70.7	121.2	91.4	134.2	114.3
	FALSE	High	[K].LKPGAPLRPK.[L]	2xTMT6plex [K2; K10]; 1xTMT6plex [N-Term]		0.00319025	0.000627223	1	5	9	P21333	P21333 [269-278]	0	1764.18	0	0.645	0.87	0.171	0.332	0.166	0.192	0.333	0.359	0.309	0.288	0.4	0.377	0.931	0.334	0.975	0.827	221.2	142.7	192.5	37.9	73.5	36.7	42.5	73.7	79.3	165.4	51.2	47.6	66.2	62.3	154	55.2	161.3	136.8
	FALSE	High	[K].LPQLPITNFSR.[D]	1xTMT6plex [N-Term]		0.00331582	0.000647632	1	5	2	P21333	P21333 [180-190]	0	1514.89	0	1.488	0.965	0.905	0.673	0.619	0.831	0.776	0.737	0.725	0.662	0.565	0.44	1.173	0.509	0.884	0.803	112.6	167.5	108.6	101.9	75.8	69.7	93.5	87.4	83	133.1	96.5	88.1	75.2	58.6	156.1	67.7	117.7	106.9
	FALSE	High	[K].IQQNTFTR.[W]	1xTMT6plex [N-Term]		0.0038311	0.000711619	2	15	8	O75369-8; P21333	O75369-8 [17-24]; P21333 [44-51]	0	1236.69	0	1.261	0.908	0.654	0.382	0.227	0.647	0.395	0.369	0.642	0.406	0.413	0.39	0.942	0.336	0.933	1.126	154	194.3	139.8	100.8	58.9	35	99.7	60.8	56.9	145.5	93.4	59	60.1	56.7	137.1	48.8	135.7	163.8
	FALSE	High	[R].VTGDDSMR.[M]	1xTMT6plex [N-Term]		0.00461765	0.000726117	1	5	5	P21333	P21333 [1952-1959]	0	1109.55	0	2.085	0.875	1.813	0.63	2.55	1.171	0.397	0.355	0.673	0.463	0.353	0.678	0.752	0.339	0.782	1.483	82.7	172.5	72.4	150	52.2	211	96.9	32.9	29.4	138	92.8	63.9	48.7	93.5	103.7	46.7	107.9	204.6
	FALSE	High	[R].LLGWIQNK.[IVL]	1xTMT6plex [K8]; 1xTMT6plex [N-Term]		0.00481601	0.000746994	2	15	2	O75369-8; P21333	O75369-8 [145-152]; P21333 [172-179]	0	1429.89	0	0.882	0.956	0.33	0.405	0.272	0.354	0.436	0.401	0.441	0.272	0.439	0.395	0.963	0.378	0.968	0.921	178.7	157.6	170.9	59	72.3	48.7	63.3	77.9	71.6	155.7	68.7	42.3	68.4	61.6	150	58.9	150.8	143.5
	FALSE	High	[K].AEGPGLSR.[T]	1xTMT6plex [N-Term]		0.0058299	0.000859559	1	4	1	P21333	P21333 [877-884]	0	1015.57	0									0.635	0.592	0.393	0.465	1.024	0.286	0.964	1.497										262.5	166.8	155.3	103.2	122	268.8	75.1	253.1	393.1
	FALSE	High	[K].CSGPGLSPGMVR.[A]	1xCarbamidomethyl [C1]; 1xTMT6plex [N-Term]		0.00688988	0.000996287	1	4	4	P21333	P21333 [1453-1464]	0	1446.74	0	0.648	0.871	0.36	0.4	0.13	0.532	0.55	0.544	0.407	0.393	0.587	0.512	0.913	0.491	0.828	1.023	178.7	115.9	155.6	64.4	71.4	23.2	95.1	98.4	97.2	146.3	59.5	57.5	85.8	74.9	133.5	71.8	121.1	149.6
	FALSE	High	[K].VEPSHDASK.[V]	1xTMT6plex [K9]; 1xTMT6plex [N-Term]		0.00765235	0.00118314	1	4	2	P21333	P21333 [866-874]	0	1427.79	0
	FALSE	High	[K].LVSIDSK.[A]	1xTMT6plex [K7]; 1xTMT6plex [N-Term]		0.0106593	0.0015182	2	15	8	O75369-8; P21333	O75369-8 [94-100]; P21333 [121-127]	0	1219.77	0	0.943	0.984	0.52	0.62	0.237	0.466	0.547	0.53	0.469	0.445	0.49	0.593	0.962	0.449	0.957	1.106	153.9	145.1	151.4	80.1	95.4	36.5	71.8	84.2	81.6	139.1	65.2	61.8	68.2	82.5	133.8	62.4	133.2	153.8
	FALSE	High	[K].SQGDASK.[V]	1xTMT6plex [K7]; 1xTMT6plex [N-Term]		0.0109391	0.00153642	1	5	15	P21333	P21333 [377-383]	0	1150.65	0	0.894	0.904	0.629	0.523	0.458	0.583	0.487	0.527	0.381	0.505	0.456	0.431	0.976	0.307	1.03	0.811	149.8	134	135.5	94.3	78.4	68.6	87.4	73	79	152.6	58.1	77	69.6	65.8	148.9	46.9	157.3	123.7
	FALSE	High	[K].DQEFTVK.[S]	1xTMT6plex [K7]; 1xTMT6plex [N-Term]		0.0118909	0.00163561	1	4	3	P21333	P21333 [988-994]	0	1324.75	0	1.091	1.07	0.859	0.644	1.409	0.975	0.643	0.699	0.57	0.54	0.478	0.506	1.186	0.289	1.008	0.905	107.3	117	114.8	92.1	69.1	151.1	104.6	69	75	138.9	79.1	75	66.4	70.3	164.6	40.1	140	125.7
	FALSE	High	[K].MSCMDNK.[D]	1xCarbamidomethyl [C3]; 1xTMT6plex [K7]; 1xTMT6plex [N-Term]		0.0122072	0.00165429	1	4	1	P21333	P21333 [1400-1406]	0	1343.65	0									0.189	0.108	0.379	0.357	0.753	0.156	0.697	0.859										400.1	75.6	43.3	151.5	142.9	301.4	62.6	279	343.7
	FALSE	High	[R].ENGVYLIDVK.[F]	1xTMT6plex [K10]; 1xTMT6plex [N-Term]		0.012533	0.00172083	1	4	3	P21333	P21333 [2396-2405]	0	1607.94	0
	FALSE	High	[K].VTANNDK.[N]	1xTMT6plex [K7]; 1xTMT6plex [N-Term]		0.012533	0.00172083	1	5	16	P21333	P21333 [332-338]	0	1219.7	0	0.461	1.017	0.184	0.27	0.247	0.18	0.39	0.383	0.195	0.233	0.401	0.24	1.162	0.226	0.988	0.668	217.9	100.4	221.5	40.1	58.9	53.8	39.2	84.9	83.5	176	34.4	41	70.5	42.2	204.5	39.8	173.9	117.6
	FALSE	High	[R].WCNEHLK.[C]	1xCarbamidomethyl [C2]; 1xTMT6plex [K7]; 1xTMT6plex [N-Term]		0.0132854	0.00180051	2	15	7	O75369-8; P21333	O75369-8 [25-31]; P21333 [52-58]	0	1444.78	0									0.511	0.435	0.57	0.605	0.853	0.583	0.794	0.997										283.6	144.8	123.3	161.6	171.5	242	165.3	225.3	282.8
	FALSE	High	[R].EEPCLLK.[R]	1xCarbamidomethyl [C4]; 1xTMT6plex [K7]; 1xTMT6plex [N-Term]		0.0134995	0.00180578	1	5	7	P21333	P21333 [1994-2000]	0	1346.78	0	0.909	0.934	0.439	0.627	0.363	0.401	0.429	0.402	0.393	0.292	0.415	0.537	0.721	0.305	1.149	1.193	163.5	148.7	152.7	71.9	102.5	59.4	65.5	70.1	65.7	149.9	58.9	43.7	62.2	80.5	108	45.7	172.2	178.8
	FALSE	High	[K].GEITGEVR.[M]	1xTMT6plex [N-Term]		0.0151949	0.00192809	1	7	8	P21333	P21333 [1802-1809]	0	1089.61	0									1.393	1.124	0.733	0.892	1.104	0.648	1.025	1.335										194.5	270.9	218.7	142.7	173.4	214.7	126.1	199.4	259.7
	FALSE	High	[RK].GAGGQGK.[LV]	1xTMT6plex [K7]; 1xTMT6plex [N-Term]		0.0176091	0.00218945	2	14	10	O75369-8; P21333	O75369-8 [970-976]; P21333 [997-1003]	0	1032.62	0	1.349	0.908	0.572	0.489	0.283	0.479	0.427	0.374	0.531	0.601	0.479	0.543	1	0.351	0.974	1.236	153	206.5	139	87.5	74.8	43.3	73.3	65.4	57.3	134	71.2	80.6	64.2	72.8	134	47	130.6	165.7
	FALSE	High	[R].FVPAEMGTHTVSVK.[Y]	1xOxidation [M6]; 1xTMT6plex [K14]; 1xTMT6plex [N-Term]		0.0205604	0.00263654	1	4	1	P21333	P21333 [2202-2215]	0	1977.09	0
	FALSE	High	[K].RAEFTVETR.[S]	1xTMT6plex [N-Term]		0.0290416	0.00355266	1	5	1	P21333	P21333 [301-309]	1	1337.74	0
	FALSE	High	[K].VSGLGEK.[V]	1xTMT6plex [K7]; 1xTMT6plex [N-Term]		0.0430631	0.00467012	1	4	7	P21333	P21333 [976-982]	0	1147.71	0	0.762	0.889	0.364	0.417	0.31	0.395	0.425	0.404	1.058	0.394	0.472	0.401	0.953	0.384	0.976	0.819	181.2	138.1	161.1	66.1	75.6	56.1	71.6	77	73.2	139.4	147.5	54.9	65.8	55.9	132.8	53.6	136.1	114.2
	FALSE	High	[K].MDCQECPEGYR.[V]	2xCarbamidomethyl [C3; C6]; 1xOxidation [M1]; 1xTMT6plex [N-Term]		0.0543257	0.0056017	1	4	1	P21333	P21333 [2474-2484]	0	1689.69	0	1.081	0.955	0.553	0.264	0.056	0.073	0.29	0.347									389.6	421.3	372.2	215.5	102.8	21.8	28.6	112.8	135.4
	FALSE	High	[R].AGGPGLER.[AG]	1xTMT6plex [N-Term]		0.0575489	0.0057714	2	13	2	O75369-8; P21333	O75369-8 [2229-2236]; P21333 [2243-2250]	0	985.563	0
	FALSE	High	[R].VTGDDSMR.[M]	1xOxidation [M7]; 1xTMT6plex [N-Term]		0.0868154	0.00817092	1	5	1	P21333	P21333 [1952-1959]	0	1125.54	0									0.82	0.857	0.608	0.452	1.22	0.573	1.149	1.073										232.2	190.4	198.9	141.2	104.9	283.4	133	266.8	249.2
	FALSE	High	[R].LSPFMADIR.[D]	1xOxidation [M5]; 1xTMT6plex [N-Term]		0.104269	0.00976652	1	4	1	P21333	P21333 [656-664]	0	1294.7	0
High	None	A0A0U1RQF0	Fatty acid synthase OS=Homo sapiens OX=9606 GN=FASN PE=1 SV=1	MEEVVIAGMSGKLPESENLQEFWDNLIGGVDMVTDDDRRWKAGLYGLPRRSGKLKDLSRFDASFFGVHPKQAHTMDPQLRLLLEVTYEAIVDGGINPDSLRGTHTGVWVGVSGSETSEALSRDPETLVGYSMVGCQRAMMANRLSFFFDFRGPSIALDTACSSSLMALQNAYQAIHSGQCPAAIVGGINVLLKPNTSVQFLRLGMLSPEGTCKAFDTAGNGYCRSEGVVAVLLTKKSLARRVYATILNAGTNTDGFKEQGVTFPSGDIQEQLIRSLYQSAGVAPESFEYIEAHGTGTKVGDPQELNGITRALCATRQEPLLIGSTKSNMGHPEPASGLAALAKVLLSLEHGLWAPNLHFHSPNPEIPALLDGRLQVVDQPLPVRGGNVGINSFGFGGSN…	56	105	921	0	103	1	2509	273	6.47	2716.23	1.075	0.989	1.5	1.332	0.978	1.47	1.219	0.987	1.312	1.205	1.233	1.198	1.025	1.153	1.018	1.083	0.1	-0.02	0.58	0.41	-0.03	0.56	0.29	-0.02	0.39	0.27	0.3	0.26	0.04	0.2	0.03	0.12	85.3	91.7	84.3
	Checked	Confidence	Annotated Sequence	Modifications	Modifications in Master Proteins	Qvality PEP	Qvality q-value	# Protein Groups	# Proteins	# PSMs	Master Protein Accessions	Positions in Master Proteins	# Missed Cleavages	Theo. MH+ [Da]	# Razor Quan Results	Abundance Ratio: (F1, 127N) / (F1, 126)	Abundance Ratio: (F1, 127C) / (F1, 126)	Abundance Ratio: (F1, 128N) / (F1, 126)	Abundance Ratio: (F1, 128C) / (F1, 126)	Abundance Ratio: (F1, 129N) / (F1, 126)	Abundance Ratio: (F1, 129C) / (F1, 126)	Abundance Ratio: (F1, 130N) / (F1, 126)	Abundance Ratio: (F1, 130C) / (F1, 126)	Abundance Ratio: (F2, 127N) / (F2, 126)	Abundance Ratio: (F2, 127C) / (F2, 126)	Abundance Ratio: (F2, 128N) / (F2, 126)	Abundance Ratio: (F2, 128C) / (F2, 126)	Abundance Ratio: (F2, 129N) / (F2, 126)	Abundance Ratio: (F2, 129C) / (F2, 126)	Abundance Ratio: (F2, 130N) / (F2, 126)	Abundance Ratio: (F2, 130C) / (F2, 126)	Abundances (Grouped): F1, 126	Abundances (Grouped): F1, 127N	Abundances (Grouped): F1, 127C	Abundances (Grouped): F1, 128N	Abundances (Grouped): F1, 128C	Abundances (Grouped): F1, 129N	Abundances (Grouped): F1, 129C	Abundances (Grouped): F1, 130N	Abundances (Grouped): F1, 130C	Abundances (Grouped): F2, 126	Abundances (Grouped): F2, 127N	Abundances (Grouped): F2, 127C	Abundances (Grouped): F2, 128N	Abundances (Grouped): F2, 128C	Abundances (Grouped): F2, 129N	Abundances (Grouped): F2, 129C	Abundances (Grouped): F2, 130N	Abundances (Grouped): F2, 130C
	FALSE	High	[R].HSQDLAFLSMLNDIAAVPATAMPFR.[G]	2xOxidation [M10; M22]; 1xTMT6plex [N-Term]		1.97778e-05	0	1	2	2	P49327	P49327 [444-468]	0	2977.51	0	1.596	1.029	1.531	1.132	2.713	1.439	1.109	1.29									140.2	223.8	144.3	214.7	158.7	380.3	201.8	155.5	180.8
	FALSE	High	[R].HSQDLAFLSMLNDIAAVPATAMPFR.[G]	1xOxidation [M22]; 1xTMT6plex [N-Term]		1.76577e-05	0	1	2	2	P49327	P49327 [444-468]	0	2961.52	0	1.001	1.473	1.117	1.365	0.582	1.713	1.261	0.961									171.9	172.1	253.2	192	234.6	100	294.4	216.7	165.2
	FALSE	High	[R].HSQDLAFLSMLNDIAAVPATAMPFR.[G]	1xTMT6plex [N-Term]		1.19273e-05	0	1	2	2	P49327	P49327 [444-468]	0	2945.52	0	1.165	1.305	0.681	1.708	0.27	1.917	1.122	0.903	1.061	0.372	0.932	1.251	0.832	1.147	1.102	1.338	89.4	104.1	116.6	60.8	152.7	24.2	171.3	100.3	80.7	99.6	105.7	37.1	92.8	124.6	82.9	114.2	109.8	133.3
	FALSE	High	[K].CTVFHGAQVEDAFR.[Y]	1xCarbamidomethyl [C1]; 1xTMT6plex [N-Term]		5.9617e-05	0	1	2	7	P49327	P49327 [1828-1841]	0	1865.92	0	1.426	1.056	2.051	1.369	1.843	1.861	1.305	1.099	1.128	1.035	1.019	1.158	1.116	1.033	1.093	1.386	69.2	98.7	73	141.9	94.7	127.5	128.7	90.3	76	90.3	101.8	93.5	92	104.5	100.7	93.3	98.7	125.1
	FALSE	High	[R].QGVQVQVSTSNISSLEGAR.[G]	1xTMT6plex [N-Term]		3.16621e-05	0	1	2	3	P49327	P49327 [1935-1953]	0	2189.17	0	1.306	0.893	1.456	1.105	1.083	1.641	1.071	0.975	1.553	1.127	1.043	0.907	0.816	1.143	0.945	0.825	85.5	111.6	76.3	124.5	94.5	92.6	140.3	91.5	83.3	96.2	149.3	108.4	100.3	87.2	78.4	110	90.9	79.4
	FALSE	High	[R].EACPELDYFVVFSSVSCGR.[G]	2xCarbamidomethyl [C3; C17]; 1xTMT6plex [N-Term]		1.67355e-05	0	1	2	5	P49327	P49327 [2008-2026]	0	2451.15	0	2.17	1.378	2.999	2.269	1.667	3.207	1.63	1.27	2.758	2.003	1.499	2.488	1.078	1.249	1.236	1.874	51.2	111	70.5	153.4	116.1	85.3	164.1	83.4	65	59.3	163.5	118.7	88.9	147.5	63.9	74	73.3	111
	FALSE	High	[R].GTHTGVWVGVSGSETSEALSR.[D]	1xTMT6plex [N-Term]		2.87585e-05	0	1	3	13	P49327	P49327 [102-122]	0	2346.19	0	0.989	0.99	1.299	0.936	1.407	1.175	0.807	0.76	1.225	1.65	1.025	1.184	1.187	0.891	1.331	1.404	96.1	95.1	95.1	124.8	90	135.3	112.9	77.5	73.1	82.6	101.2	136.3	84.6	97.8	98.1	73.6	109.9	116
	FALSE	High	[K].GVDLVLNSLAEEK.[L]	1xTMT6plex [K13]; 1xTMT6plex [N-Term]		5.94513e-05	0	1	2	7	P49327	P49327 [1740-1752]	0	1845.07	0	0.97	1.061	1.148	1.176	0.599	1.061	1.146	0.881	1.095	1.186	1.297	1.169	1.093	1.141	1.096	1.154	99.5	96.6	105.6	114.3	117	59.6	105.6	114.1	87.7	88	96.3	104.4	114.1	102.8	96.1	100.4	96.4	101.5
	FALSE	High	[R].HFLLEEDKPEEPTAHAFVSTLTR.[G]	1xTMT6plex [K8]; 1xTMT6plex [N-Term]		1.40767e-05	0	1	2	8	P49327	P49327 [1516-1538]	0	3125.67	0	1.044	0.993	1.027	1.462	1.07	1.137	1.133	1.068	0.547	0.474	1.133	0.731	0.869	1.046	0.891	0.785	90.6	94.6	90	93	132.4	96.9	103	102.7	96.8	120.4	65.8	57.1	136.4	88	104.6	126	107.3	94.5
	FALSE	High	[K].EAHLPPGAMAAVGLSWEECK.[Q]	1xCarbamidomethyl [C19]; 1xTMT6plex [K20]; 1xTMT6plex [N-Term]		3.46689e-05	0	1	2	2	P49327	P49327 [612-631]	0	2611.34	0	1.347	1.167	1.137	1.769	0.909	1.764	1.488	1.238	1.125	1.201	1.317	1.586	0.999	1.095	1.077	1.319	76.1	102.6	88.9	86.6	134.7	69.2	134.3	113.3	94.3	84	94.4	100.8	110.6	133.2	83.9	91.9	90.5	110.7
	FALSE	High	[K].EAHLPPGAMAAVGLSWEECK.[Q]	1xCarbamidomethyl [C19]; 1xOxidation [M9]; 1xTMT6plex [K20]; 1xTMT6plex [N-Term]		6.5255e-05	0	1	2	9	P49327	P49327 [612-631]	0	2627.34	0	0.815	0.978	0.896	1.17	0.958	1.106	1.079	1.056	0.787	1.301	1.15	0.863	1.055	0.947	1.021	0.693	99.4	81	97.2	89.1	116.2	95.2	109.9	107.2	104.9	102.1	80.4	132.8	117.4	88.1	107.7	96.7	104.3	70.7
	FALSE	High	[R].GYDYGPHFQGILEASLEGDSGR.[L]	1xTMT6plex [N-Term]		1.60417e-05	0	1	2	1	P49327	P49327 [998-1019]	0	2597.25	0	2.573	1.043	3.765	1.526	2.021	3.455	1.269	1.059									101.6	261.5	106	382.7	155	205.4	351.1	129	107.7
	FALSE	High	[R].RPTPQDSPIFLPVDDTSFR.[W]	1xTMT6plex [N-Term]		5.49379e-05	0	1	2	6	P49327	P49327 [1405-1423]	0	2417.27	0	1.391	1.039	2.057	1.3	1.217	2.083	1.08	1.046	1.038	0.953	0.918	0.977	0.909	0.883	1.01	1.023	73.7	102.5	76.6	151.6	95.8	89.7	153.5	79.6	77.1	103.3	107.2	98.4	94.9	101	93.9	91.2	104.4	105.7
	FALSE	High	[R].HAQPTCPGAQLCTVYYASLNFR.[D]	2xCarbamidomethyl [C6; C12]; 1xTMT6plex [N-Term]		2.14732e-05	0	1	2	1	P49327	P49327 [1553-1574]	0	2783.36	0	0.95	1.185	1.985	1.495	1.043	1.799	1.437	1.048									150.7	143.3	178.6	299.3	225.3	157.3	271.1	216.5	158
	FALSE	High	[K].EQGVTFPSGDIQEQLIR.[S]	1xTMT6plex [N-Term]		1.26748e-05	0	1	2	4	P49327	P49327 [258-274]	0	2146.13	0	1.099	0.936	1.558	1.051	1.454	1.626	1.061	0.903	1.685	2.095	1.505	1.441	1.259	1.24	1.048	1.622	84.2	92.5	78.8	131.2	88.5	122.5	136.9	89.3	76	69.8	117.6	146.2	105	100.6	87.9	86.6	73.1	113.2
	FALSE	High	[K].LTPGCEAEAETEAICFFVQQFTDMEHNR.[V]	2xCarbamidomethyl [C5; C15]; 1xOxidation [M24]; 1xTMT6plex [N-Term]		5.59635e-05	0	1	2	2	P49327	P49327 [2355-2382]	0	3575.61	0
	FALSE	High	[K].DTVTISGPQAPVFEFVEQLRK.[E]	1xTMT6plex [K21]; 1xTMT6plex [N-Term]		6.61096e-07	0	1	2	3	P49327	P49327 [647-667]	1	2819.57	0	1.205	0.922	1.493	1.8	0.735	1.302	1.192	0.775	1.952	0.732	1.476	1.476	0.801	1.865	0.997	1.045	86.3	104	79.6	128.9	155.4	63.4	112.4	102.9	66.9	79.3	154.9	58.1	117.1	117.1	63.5	148	79.1	82.9
	FALSE	High	[R].IPGLLSPHPLLQLSYTATDR.[H]	1xTMT6plex [N-Term]		6.82743e-06	0	1	2	2	P49327	P49327 [1256-1275]	0	2421.37	0	1.536	1.09	2.458	1.859	1.673	2.472	1.175	0.966	2.724	1.915	1.107	1.714	1.046	1.009	0.978	1.981	63.3	97.1	68.9	155.5	117.6	105.8	156.4	74.3	61.1	66.8	182	127.9	73.9	114.5	69.9	67.4	65.4	132.3
	FALSE	High	[K].LPEDPLLSGLLDSPALK.[A]	1xTMT6plex [K17]; 1xTMT6plex [N-Term]		4.25903e-05	0	1	2	15	P49327	P49327 [1209-1225]	0	2236.32	0	0.839	0.957	1.054	1.665	0.709	1.165	1.408	1.162	1.087	1.092	1.438	1.269	0.951	1.435	1.028	0.808	90.4	75.8	86.5	95.3	150.5	64	105.3	127.2	105	89	96.7	97.2	128	113	84.7	127.7	91.6	72
	FALSE	High	[K].MVVPGLDGAQIPR.[D]	1xTMT6plex [N-Term]		9.6201e-05	0	1	2	8	P49327	P49327 [1159-1171]	0	1581.9	0	1.068	0.847	1.339	1.368	0.707	1.462	1.019	0.73	1.279	0.773	0.914	1.195	0.667	1.136	0.813	1.014	94.4	100.8	79.9	126.3	129	66.7	138	96.1	68.9	102.4	130.9	79.1	93.6	122.3	68.3	116.3	83.3	103.8
	FALSE	High	[R].DGLLENQTPEFFQDVCKPK.[Y]	1xCarbamidomethyl [C16]; 2xTMT6plex [K17; K19]; 1xTMT6plex [N-Term]		1.90487e-06	0	1	2	5	P49327	P49327 [1977-1995]	0	2952.57	0	0.458	0.936	0.391	1.238	0.319	0.421	1.294	0.995	0.626	0.664	1.334	0.863	1.063	1.216	1	0.639	127.6	58.4	119.4	49.9	158	40.7	53.7	165.2	127	107.1	67	71.1	142.8	92.4	113.9	130.2	107.1	68.4
	FALSE	High	[K].VLLSLEHGLWAPNLHFHSPNPEIPALLDGR.[L]	1xTMT6plex [N-Term]		2.59803e-05	0	1	2	1	P49327	P49327 [344-373]	0	3571.94	0	0.972	1.159	1.41	1.159	1.402	1.666	1.25	1.148									161.2	156.7	186.9	227.3	186.9	225.9	268.5	201.5	185.1
	FALSE	High	[K].FCFTPHTEEGCLSER.[A]	2xCarbamidomethyl [C2; C11]; 1xTMT6plex [N-Term]		9.18709e-05	0	1	2	14	P49327	P49327 [1117-1131]	0	2098.95	0	1.628	0.913	2.477	1.475	1.413	2.464	0.967	0.891	1.917	1.961	1.323	1.67	1.009	1.246	1.113	1.495	68	110.8	62.1	168.5	100.3	96.2	167.7	65.8	60.6	70.7	135.5	138.6	93.5	118	71.3	88	78.7	105.7
	FALSE	High	[R].VLFPATGYLSIVWK.[T]	1xTMT6plex [K14]; 1xTMT6plex [N-Term]		6.05342e-05	0	1	2	4	P49327	P49327 [884-897]	0	2052.23	0	1.143	1.298	1.518	1.63	2.274	1.468	1.487	1.329	1.886	1.368	1.395	1.356	1.249	1.311	1.387	1.391	68.5	78.3	88.9	103.9	111.6	155.7	100.5	101.8	91	72.9	137.5	99.8	101.7	98.8	91	95.6	101.2	101.4
	FALSE	High	[R].AALQEELQLCK.[G]	1xCarbamidomethyl [C10]; 1xTMT6plex [K11]; 1xTMT6plex [N-Term]		9.7115e-05	0	1	2	14	P49327	P49327 [1132-1142]	0	1761	0	1.094	0.979	1.435	1.541	0.794	1.313	1.289	1.09	1.207	1.262	1.362	1.364	1.107	1.355	0.986	1.159	85.4	93.4	83.6	122.6	131.6	67.8	112.1	110.1	93.2	83.3	100.6	105.1	113.4	113.6	92.2	112.9	82.2	96.6
	FALSE	High	[R].AAPLDSIHSLAAYYIDCIR.[Q]	1xCarbamidomethyl [C17]; 1xTMT6plex [N-Term]		6.46423e-05	0	1	2	1	P49327	P49327 [2276-2294]	0	2378.24	0	1.577	1.136	2.334	1.811	1.333	2.23	1.436	1.222									127.9	201.6	145.3	298.4	231.5	170.4	285.1	183.6	156.2
	FALSE	High	[R].FPQLDSTSFANSR.[D]	1xTMT6plex [N-Term]		7.45091e-05	0	1	2	15	P49327	P49327 [1712-1724]	0	1698.86	0	1.562	0.995	2.533	1.488	1.37	2.382	1.226	0.983	1.816	1.818	1.296	1.516	1.66	1.245	1.094	1.648	66.5	103.8	66.1	168.4	98.9	91.1	158.4	81.5	65.4	68.7	124.8	125	89.1	104.2	114.1	85.6	75.2	113.3
	FALSE	High	[R].LFDHPESPTPNPTEPLFLAQAEVYK.[E]	1xTMT6plex [K25]; 1xTMT6plex [N-Term]		2.24978e-05	0	1	2	3	P49327	P49327 [968-992]	0	3298.74	0	1.38	1.068	1.533	2.165	1.215	1.439	1.276	1.056	1.512	2.005	2.399	1.876	1.243	1.971	1.26	1.736	74.2	102.4	79.2	113.7	160.6	90.1	106.7	94.7	78.3	60	90.7	120.3	143.9	112.5	74.6	118.2	75.6	104.1
	FALSE	High	[K].ACLDTAVENMPSLK.[M]	1xCarbamidomethyl [C2]; 1xTMT6plex [K14]; 1xTMT6plex [N-Term]		8.38584e-05	0	1	2	2	P49327	P49327 [1226-1239]	0	2007.07	0									1.281	1.278	1.211	1.645	1.054	1.027	0.99	1.35										166.1	212.8	212.3	201.2	273.3	175.1	170.6	164.4	224.2
	FALSE	High	[K].WTSQDSLLGMEFSGR.[D]	1xTMT6plex [N-Term]		3.34471e-05	0	1	2	2	P49327	P49327 [1592-1606]	0	1942.95	0	1.234	1.077	1.631	1.54	0.614	1.568	1.356	0.832	1.336	0.883	0.876	1.428	0.922	1.026	0.917	1.441	82.9	102.4	89.3	135.3	127.7	50.9	130	112.5	69	91.6	122.3	80.9	80.2	130.7	84.5	93.9	84	131.9
	FALSE	High	[K].VVVQVLAEEPEAVLK.[G]	1xTMT6plex [K15]; 1xTMT6plex [N-Term]		3.26712e-05	0	1	2	4	P49327	P49327 [1852-1866]	0	2081.26	0	0.951	1.157	1.164	1.568	0.906	1.29	1.498	1.155	1.271	1.38	1.339	1.303	1.205	1.35	1.133	1.072	84.2	80.1	97.4	98	132	76.3	108.6	126.1	97.3	81.4	103.5	112.4	109	106.1	98.1	109.9	92.2	87.3
	FALSE	High	[K].ADEASELACPTPK.[E]	1xCarbamidomethyl [C9]; 1xTMT6plex [K13]; 1xTMT6plex [N-Term]		7.86409e-05	0	1	2	21	P49327	P49327 [2194-2206]	0	1846.96	0	1.318	1.042	1.713	2.14	1.006	1.548	1.344	1.033	1.121	1.24	1.32	1.428	1.095	1.202	1.014	1.216	74.1	97.7	77.3	126.9	158.6	74.6	114.7	99.6	76.6	84.6	94.9	104.9	111.7	120.9	92.6	101.7	85.8	102.9
	FALSE	High	[K].TGGAYGEDLGADYNLSQVCDGK.[V]	1xCarbamidomethyl [C19]; 1xTMT6plex [K22]; 1xTMT6plex [N-Term]		2.98672e-06	0	1	2	6	P49327	P49327 [2450-2471]	0	2748.32	0	0.769	1.137	0.828	1.082	0.519	0.729	1.464	1.143	0.501	0.64	1.333	0.874	1.073	1.04	0.952	0.767	103.8	79.8	118	85.9	112.3	53.9	75.7	152	118.7	110	55.1	70.4	146.7	96.2	118.1	114.4	104.8	84.4
	FALSE	High	[R].ALGLGVEQLPVVFEDVVLHQATILPK.[T]	1xTMT6plex [K26]; 1xTMT6plex [N-Term]		2.09269e-05	0	1	2	2	P49327	P49327 [902-927]	0	3243.91	0	0.614	0.826	2.019	1.884	0.01	2.266	1.5	0.689									166.7	102.3	137.7	336.6	314		377.8	250	114.9
	FALSE	High	[K].EDGLAQQQTQLNLR.[S]	1xTMT6plex [N-Term]		2.69912e-05	0	1	2	14	P49327	P49327 [2207-2220]	0	1842.99	0	1.159	1.046	1.88	1.25	4.735	1.324	1.155	0.974	1.227	1.212	1.246	1.17	1.095	1.066	1.243	1.132	62	71.8	64.8	116.5	77.5	293.4	82	71.6	60.4	86.6	106.3	105	108	101.3	94.9	92.3	107.7	98
	FALSE	High	[R].GGNVGINSFGFGGSNVHIILRPNTQPPPAPAPHATLPR.[L]	1xTMT6plex [N-Term]		2.413e-06	0	1	2	2	P49327	P49327 [385-422]	0	4087.19	0	2.222	1.092	3.773	1.465	0.514	3.17	1.017	1	0.732	0.88	0.402	0.868	0.91	0.644	0.752	1.236	59	131.1	64.4	222.6	86.4	30.3	187.1	60	59	121.2	88.8	106.7	48.7	105.3	110.3	78.1	91.1	149.9
	FALSE	High	[K].GILADEDSSRPVWLK.[A]	1xTMT6plex [K15]; 1xTMT6plex [N-Term]		4.68059e-05	0	1	2	5	P49327	P49327 [1430-1444]	0	2144.21	0	1.447	0.958	2.157	1.631	1.038	2.258	1.281	0.952	1.63	1.674	1.332	1.672	1.06	1.215	1.005	1.547	70.7	102.3	67.8	152.6	115.4	73.4	159.7	90.7	67.4	74.2	120.9	124.2	98.8	124	78.6	90.1	74.5	114.7
	FALSE	High	[K].AINCATSGVVGLVNCLR.[R]	2xCarbamidomethyl [C4; C15]; 1xTMT6plex [N-Term]		5.50682e-06	0	1	2	4	P49327	P49327 [1445-1461]	0	2033.08	0	1.391	1.015	3.563	1.751	0.816	2.996	1.374	1.104	2.342	2.066	1.126	1.74	1.115	1.072	1.061	1.779	60	83.4	60.8	213.7	105	48.9	179.7	82.4	66.2	67.7	158.5	139.8	76.2	117.7	75.4	72.5	71.8	120.4
	FALSE	High	[R].LHLSGIDANPNALFPPVEFPAPR.[G]	1xTMT6plex [N-Term]		3.09225e-06	0	1	2	3	P49327	P49327 [803-825]	0	2701.47	0	2.971	0.9	3.978	1.467	3.628	4.225	1.008	0.97	1.533	1.669	1.234	1.283	1.173	1.194	1.248	1.592	44.7	132.7	40.2	177.7	65.5	162.1	188.8	45	43.3	75.5	115.7	126	93.2	96.8	88.5	90.1	94.2	120.1
	FALSE	High	[R].GLKPSCTIIPLMK.[K]	1xCarbamidomethyl [C6]; 2xTMT6plex [K3; K13]; 1xTMT6plex [N-Term]		0.000156476	5.95039e-05	1	2	2	P49327	P49327 [774-786]	0	2145.31	0									0.908	0.883	0.89	1.533	0.908	0.878	0.836	1.297										197	179	174.1	175.4	302.2	179	173	164.7	255.7
	FALSE	High	[R].GGPEVQQVPAGERPLWFICSGMGTQWR.[G]	1xCarbamidomethyl [C19]; 1xOxidation [M22]; 1xTMT6plex [N-Term]		0.000190819	5.95039e-05	1	2	2	P49327	P49327 [478-504]	0	3288.62	0	1.777	1.121	5.598	1.825	2.098	4.522	1.412	1.337	5.168	2.463	1.443	2.605	0.892	1.461	1.274	2.168	43.5	77.3	48.7	243.5	79.4	91.3	196.7	61.4	58.2	48.7	251.8	120	70.3	126.9	43.5	71.2	62.1	105.6
	FALSE	High	[R].GNAGQSNYGFANSAMER.[I]	1xTMT6plex [N-Term]		0.000134268	5.95039e-05	1	2	6	P49327	P49327 [2027-2043]	0	2002.92	0	1.968	1.022	4.382	2.333	0.305	3.8	1.34	0.83									106	208.6	108.4	464.5	247.3	32.4	402.8	142	88
	FALSE	High	[R].GNAGQSNYGFANSAMER.[I]	1xOxidation [M15]; 1xTMT6plex [N-Term]		0.000108415	5.95039e-05	1	2	23	P49327	P49327 [2027-2043]	0	2018.92	0	0.996	0.946	1.284	0.933	0.735	1.18	0.678	0.789	1.267	1.09	0.938	1.017	0.995	0.978	1.052	1.088	105.4	105	99.6	135.3	98.3	77.4	124.3	71.5	83.2	95.5	121	104.1	89.5	97.1	95	93.4	100.5	103.9
	FALSE	High	[R].TLLEGSGLESIISIIHSSLAEPR.[V]	1xTMT6plex [N-Term]		0.000161039	5.95039e-05	1	2	2	P49327	P49327 [2483-2505]	0	2651.48	0
	FALSE	High	[R].SDEAVKPFGLK.[V]	2xTMT6plex [K6; K11]; 1xTMT6plex [N-Term]		0.000156476	5.95039e-05	1	2	16	P49327	P49327 [523-533]	0	1878.13	0	0.617	0.981	0.499	1.204	0.413	0.626	1.278	0.937	0.719	0.64	1.251	0.814	0.944	1.169	0.977	0.679	119.1	73.5	116.9	59.4	143.5	49.3	74.5	152.3	111.6	109.9	79	70.3	137.4	89.4	103.7	128.4	107.3	74.6
	FALSE	High	[R].SLLVNPEGPTLMR.[L]	1xTMT6plex [N-Term]		0.000133735	5.95039e-05	1	2	7	P49327	P49327 [2221-2233]	0	1655.94	0	0.877	0.999	1.625	1.302	0.504	1.695	1.214	0.846	1.696	0.954	1.155	1.151	0.85	0.989	0.828	1.066	89.4	78.5	89.4	145.4	116.5	45	151.6	108.6	75.7	92.9	157.5	88.6	107.3	106.9	79	91.9	76.9	99
	FALSE	High	[K].SNMGHPEPASGLAALAK.[V]	1xTMT6plex [K17]; 1xTMT6plex [N-Term]		0.000221951	5.95039e-05	1	2	2	P49327	P49327 [327-343]	0	2109.15	0	1.114	1.081	0.88	1.385	1.291	1.351	1.047	0.971									177.9	198.2	192.2	156.6	246.4	229.6	240.2	186.3	172.7
	FALSE	High	[K].SNMGHPEPASGLAALAK.[V]	1xOxidation [M3]; 1xTMT6plex [K17]; 1xTMT6plex [N-Term]		0.000218323	5.95039e-05	1	2	5	P49327	P49327 [327-343]	0	2125.15	0	1.37	1.071	1.19	1.229	1.547	1.335	1.1	1.102	0.674	1.056	0.688	0.558	1.139	0.739	1.149	1.334	82.2	112.7	88	97.9	101.1	127.2	109.8	90.5	90.6	108	72.8	114	74.3	60.2	122.9	79.8	124	144
	FALSE	High	[R].WLSTSIPEAQWHSSLAR.[T]	1xTMT6plex [N-Term]		0.000100306	5.95039e-05	1	2	2	P49327	P49327 [712-728]	0	2198.16	0	0.536	1.038	0.781	0.607	0.596	0.766	1.158	1.03	1.783	1.361	0.893	1.633	0.973	1.042	0.905	1.688	119.8	64.2	124.4	93.6	72.7	71.4	91.8	138.8	123.4	79.8	142.3	108.6	71.3	130.3	77.7	83.1	72.2	134.7
	FALSE	High	[R].VTAIHIDPATHR.[Q]	1xTMT6plex [N-Term]		0.000232616	5.95039e-05	1	2	11	P49327	P49327 [1052-1063]	0	1559.89	0	1.691	0.917	1.938	1.067	1.461	2.206	1.195	1.023	1.986	1.922	1.53	1.393	1.123	1.5	1.216	1.641	72	121.8	66	139.5	76.8	105.2	158.9	86.1	73.7	67.6	134.3	130	103.5	94.2	75.9	101.4	82.2	110.9
	FALSE	High	[K].VGDPQELNGITR.[A]	1xTMT6plex [N-Term]		0.000109076	5.95039e-05	1	2	8	P49327	P49327 [299-310]	0	1527.83	0	1.291	1.046	2.078	1.539	1.045	1.798	1.406	1.185	1.818	1.77	1.591	1.731	1.069	1.514	1.053	1.102	72.6	93.8	76	150.9	111.8	76	130.7	102.1	86.1	71.2	129.4	126	113.2	123.2	76.1	107.7	74.9	78.4
	FALSE	High	[R].VFTTVGSAEK.[R]	1xTMT6plex [K10]; 1xTMT6plex [N-Term]		0.000145656	5.95039e-05	1	2	15	P49327	P49327 [1695-1704]	0	1496.87	0	0.937	0.828	0.74	1.005	0.806	0.675	1.023	0.851	0.896	0.767	1.121	0.782	0.9	0.919	0.985	0.741	114.4	107.3	94.7	84.7	115	92.2	77.2	117	97.4	111	99.4	85.1	124.4	86.8	99.9	101.9	109.3	82.2
	FALSE	High	[R].VAAAVDLIIK.[S]	1xTMT6plex [K10]; 1xTMT6plex [N-Term]		0.00019162	5.95039e-05	1	2	3	P49327	P49327 [2397-2406]	0	1470.97	0	1.347	1.054	1.558	1.528	1.059	1.509	1.329	1.054	1.3	1.177	1.335	1.256	1.209	1.128	1.159	1.275	78.7	106	82.9	122.6	120.2	83.3	118.7	104.6	82.9	83	107.9	97.7	110.9	104.3	100.4	93.6	96.2	105.9
	FALSE	High	[R].LSIPTYGLQCTR.[AG]	1xCarbamidomethyl [C10]; 1xTMT6plex [N-Term]		0.000130119	5.95039e-05	1	3	23	P49327	P49327 [2264-2275]	0	1637.89	0	1.201	0.934	2.197	1.428	0.924	1.799	1.182	0.983	1.74	1.427	1.209	1.416	0.983	1.202	1.079	1.32	77.3	92.8	72.2	169.7	110.3	71.4	139	91.3	75.9	79.1	137.6	112.9	95.7	112.1	77.8	95.1	85.3	104.4
	FALSE	High	[R].LGMLSPEGTCK.[A]	1xCarbamidomethyl [C10]; 1xTMT6plex [K11]; 1xTMT6plex [N-Term]		0.000245074	5.95039e-05	1	2	9	P49327	P49327 [203-213]	0	1650.9	0	0.983	1.06	1.184	1.556	0.617	1.162	1.309	0.924	1.017	0.924	1.141	1.456	0.959	1.039	0.833	1.134	91.9	90.3	97.4	108.8	143	56.7	106.8	120.3	84.9	94.7	96.3	87.5	108	137.9	90.8	98.4	78.9	107.4
	FALSE	High	[R].QEPLLIGSTK.[S]	1xTMT6plex [K10]; 1xTMT6plex [N-Term]		0.000175466	5.95039e-05	1	2	21	P49327	P49327 [317-326]	0	1543.95	0	0.871	1.02	1.148	1.217	1.032	1.082	1.373	1.056	1.103	1.103	1.351	1.16	1.158	1.274	1.073	1.129	91.8	80	93.7	105.4	111.8	94.8	99.4	126.1	97	86.9	95.9	95.9	117.5	100.8	100.7	110.7	93.3	98.2
	FALSE	High	[K].AFDTAGNGYCR.[S]	1xCarbamidomethyl [C10]; 1xTMT6plex [N-Term]		0.000173645	5.95039e-05	1	2	2	P49327	P49327 [214-224]	0	1460.68	0	2.27	1.007	4.149	2.068	0.895	2.768	1.676	1.014	3.345	2.038	1.442	2.144	1.046	1.442	0.84	3.107	53.4	121.3	53.8	221.6	110.5	47.8	147.9	89.5	54.1	54.9	183.5	111.8	79.1	117.6	57.4	79.1	46.1	170.5
	FALSE	High	[R].AFEVSENGNLVVSGK.[V]	1xTMT6plex [K15]; 1xTMT6plex [N-Term]		0.000158535	5.95039e-05	1	2	10	P49327	P49327 [943-957]	0	2008.11	0	1.177	0.945	1.993	1.067	0.742	1.296	1.104	0.776	1.192	1.143	0.909	1.099	1.027	0.929	0.883	1.072	89.1	104.9	84.2	177.6	95.1	66.2	115.5	98.3	69.1	97.3	115.9	111.2	88.4	106.9	99.9	90.3	85.9	104.3
	FALSE	High	[R].DTSFEQHVLWHTGGK.[G]	1xTMT6plex [K15]; 1xTMT6plex [N-Term]		0.000143461	5.95039e-05	1	2	9	P49327	P49327 [1725-1739]	0	2200.16	0	1.521	0.983	1.61	1.988	1.109	1.879	1.225	1.056	1.975	2.223	1.976	1.985	1.021	1.749	1.336	1.976	72.8	110.7	71.5	117.1	144.6	80.6	136.7	89.1	76.9	59.1	116.6	131.3	116.7	117.2	60.3	103.3	78.9	116.7
	FALSE	High	[K].DTVTISGPQAPVFEFVEQLR.[K]	1xTMT6plex [N-Term]		0.000139134	5.95039e-05	1	2	3	P49327	P49327 [647-666]	0	2462.31	0	1.283	1.008	1.353	1.124	0.627	1.452	1.064	1.083	0.893	1.443	1.053	0.81	1.083	0.957	0.991	1.288	90.1	115.5	90.8	121.8	101.2	56.5	130.8	95.8	97.5	94.6	84.5	136.4	99.6	76.6	102.4	90.5	93.7	121.7
	FALSE	High	[K].ACLDTAVENMPSLK.[M]	1xCarbamidomethyl [C2]; 1xOxidation [M10]; 1xTMT6plex [K14]; 1xTMT6plex [N-Term]		0.000145021	5.95039e-05	1	2	13	P49327	P49327 [1226-1239]	0	2023.06	0	1.019	1.058	1.308	1.207	0.982	1.271	1.232	1.087	1.531	1.768	1.347	1.144	1.284	1.486	1.278	1.039	88.6	90.2	93.7	115.8	106.9	86.9	112.6	109.1	96.3	75.8	116	133.9	102.1	86.7	97.3	112.6	96.8	78.8
	FALSE	High	[R].DNLEFFLAGIGR.[L]	1xTMT6plex [N-Term]		0.000113716	5.95039e-05	1	2	6	P49327	P49327 [791-802]	0	1580.86	0	1.188	1.019	1.717	1.432	0.94	1.821	1.438	1.117	1.557	1.415	1.336	1.257	1.087	1.175	1.062	1.194	77.1	91.6	78.5	132.4	110.4	72.5	140.4	110.9	86.1	81.2	126.4	114.9	108.5	102.1	88.3	95.4	86.2	97
	FALSE	High	[R].FDASFFGVHPK.[Q]	1xTMT6plex [K11]; 1xTMT6plex [N-Term]		0.000142694	5.95039e-05	1	3	4	P49327	P49327 [60-70]	0	1709.94	0	0.901	1.063	1.115	1.252	0.847	1.074	1.192	0.976	1.487	1.523	1.531	1.389	0.973	1.529	1.099	1.212	95.5	86	101.6	106.6	119.6	80.9	102.6	113.9	93.2	76.6	113.9	116.7	117.4	106.4	74.6	117.2	84.2	92.9
	FALSE	High	[R].DPETLVGYSMVGCQR.[A]	1xCarbamidomethyl [C13]; 1xOxidation [M10]; 1xTMT6plex [N-Term]		0.000155193	5.95039e-05	1	3	12	P49327	P49327 [123-137]	0	1956.94	0	1.294	0.998	1.501	1.089	1.413	1.543	1.047	0.896	1.407	1.139	1.037	1.023	1.069	1.003	1.197	1.132	83.5	108	83.3	125.3	90.9	117.9	128.8	87.4	74.8	89.9	126.5	102.4	93.2	92	96.1	90.2	107.7	101.8
	FALSE	High	[K].AQVADVVVSR.[W]	1xTMT6plex [N-Term]		0.000188709	5.95039e-05	1	2	27	P49327	P49327 [1073-1082]	0	1272.75	0	1.394	0.904	2.214	1.489	1.387	2.098	1.147	0.98	2.208	1.968	1.288	1.556	1.047	1.227	1.02	1.449	71.4	99.5	64.5	158	106.2	98.9	149.7	81.8	69.9	70.5	155.7	138.8	90.8	109.7	73.8	86.5	71.9	102.2
	FALSE	High	[K].FDLSQNHPLGMAIFLK.[N]	1xOxidation [M11]; 1xTMT6plex [K16]; 1xTMT6plex [N-Term]		0.000141486	5.95039e-05	1	2	2	P49327	P49327 [1772-1787]	0	2305.28	0	0.954	0.983	1.436	1.184	1.56	1.261	1.075	0.971	1.595	1.762	1.59	1.154	1.389	1.357	1.339	0.867	86.3	82.3	84.9	124	102.2	134.7	108.8	92.8	83.9	74.7	119.1	131.6	118.7	86.2	103.7	101.3	100	64.7
	FALSE	High	[K].FDLSQNHPLGMAIFLK.[N]	1xTMT6plex [K16]; 1xTMT6plex [N-Term]		0.000119691	5.95039e-05	1	2	2	P49327	P49327 [1772-1787]	0	2289.28	0	1.514	0.967	1.974	2.718	1.091	2.27	1.138	1.103	3.038	2.364	1.798	2.837	0.927	1.509	1.216	2.742	65.3	98.9	63.2	129	177.5	71.3	148.3	74.3	72.1	51.6	156.8	122.1	92.8	146.5	47.9	77.9	62.8	141.6
	FALSE	High	[R].CPPGVVPACHNSK.[D]	2xCarbamidomethyl [C1; C9]; 1xTMT6plex [K13]; 1xTMT6plex [N-Term]		0.000188709	5.95039e-05	1	2	11	P49327	P49327 [634-646]	0	1880.99	0	1.019	0.988	1.747	1.741	0.855	1.653	1.121	0.795	1.889	2.163	0.925	1.692	0.848	1.277	0.983	2.147	82.4	84	81.4	144	143.5	70.4	136.3	92.4	65.6	69.6	131.6	150.7	64.4	117.8	59	88.9	68.5	149.5
	FALSE	High	[R].EVWALVQAGIR.[D]	1xTMT6plex [N-Term]		0.000252003	0.000112658	1	2	1	P49327	P49327 [1809-1819]	0	1470.86	0	1.005	1.042	1.712	1.355	1.041	1.761	1.354	1.069									158.7	159.6	165.4	271.8	215.1	165.3	279.5	215	169.6
	FALSE	High	[R].EGGFLLLHTLLR.[G]	1xTMT6plex [N-Term]		0.000253181	0.000112658	1	2	2	P49327	P49327 [1338-1349]	0	1597.96	0	0.768	1.021	1.732	1.343	0.465	1.849	1.312	0.985	1.997	1.737	1.265	1.496	1.1	1.07	1.007	1.254	85.9	66	87.7	148.8	115.4	40	158.9	112.7	84.7	75.5	150.7	131.1	95.5	112.9	83	80.7	76	94.6
	FALSE	High	[R].GLKPSCTIIPLMK.[K]	1xCarbamidomethyl [C6]; 1xOxidation [M12]; 2xTMT6plex [K3; K13]; 1xTMT6plex [N-Term]		0.000258365	0.000112658	1	2	8	P49327	P49327 [774-786]	0	2161.31	0	1.084	0.92	1.187	1.251	0.775	1.24	1.093	0.931	1.113	1.347	1.316	1.095	1.266	1.361	1.285	1.033	94.9	102.9	87.4	112.6	118.7	73.5	117.7	103.8	88.4	83.2	92.6	112.1	109.5	91.1	105.3	113.2	106.9	86
	FALSE	High	[K].SFYGSTLFLCR.[R]	1xCarbamidomethyl [C10]; 1xTMT6plex [N-Term]		0.000266601	0.000112658	1	2	2	P49327	P49327 [1394-1404]	0	1579.81	0	0.848	1.081	1.995	1.295	1.05	1.675	1.458	1.164	1.317	1.3	1.366	1.023	1.015	1.163	1.071	0.873	77.8	66	84.1	155.2	100.8	81.7	130.3	113.5	90.6	88.9	117	115.5	121.4	90.9	90.2	103.4	95.1	77.6
	FALSE	High	[R].DLVEAVAHILGIR.[D]	1xTMT6plex [N-Term]		0.000276478	0.000112658	1	2	2	P49327	P49327 [2126-2138]	0	1634.98	0
	FALSE	High	[R].LQVVDQPLPVR.[G]	1xTMT6plex [N-Term]		0.000269986	0.000112658	1	2	24	P49327	P49327 [374-384]	0	1492.9	0	1.06	0.965	1.917	1.217	0.991	1.703	1.238	0.954	1.43	1.22	1.067	1.086	1.028	1.02	0.923	1.032	81.5	86.4	78.6	156.2	99.2	80.8	138.8	100.9	77.7	91.8	131.2	112	97.9	99.6	94.4	93.6	84.7	94.8
	FALSE	High	[R].VLEALLPLK.[G]	1xTMT6plex [K9]; 1xTMT6plex [N-Term]		0.00035253	0.000136946	1	2	4	P49327	P49327 [2383-2391]	0	1453.98	0	1.228	1.235	1.385	1.49	0.01	0.87	1.329	1.199	0.498	1.479	1.701	1.312	1.044	1.538	1.154	1.076	92.4	113.5	114.2	128.1	137.7		80.4	122.8	110.9	83.3	41.5	123.2	141.7	109.3	87	128.1	96.2	89.6
	FALSE	High	[R].KLQELSSK.[A]	2xTMT6plex [K1; K8]; 1xTMT6plex [N-Term]		0.000440205	0.000136946	1	2	7	P49327	P49327 [2186-2193]	1	1620.03	0	0.709	0.959	0.56	1.329	0.685	0.714	1.223	0.882	0.952	0.941	1.361	1.109	1.083	1.197	1.003	0.819	111.6	79.2	107.1	62.5	148.4	76.5	79.7	136.6	98.5	95.1	90.5	89.5	129.4	105.5	103	113.8	95.4	77.8
	FALSE	High	[R].SEGVVAVLLTK.[K]	1xTMT6plex [K11]; 1xTMT6plex [N-Term]		0.00041935	0.000136946	1	2	2	P49327	P49327 [225-235]	0	1573.99	0	0.701	0.844	1.142	1.299	1.178	0.466	1.358	1.009	1.16	0.971	1.831	1.283	1.41	1.349	1.085	0.934	100	70.1	84.4	114.2	130	117.8	46.6	135.8	100.9	81.7	94.7	79.3	149.5	104.8	115.1	110.1	88.6	76.2
	FALSE	High	[R].QQEQQVPILEK.[F]	1xTMT6plex [K11]; 1xTMT6plex [N-Term]		0.000442712	0.000136946	1	2	10	P49327	P49327 [1106-1116]	0	1798.05	0	1.038	1.006	1.251	1.086	0.899	1.291	1.25	1.129	1.274	1.259	1.321	0.96	1.238	1.029	1.13	1.076	90.4	93.9	91	113.2	98.3	81.3	116.7	113.1	102.1	87.5	111.4	110.1	115.6	84	108.3	90	98.9	94.1
	FALSE	High	[K].WTSQDSLLGMEFSGR.[D]	1xOxidation [M10]; 1xTMT6plex [N-Term]		0.000341343	0.000136946	1	2	2	P49327	P49327 [1592-1606]	0	1958.95	0	2.682	1.213	2.459	1.497	2.099	2.687	1.461	1.131									110.9	297.4	134.5	272.7	166	232.8	298	162	125.5
	FALSE	High	[R].GTPLISPLIK.[W]	1xTMT6plex [K10]; 1xTMT6plex [N-Term]		0.000304489	0.000136946	1	2	6	P49327	P49327 [826-835]	0	1496.98	0	1.075	0.982	1.597	1.351	0.904	1.431	1.187	0.982	1.167	0.984	0.935	1.008	1.216	0.938	1.012	0.824	85.6	92.1	84.1	136.8	115.7	77.4	122.5	101.7	84.1	99.1	115.6	97.5	92.6	99.9	120.5	92.9	100.3	81.7
	FALSE	High	[K].GLVQALQTK.[V]	1xTMT6plex [K9]; 1xTMT6plex [N-Term]		0.000296684	0.000136946	1	2	22	P49327	P49327 [1143-1151]	0	1415.9	0	1.36	0.938	1.857	1.604	0.884	1.823	1.261	0.942	1.456	1.243	1.141	1.31	0.985	1.138	0.93	1.167	77.1	104.9	72.3	143.3	123.7	68.2	140.6	97.3	72.6	86.8	126.4	107.9	99.1	113.7	85.5	98.8	80.7	101.3
	FALSE	High	[R].RVYATILNAGTNTDGFK.[E]	1xTMT6plex [K17]; 1xTMT6plex [N-Term]		0.00045646	0.000176826	1	2	2	P49327	P49327 [241-257]	1	2299.28	0	0.557	0.763	0.439	0.653	0.567	1.186	0.994	0.714									261.9	145.8	199.9	115	171	148.6	310.6	260.3	187
	FALSE	High	[K].YSGTLNLDR.[V]	1xTMT6plex [N-Term]		0.000535189	0.000214998	1	2	4	P49327	P49327 [1996-2004]	0	1267.68	0	1.041	0.955	1.8	1.337	0.937	1.865	1.284	1.027	1.794	1.467	1.331	1.111	0.976	1.324	1.065	1.14	80	83.3	76.4	144	107	75	149.2	102.8	82.2	80.3	144	117.8	106.9	89.2	78.4	106.3	85.5	91.6
	FALSE	High	[K].YHGNVMLLR.[A]	1xTMT6plex [N-Term]		0.000735879	0.000214998	1	2	10	P49327	P49327 [2439-2447]	0	1331.75	0	1.399	0.965	1.753	1.419	2.219	2.207	1.317	0.99	1.751	1.61	1.258	1.34	0.919	1.088	1.064	1.334	67.8	94.9	65.4	118.9	96.3	150.5	149.7	89.3	67.2	79.2	138.7	127.5	99.6	106.1	72.8	86.2	84.3	105.7
	FALSE	High	[R].RQQEQQVPILEK.[F]	1xTMT6plex [K12]; 1xTMT6plex [N-Term]		0.000517591	0.000214998	1	2	14	P49327	P49327 [1105-1116]	1	1954.15	0	1.068	1.016	1.203	1.265	1.219	1.403	1.172	1.035	1.011	0.985	1.214	1.135	1.033	1.164	1.059	1.167	86.7	92.6	88.1	104.3	109.6	105.7	121.6	101.6	89.7	92.1	93.1	90.8	111.9	104.6	95.2	107.2	97.5	107.5
	FALSE	High	[R].DIMLATGK.[L]	1xTMT6plex [K8]; 1xTMT6plex [N-Term]		0.00069147	0.000214998	1	2	11	P49327	P49327 [1575-1582]	0	1306.78	0									0.711	0.901	0.996	1.129	0.989	0.819	1.008	1.15										206.9	147	186.3	206	233.5	204.5	169.4	208.6	237.8
	FALSE	High	[R].DPSQQELPR.[L]	1xTMT6plex [N-Term]		0.000778743	0.000214998	1	2	9	P49327	P49327 [1172-1180]	0	1298.69	0	1.502	0.923	2.316	1.623	1.339	2.199	1.308	0.964	1.883	1.827	1.372	1.456	1.104	1.225	1.035	1.259	68.3	102.6	63.1	158.2	110.9	91.5	150.2	89.4	65.8	74	139.4	135.2	101.5	107.7	81.7	90.7	76.6	93.2
	FALSE	High	[K].MVVPGLDGAQIPR.[D]	1xOxidation [M1]; 1xTMT6plex [N-Term]		0.000667622	0.000214998	1	2	14	P49327	P49327 [1159-1171]	0	1597.89	0	1.16	1.132	2.382	1.268	0.716	2.098	1.29	0.99	1.275	1.185	0.91	0.947	1.016	0.95	0.985	0.941	74.8	86.8	84.7	178.1	94.8	53.5	156.9	96.4	74.1	97.7	124.6	115.8	88.9	92.5	99.3	92.8	96.3	92
	FALSE	High	[K].VLQGDLVMNVYR.[D]	1xOxidation [M8]; 1xTMT6plex [N-Term]		0.000793932	0.000214998	1	2	8	P49327	P49327 [1496-1507]	0	1651.9	0	0.947	1.153	1.091	1.162	0.441	1.322	1.101	0.967	1.232	1.046	1.225	0.952	1.003	1.229	1.03	0.79	98	92.8	113	106.9	113.9	43.2	129.6	107.9	94.7	94.7	116.6	99	115.9	90.1	95	116.3	97.5	74.8
	FALSE	High	[K].VLQGDLVMNVYR.[D]	1xTMT6plex [N-Term]		0.000507061	0.000214998	1	2	1	P49327	P49327 [1496-1507]	0	1635.91	0	1.095	1.144	1.098	0.744	0.734	1.312	0.91	0.879									201.9	221.1	231.1	221.6	150.2	148.2	264.9	183.7	177.4
	FALSE	High	[R].GYAVLGGER.[G]	1xTMT6plex [N-Term]		0.000585127	0.000214998	1	2	16	P49327	P49327 [469-477]	0	1150.64	0	1.888	1.019	3.865	1.663	2.025	3.821	1.319	1.043	2.867	2.376	1.299	1.843	1.058	1.288	1.109	1.66	51	96.3	52	197.2	84.8	103.3	194.9	67.3	53.2	62.1	177.9	147.5	80.6	114.4	65.7	80	68.8	103
	FALSE	High	[K].YHGNVMLLR.[A]	1xOxidation [M6]; 1xTMT6plex [N-Term]		0.000999525	0.00024796	1	2	9	P49327	P49327 [2439-2447]	0	1347.74	0	2.463	0.978	2.319	1.338	1.54	2.632	1.063	1.088	2.789	1.584	1.54	1.725	1.353	1.59	1.578	1.738	62.4	153.7	61.1	144.7	83.5	96.1	164.3	66.3	67.9	60.4	168.5	95.7	93.1	104.2	81.7	96.1	95.3	105
	FALSE	High	[K].VYQWDDPDPR.[L]	1xTMT6plex [N-Term]		0.00124097	0.000270235	1	2	22	P49327	P49327 [958-967]	0	1519.74	0	1.805	1.137	2.894	1.69	1.193	2.507	1.442	0.999	2.193	1.591	1.198	1.805	0.92	0.934	1.05	1.653	61.4	110.8	69.8	177.6	103.7	73.2	153.8	88.5	61.3	72.9	159.9	116	87.3	131.6	67.1	68.1	76.6	120.5
	FALSE	High	[K].HGLYLPTR.[V]	1xTMT6plex [N-Term]		0.00131168	0.000300383	1	2	11	P49327	P49327 [1044-1051]	0	1185.69	0	1.001	0.943	1.468	1.236	1.116	1.487	1.421	1.103	1.97	1.801	1.222	1.166	1.041	1.15	1.187	1.575	83.5	83.6	78.8	122.6	103.3	93.2	124.2	118.7	92.1	74.3	146.4	133.9	90.8	86.6	77.3	85.4	88.2	117.1
	FALSE	High	[R].SLLVNPEGPTLMR.[L]	1xOxidation [M12]; 1xTMT6plex [N-Term]		0.00127124	0.000300383	1	2	11	P49327	P49327 [2221-2233]	0	1671.93	0	1.007	1.036	2.001	1.166	0.851	1.725	1.331	1.027	1.47	1.535	1.331	1.206	1.131	1.435	1.173	0.961	80.8	81.3	83.7	161.6	94.2	68.8	139.3	107.5	83	80.1	117.7	122.9	106.5	96.6	90.5	114.9	93.9	77
	FALSE	High	[R].LGMLSPEGTCK.[A]	1xCarbamidomethyl [C10]; 1xOxidation [M3]; 1xTMT6plex [K11]; 1xTMT6plex [N-Term]		0.00151947	0.00032087	1	2	6	P49327	P49327 [203-213]	0	1666.89	0	0.773	0.937	0.884	1.275	0.642	0.845	1.296	0.914	1.406	1.186	1.298	0.946	1.177	1.577	1.197	0.929	105.1	81.2	98.5	92.9	134	67.4	88.8	136.1	96.1	84	118.1	99.6	109	79.4	98.8	132.4	100.6	78
	FALSE	High	[K].QAHTMDPQLR.[L]	1xOxidation [M5]; 1xTMT6plex [N-Term]		0.00195212	0.000339454	1	3	7	P49327	P49327 [71-80]	0	1441.74	0	1.108	0.925	2.239	1.581	1.238	2.154	0.926	0.807	1.179	1.576	1.169	1.43	0.867	1.248	1.065	1.243	75.1	83.3	69.5	168.2	118.8	93	161.8	69.6	60.6	83.5	98.5	131.6	97.6	119.4	72.4	104.2	88.9	103.8
	FALSE	High	[R].AAEQYTPK.[A]	1xTMT6plex [K8]; 1xTMT6plex [N-Term]		0.00200651	0.000339454	1	2	10	P49327	P49327 [2429-2436]	0	1365.78	0	1.007	0.879	1.391	1.612	0.838	1.459	1.253	0.987	1.473	1.561	1.451	1.569	1.086	1.3	1.096	1.299	86.3	86.9	75.8	120.1	139.1	72.4	126	108.2	85.2	76	112	118.7	110.3	119.3	82.6	98.8	83.4	98.8
	FALSE	High	[R].QVQPEGPYR.[V]	1xTMT6plex [N-Term]		0.00243258	0.000475735	1	2	8	P49327	P49327 [2295-2303]	0	1302.7	0	1.497	0.994	2.755	1.524	1.398	2.741	1.457	1.047	2.451	2.067	1.366	1.592	1.568	1.273	1.045	1.67	62.4	93.5	62.1	172	95.2	87.3	171.2	91	65.4	64.1	157.2	132.6	87.6	102.1	100.6	81.7	67	107.1
	FALSE	High	[R].QELSFAAR.[S]	1xTMT6plex [N-Term]		0.00238352	0.000475735	1	2	22	P49327	P49327 [2414-2421]	0	1150.64	0	0.979	0.914	1.125	1.106	0.753	1.105	1.167	0.962	1.358	1.037	1.161	1.081	1.007	0.987	1.044	1.019	98.8	96.7	90.3	111.1	109.2	74.4	109.2	115.2	95	92.8	126.1	96.2	107.8	100.4	93.5	91.6	96.9	94.6
	FALSE	High	[R].VMGLVPAK.[G]	1xTMT6plex [K8]; 1xTMT6plex [N-Term]		0.00276427	0.000526223	1	2	11	P49327	P49327 [1613-1620]	0	1272.81	0	0.885	0.898	0.93	1.349	0.445	0.952	1.185	0.866	0.764	0.737	0.947	0.991	0.748	0.819	0.703	0.883	105.8	93.6	95	98.3	142.7	47	100.7	125.3	91.6	118.5	90.6	87.3	112.3	117.5	88.7	97.1	83.3	104.7
	FALSE	High	[K].TGTVSLEVR.[L]	1xTMT6plex [N-Term]		0.0027874	0.000552756	1	2	3	P49327	P49327 [928-936]	0	1190.69	0	0.846	1.009	1.147	1.031	0.87	0.982	1.293	1.117									193.6	163.7	195.5	222.2	199.6	168.5	190.2	250.4	216.2
	FALSE	High	[K].AGLYGLPR.[R]	1xTMT6plex [N-Term]		0.00317665	0.000627223	1	3	8	P49327	P49327 [42-49]	0	1075.65	0	1.505	0.952	2.646	1.698	1.371	2.633	1.302	1.199	1.807	1.754	1.292	1.629	0.96	1.287	0.985	1.364	62.9	94.7	59.9	166.5	106.9	86.2	165.6	81.9	75.4	74.5	134.7	130.7	96.3	121.3	71.5	95.9	73.4	101.6
	FALSE	High	[K].QAHTMDPQLR.[L]	1xTMT6plex [N-Term]		0.00361709	0.000671864	1	3	3	P49327	P49327 [71-80]	0	1425.75	0	2.11	0.906	2.234	1.408	1.998	2.553	0.962	0.886	1.583	1.522	0.911	1.486	1.085	0.814	1.122	1.878	64	135.1	58	143.1	90.2	127.9	163.4	61.6	56.7	78.9	124.9	120.1	71.9	117.3	85.7	64.3	88.6	148.3
	FALSE	High	[R].DGAWGAFR.[H]	1xTMT6plex [N-Term]		0.00411663	0.000711619	1	2	13	P49327	P49327 [1508-1515]	0	1108.57	0	1.107	1.014	1.669	1.309	0.917	1.636	1.243	0.999	1.554	1.506	1.408	1.404	1.029	1.239	0.946	1.063	82.6	91.4	83.7	137.9	108.2	75.8	135.1	102.7	82.5	80.7	125.4	121.6	113.7	113.4	83	100	76.4	85.8
[truncated: 185,888 more rows]
[truncated: 70 more columns]
