# Supplementary material for: Reduced RBPMS Levels Promote Cell Proliferation and Decrease Cisplatin Sensitivity in Ovarian Cancer Cells
Source: Int J Mol Sci. 2022 Jan 4;23(1):535. doi: 10.3390/ijms23010535 (PMC8745614; doi:10.3390/ijms23010535)
Supplement: Supplementary file 1 [file ijms-23-00535-s001.zip › ijms-1512411-supplementary/data suplementaria sometida/Proteomics-Sup-Table S6.xlsx]

## Sheet: FuzzyLookup_AddIn_Undo_Sheet
ID	Symbol	Expr Fold Change	Expr p-value	Entrez Gene Name	Location	Type(s)	Drug(s)		Master	Accession	# Peptides	# PSMs	# Protein Unique Peptides	# Unique Peptides
P49407	ARRB1	3.586	1.67e-06	arrestin beta 1	Cytoplasm	transcription regulator			Master Protein	P78527	196	874	4	195
P32121	ARRB2	3.586	1.67e-06	arrestin beta 2	Cytoplasm	other			None	P78527-2	192	846	0	191
Q9Y6N5	SQOR	3.39	6.32e-05	sulfide quinone oxidoreductase	Cytoplasm	enzyme			Master Protein	P35579	133	1099	39	113
C9J453	MID1	3.247	3.56e-05	midline 1	Nucleus	other			Master Protein	Q14204	182	678	74	181
H0Y8C7	ATP11B	3.233	3.78e-05	ATPase phospholipid transporting 11B (putative)	Plasma Membrane	transporter			Master Protein	P49327	106	931	1	104
Q5T3N1	ANXA1	3.047	4.59e-05	annexin A1	Plasma Membrane	enzyme	dasatinib/hydrocortisone, hydrocortisone, hydrocortisone/mitoxantrone, cytarabine/hydrocortisone/methotrexate, hydrocortisone/imatinib, hydrocortisone/prednisone, acyclovir/hydrocortisone		Master Protein Candidate	P21333-2	127	974	0	116
A0A1B0GTB7	SPTAN1	2.972	7.98e-05	spectrin alpha, non-erythrocytic 1	Plasma Membrane	other			Master Protein	P21333	127	974	0	116
A0A1W2PRU9	HLA-C	2.88	0.000367	major histocompatibility complex, class I, C	Plasma Membrane	other			None	A0A0U1RQF0	105	921	0	103
P50416	CPT1A	2.864	1.93e-08	carnitine palmitoyltransferase 1A	Cytoplasm	enzyme	perhexiline		None	Q60FE5	126	964	0	115
O95832	CLDN1	2.848	5.54e-06	claudin 1	Plasma Membrane	other			Master Protein Candidate	P18206-2	82	1445	0	82
C9JQU6	ARL6IP5	2.699	0.000388	ADP ribosylation factor like GTPase 6 interacting protein 5	Cytoplasm	other			Master Protein	P18206	82	1445	0	82
A0MZ66	SHTN1	2.629	6.78e-05	shootin 1	Plasma Membrane	other			None	A0A087WWY3	107	884	0	97
E9PJG4	FDFT1	2.587	3.3e-06	farnesyl-diphosphate farnesyltransferase 1	Cytoplasm	enzyme	zoledronic acid, lapaquistat		None	P35579-2	83	749	0	65
C9J2Q2	ATPAF2	2.58	0.00839	ATP synthase mitochondrial F1 complex assembly factor 2	Cytoplasm	other			Master Protein	P42704	94	651	61	94
H0YE57	DHCR7	2.579	0.000186	7-dehydrocholesterol reductase	Cytoplasm	enzyme			Master Protein Candidate	P35580	105	515	0	85
P05026	ATP1B1	2.547	1.26e-05	ATPase Na+/K+ transporting subunit beta 1	Plasma Membrane	transporter			Master Protein	P35580-3	105	515	0	85
F6TB26	TDRKH	2.5	0.000782	tudor and KH domain containing	Cytoplasm	other			Master Protein	Q13813-3	113	445	0	113
P01033	TIMP1	2.456	0.00355	TIMP metallopeptidase inhibitor 1	Extracellular Space	cytokine			None	P35580-5	104	508	0	84
E7EPA6	LAMB1	2.453	0.000189	laminin subunit beta 1	Extracellular Space	other			None	P35580-4	104	508	0	84
M0R376	STXBP2	2.43	1.55e-08	syntaxin binding protein 2	Plasma Membrane	transporter			None	P35580-2	104	508	0	84
A0A3B3ITU6	MOGS	2.37	0.00335	mannosyl-oligosaccharide glucosidase	Cytoplasm	enzyme			Master Protein Candidate	Q00610	86	678	0	86
Q7LGA3-2	HS2ST1	2.368	1.66e-05	heparan sulfate 2-O-sulfotransferase 1	Cytoplasm	enzyme			Master Protein	A0A087WVQ6	86	678	0	86
H0YC89	CHID1	2.27	0.000737	chitinase domain containing 1	Extracellular Space	other			Master Protein Candidate	Q00610-2	86	678	0	86
Q7LG56-3	RRM2B	2.24	1.09e-07	ribonucleotide reductase regulatory TP53 inducible subunit M2B	Nucleus	enzyme	cladribine/rituximab, cladribine/cytarabine/daunorubicin, cladribine/peginterferon alfa-2a, hydroxyurea, hydroxyurea/6-mercaptopurine, bortezomib/cladribine/rituximab, cladribine/cytarabine/decitabine, cladribine/cytarabine/filgrastim/idarubicin, cladribine/cytarabine/filgrastim/idarubicin/plerixafor, cladribine/recombinant interferon, cladribine, cladribine/cytarabine/filgrastim, cladribine/cyta…		None	A0A0D9SF54	112	440	0	112
A6PVC9	SEC63	2.228	0.000372	SEC63 homolog, protein translocation regulator	Cytoplasm	transporter			None	Q13813	112	443	0	112
H3BN55	RAB27A	2.201	1.59e-06	RAB27A, member RAS oncogene family	Cytoplasm	enzyme			None	Q13813-2	111	438	0	111
P17066	HSPA6	2.2	5.2e-05	heat shock protein family A (Hsp70) member 6	Nucleus	enzyme			None	A0A0D9SGF6	111	438	0	111
F5H4M7	TMED3	2.196	0.000309	transmembrane p24 trafficking protein 3	Cytoplasm	transporter			Master Protein	P08238	62	1577	18	29
Q9NX47	MARCHF5	2.193	0.000212	membrane associated ring-CH-type finger 5	Cytoplasm	enzyme			Master Protein	P07900-2	62	1395	0	37
E9PDF6	MYO1B	2.185	5.31e-06	myosin IB	Cytoplasm	enzyme			Master Protein Candidate	P07900	62	1395	0	37
A0A286YEZ8	HNRNPR	2.179	0.00198	heterogeneous nuclear ribonucleoprotein R	Nucleus	other			Master Protein	Q92616	112	386	112	112
A0A087X226	UAP1L1	2.177	0.00551	UDP-N-acetylglucosamine pyrophosphorylase 1 like 1	Other	other			Master Protein	P10809	45	801	28	45
F5H6X2	MGST1	2.174	0.015	microsomal glutathione S-transferase 1	Cytoplasm	enzyme			Master Protein	P34932	61	618	13	57
Q9UBD5-3	ORC3	2.173	2.47e-07	origin recognition complex subunit 3	Nucleus	other			Master Protein	P13639	56	911	54	55
Q8NF37	LPCAT1	2.168	4.5e-05	lysophosphatidylcholine acyltransferase 1	Cytoplasm	enzyme			Master Protein	P07814	75	489	28	74
H3BQI7	HSDL1	2.167	0.00105	hydroxysteroid dehydrogenase like 1	Cytoplasm	enzyme			Master Protein	P11142	52	1166	0	30
H7BXF6	PNPT1	2.164	0.000121	polyribonucleotide nucleotidyltransferase 1	Cytoplasm	enzyme			None	E9PKE3	51	1142	0	30
H0Y9U7	ACSL1	2.157	0.0222	acyl-CoA synthetase long chain family member 1	Cytoplasm	enzyme			Master Protein	P55072	55	567	46	55
E9PKQ5	CCDC90B	2.15	1.15e-07	coiled-coil domain containing 90B	Cytoplasm	other			Master Protein Candidate	Q01082	94	339	0	85
A0A1W2PS48	RUVBL2	2.135	0.00341	RuvB like AAA ATPase 2	Nucleus	transcription regulator			Master Protein	A0A087WUZ3	94	339	0	85
A0A2R8YFH5	SEC23B	2.135	0.000673	SEC23 homolog B, COPII coat complex component	Extracellular Space	transporter			Master Protein	P14618	42	546	0	4
A0A286YFD6	RRM2	2.132	3.06e-07	ribonucleotide reductase regulatory subunit M2	Nucleus	enzyme	docetaxel/gemcitabine/vincristine, cladribine/cytarabine/filgrastim/idarubicin/plerixafor, cytarabine/filgrastim/fludarabine phosphate/imatinib, fludarabine phosphate/rituximab, cladribine, cytarabine/fludarabine phosphate/oxaliplatin/rituximab, gemcitabine/paclitaxel, cytarabine/fludarabine phosphate, cytarabine/filgrastim/fludarabine phosphate, gallium nitrate, cytarabine/daunorubicin/fludarabi…		Master Protein	P14625	55	659	25	53
P27144	AK4	2.122	0.000116	adenylate kinase 4	Cytoplasm	kinase			Master Protein	Q9Y490	89	286	80	80
E9PBY7	ZC3H11A	2.116	0.000548	zinc finger CCCH-type containing 11A	Nucleus	other			Master Protein	O43707	64	397	2	41
A8MTJ3	GNAT3	2.112	1.11e-05	G protein subunit alpha transducin 3	Plasma Membrane	enzyme			None	Q01082-2	88	325	0	79
Q5JR91	KIF2C	2.097	1.83e-06	kinesin family member 2C	Nucleus	other			None	Q01082-3	87	324	0	78
A0A590UK28	GNAS	2.094	9.61e-05	GNAS complex locus	Plasma Membrane	enzyme			Master Protein	P22314	51	504	0	51
P27449	ATP6V0C	2.084	0.0241	ATPase H+ transporting V0 subunit c	Cytoplasm	transporter			Master Protein Candidate	P22314-2	51	504	0	51
K7EK20	CARM1	2.076	0.000158	coactivator associated arginine methyltransferase 1	Nucleus	transcription regulator			None	A0A087WYC1	48	445	0	44
A0A2R8Y755	SAMHD1	2.071	1.91e-06	SAM and HD domain containing deoxynucleoside triphosphate triphosphohydrolase 1	Nucleus	enzyme			None	A0A2R8Y706	84	311	0	83
F5GYQ2	TRMT112	2.067	0.0133	tRNA methyltransferase subunit 11-2	Cytoplasm	enzyme			Master Protein	P68104	31	736	0	1
Q13444	ADAM15	2.064	0.000125	ADAM metallopeptidase domain 15	Plasma Membrane	peptidase			Master Protein Candidate Rejected	P63261	24	1296	0	0
G5E9A6	USP11	2.057	5.25e-06	ubiquitin specific peptidase 11	Nucleus	peptidase			Master Protein Rejected	P60709	24	1296	0	0
Q96BH1	RNF25	2.046	0.000239	ring finger protein 25	Nucleus	transcription regulator			Master Protein	P14618-2	41	525	0	3
Q8N0X7	SPART	2.046	9.79e-05	spartin	Cytoplasm	other			Master Protein	P12814-3	58	361	0	32
Q5TC02	ATP1A1	2.034	0.00162	ATPase Na+/K+ transporting subunit alpha 1	Plasma Membrane	transporter	trichloromethiazide, perphenazine, ethacrynic acid, ciclopirox olamine, bretylium, reserpine/trichloromethiazide, ouabain, acetyldigitoxin derivative, digoxin, digitoxin		Master Protein Candidate	P12814	58	361	0	32
Q92526-3	CCT6B	2.031	0.00156	chaperonin containing TCP1 subunit 6B	Cytoplasm	other			None	P14618-3	37	458	0	4
K7EL66	MAPRE2	2.03	0.0134	microtubule associated protein RP/EB family member 2	Cytoplasm	other			None	P12814-2	57	360	0	31
H3BMB0	SF3B3	2.029	0.0142	splicing factor 3b subunit 3	Nucleus	other			None	B4DNK4	36	476	0	4
F5H6Y0	VPS33A	2.016	3.05e-06	VPS33A core subunit of CORVET and HOPS complexes	Cytoplasm	transporter			Master Protein	P38646	46	595	21	45
Q9Y2D8	SSX2IP	2.009	9.71e-06	SSX family member 2 interacting protein	Plasma Membrane	other			None	P12814-4	55	351	0	29
A0A1B0GTU1	ZC3H11B	2.008	0.00152	zinc finger CCCH-type containing 11B	Other	other			Master Protein	P53396	57	361	1	1
K7EMU2	PRKAR1A	2.006	9.13e-06	protein kinase cAMP-dependent type I regulatory subunit alpha	Cytoplasm	kinase			Master Protein	P53396-2	57	374	0	1
P50454	SERPINH1	-2.007	6.63e-06	serpin family H member 1	Extracellular Space	other			Master Protein	P68371	26	774	1	1
E9PNB5	NASP	-2.012	0.004	nuclear autoantigenic sperm protein	Nucleus	other			Master Protein	P07437	27	775	1	5
A0A2R8YH90	TPM4	-2.02	0.000361	tropomyosin 4	Cytoplasm	other			Master Protein	P68104-2	29	612	1	1
H0YMA5	PCK2	-2.021	0.00153	phosphoenolpyruvate carboxykinase 2, mitochondrial	Cytoplasm	kinase			Master Protein Candidate	P55060-3	53	357	0	53
B7Z1I7	NRK	-2.03	0.00236	Nik related kinase	Other	kinase			Master Protein	P55060	53	357	0	53
U3KPS3	CNN2	-2.036	0.00104	calponin 2	Cytoplasm	other			Master Protein	A0A2R8Y793	20	1078	1	8
Q16658	FSCN1	-2.037	3.76e-06	fascin actin-bundling protein 1	Cytoplasm	other			None	A0A087WVQ9	28	611	0	0
Q15154-3	PCM1	-2.05	0.00151	pericentriolar material 1	Cytoplasm	other			None	P11142-2	32	878	0	14
A0A087X1H5	ACAP2	-2.051	0.0487	ArfGAP with coiled-coil, ankyrin repeat and PH domains 2	Nucleus	other			Master Protein	P53621	64	276	0	64
P09488	GSTM1	-2.054	9.25e-07	glutathione S-transferase mu 1	Cytoplasm	enzyme			Master Protein	P49588	47	393	2	47
Q5T1M5-3	FKBP15	-2.06	0.0324	FKBP prolyl isomerase 15	Plasma Membrane	enzyme			Master Protein	P06733	32	620	0	27
Q5SSJ5	HP1BP3	-2.065	0.000643	heterochromatin protein 1 binding protein 3	Nucleus	other			Master Protein Candidate	O00410	51	232	0	51
Q8N6H7-2	ARFGAP2	-2.073	0.000638	ADP ribosylation factor GTPase activating protein 2	Nucleus	other			Master Protein	O00410-3	51	232	0	51
Q03013	GSTM4	-2.082	4.46e-06	glutathione S-transferase mu 4	Cytoplasm	enzyme			None	P53621-2	63	270	0	63
A0A3B3IU96	SLC25A24	-2.083	0.000171	solute carrier family 25 member 24	Cytoplasm	transporter			None	Q5VTE0	29	691	0	1
P0CB38	PABPC4L	-2.086	3.33e-06	poly(A) binding protein cytoplasmic 4 like	Other	other			Master Protein	P11021	44	770	40	41
Q8IWE2	FAM114A1	-2.088	0.00815	family with sequence similarity 114 member A1	Extracellular Space	other			None	E9PNE6	41	875	0	26
A0A087WSZ2	ACTN3	-2.091	1.92e-05	actinin alpha 3 (gene/pseudogene)	Plasma Membrane	other			Master Protein	Q14152	68	319	4	68
Q9NVP1	DDX18	-2.106	0.00399	DEAD-box helicase 18	Nucleus	enzyme			None	A0A2R8YFZ7	67	279	0	67
C9JUT4	LPP	-2.109	0.0102	LIM domain containing preferred translocation partner in lipoma	Nucleus	other			None	Q5JP53	25	743	0	4
P02461-2	COL3A1	-2.116	0.000161	collagen type III alpha 1 chain	Extracellular Space	other	collagenase clostridium histolyticum		None	P49588-2	45	381	0	45
J3KRY8	ASPSCR1	-2.14	0.0097	ASPSCR1 tether for SLC2A4, UBX domain containing	Cytoplasm	other			Master Protein	P50990	37	542	1	37
A0A0A0MT58	TCEA2	-2.178	0.00178	transcription elongation factor A2	Nucleus	transcription regulator			None	A0A3B3IT15	62	261	0	62
H0YNH8	UACA	-2.2	0.00152	uveal autoantigen with coiled-coil domains and ankyrin repeats	Cytoplasm	other			None	H0Y8C6	49	222	0	49
Q5SVM7	RPS6KA1	-2.203	0.00771	ribosomal protein S6 kinase A1	Cytoplasm	kinase	PMD-026		None	H9KV75	50	331	0	30
P05091-2	ALDH2	-2.215	5.34e-05	aldehyde dehydrogenase 2 family member	Cytoplasm	enzyme	disulfiram, chlorpropamide, disulfiram/gemcitabine, ANS-6637		Master Protein	P19338	57	599	10	57
A0A0A0MRR7	SNRPC	-2.229	0.00136	small nuclear ribonucleoprotein polypeptide C	Nucleus	other			None	A0A3B3IS84	61	261	0	61
Q5JT44	UTRN	-2.233	6.35e-05	utrophin	Plasma Membrane	transmembrane receptor			Master Protein	P78371	36	392	0	36
A6XGL3	PRSS1	-2.259	0.0255	serine protease 1	Cytoplasm	peptidase			None	H3BTN5	36	475	0	3
Q9BYE2	TMPRSS13	-2.259	0.0255	transmembrane serine protease 13	Other	peptidase			Master Protein	Q86VP6	57	311	4	52
P48681	NES	-2.261	0.000883	nestin	Extracellular Space	other			None	O00410-2	46	218	0	46
Q8WX93-7	PALLD	-2.284	0.00501	palladin, cytoskeletal associated protein	Plasma Membrane	other			Master Protein	P13667	46	469	2	46
G3V582	GPHN	-2.297	0.00546	gephyrin	Plasma Membrane	enzyme			None	A0A2R8Y6G6	28	523	0	23
Q96HE7	ERO1A	-2.306	4.01e-08	endoplasmic reticulum oxidoreductase 1 alpha	Cytoplasm	enzyme			Master Protein	P68363	26	522	0	1
H7C1W6	CBS/CBSL	-2.314	0.000292	cystathionine beta-synthase	Cytoplasm	enzyme			Master Protein	P49368	42	363	0	42
H7C443	GARS1	-2.349	0.000198	glycyl-tRNA synthetase 1	Cytoplasm	enzyme			Master Protein	P12956	43	339	1	42
D6RCS6	TARS1	-2.353	8.41e-05	threonyl-tRNA synthetase 1	Nucleus	enzyme			Master Protein	P11586	45	302	1	44
H7C2E7	FLNA	-2.374	1.21e-06	filamin A	Cytoplasm	other			None	P55060-4	49	318	0	49
F5H6X6	GANAB	-2.398	0.000254	glucosidase II alpha subunit	Cytoplasm	enzyme	miglitol		None	P78371-2	35	388	0	35
P48741	HSPA7	-2.491	1.41e-06	heat shock protein family A (Hsp70) member 7 (pseudogene)	Cytoplasm	other			None	P50990-2	35	502	0	35
O15488	GYG2	-2.535	0.000298	glycogenin 2	Cytoplasm	enzyme			Master Protein	P46940	59	199	0	59
C9WSJ3	HGF	-2.536	3.5e-08	hepatocyte growth factor	Extracellular Space	growth factor	TAK-701, SCH 900105, MP0250, rilotumumab, bevacizumab/rilotumumab		None	F5H2F4	44	296	0	43
Q9UKA9	PTBP2	-2.551	0.00169	polypyrimidine tract binding protein 2	Nucleus	other			None	A0A384N5Y3	44	296	0	43
Q53EL6	PDCD4	-2.589	0.00387	programmed cell death 4	Nucleus	other			None	V9GYY3	44	296	0	43
H7C3F3	MTA1	-2.744	0.00147	metastasis associated 1	Nucleus	transcription regulator			Master Protein	Q99460	42	242	0	42
A0A669KAU9	CUL4B	-3.375	0.000189	cullin 4B	Nucleus	other			Master Protein Candidate	Q71U36-2	26	515	0	1
F5GYB7	RECQL	-3.468	5.25e-08	RecQ like helicase	Nucleus	enzyme			Master Protein	Q71U36	26	515	0	1
F8WEW1	HAT1	-4.312	0.000547	histone acetyltransferase 1	Nucleus	enzyme			Master Protein	P16615	48	234	0	48
									None	Q14152-2	64	301	0	64
									None	A0A2R8Y5T0	64	236	0	63
									Master Protein	P00558	34	428	1	34
									Master Protein	P04406	21	771	2	21
									Master Protein	O14980	50	252	37	50
									Master Protein	Q08211	47	277	38	47
									None	Q5ST81	23	650	0	3
									Master Protein Candidate	P31948	52	476	0	52
									Master Protein	P31948-2	52	476	0	52
									Master Protein	P08670	41	574	3	40
									Master Protein	P04350	24	632	2	3
									Master Protein	P13010	43	317	37	43
									Master Protein	Q13200	41	278	0	41
									None	P04406-2	19	709	0	19
									None	Q99460-2	41	232	0	41
									Master Protein Candidate	Q9BQE3	25	494	0	2
									Master Protein	F5H5D3	25	494	0	2
									None	A0A499FI48	44	454	0	44
									Master Protein	Q9Y4L1	46	309	0	45
									None	V9GYZ6	47	322	0	46
									Master Protein	Q92598	46	305	0	41
									None	A0A087WV01	26	612	0	1
									None	B4DUR8	39	321	0	39
									None	P16615-2	45	221	0	45
									None	P16615-5	45	221	0	45
									None	P16615-3	45	221	0	45
									None	F5GWF6	33	359	0	33
									Master Protein	Q14008-3	64	183	0	63
									Master Protein Candidate	Q14008	64	183	0	63
									None	P49368-2	39	312	0	39
									Master Protein	P33176	53	257	41	45
									None	A0A087WW66	41	235	0	41
									None	Q14008-2	63	181	0	62
									None	A0A494C039	45	308	0	44
									None	Q92598-2	45	304	0	40
									Master Protein	Q04637-8	59	257	0	59
									Master Protein Candidate	E7EUU4	59	257	0	59
									Master Protein	Q7KZF4	47	258	37	47
									Master Protein	P30101	40	459	31	31
									None	B1AHC9	40	324	0	39
									None	P00558-2	32	386	0	32
									None	P50990-3	30	453	0	30
									Master Protein	P09874	52	282	48	52
									None	O43707-2	45	301	0	31
									None	E9PGM1	58	255	0	58
									None	E7EX73	58	255	0	58
									None	Q04637-3	58	254	0	58
									None	Q04637-9	58	254	0	58
									None	Q04637	58	254	0	58
									None	Q86VP6-2	51	280	0	46
									Master Protein	P06576	26	392	5	26
									None	Q04637-7	57	253	0	57
									None	Q04637-4	57	252	0	57
									None	Q04637-5	57	252	0	57
									None	P53396-3	44	303	0	1
									Master Protein	P22102	45	246	14	45
									None	A0A3B3ISC6	52	229	0	52
									None	P31948-3	48	436	0	48
									Master Protein	P53618	43	219	17	43
									None	Q04637-6	56	250	0	56
									None	B0YJC4	38	531	0	37
									None	Q92598-3	43	292	0	38
									Master Protein	Q6P2Q9	69	178	34	69
									Master Protein	P50991	34	403	3	33
									None	Q92598-4	44	282	0	39
									Master Protein	P12270	68	220	39	67
									Master Protein	Q14974	37	336	0	37
									Master Protein	Q9P2E9	63	257	4	63
									None	A0A087X054	42	293	0	41
									Master Protein	P48643	36	352	0	35
									None	P12956-2	38	315	0	37
									Master Protein	Q99832	34	342	0	34
									Master Protein Candidate	Q99832-3	34	342	0	34
									None	P16615-4	44	224	0	44
									None	E7EUT5	16	682	0	16
									Master Protein	Q13885	22	672	1	2
									Master Protein Rejected	P68032	24	1043	0	0
									Master Protein	Q13263	34	339	0	34
									Master Protein	Q14697-2	44	341	0	2
									None	Q9BVA1	21	667	0	1
									None	V9GZ78	36	247	0	35
									Master Protein Candidate	P04075	32	573	0	26
									Master Protein	P04075-2	32	573	0	26
									Master Protein	P62736	24	970	0	12
									Master Protein	O95757	46	196	0	40
									None	E7ENZ3	34	335	0	33
									Master Protein Candidate	F8VPD4	55	190	0	55
									Master Protein	P27708	55	190	0	55
									None	E9PCA1	34	334	0	33
									None	B7ZAR1	34	334	0	33
									None	H3BR70	28	278	0	3
									Master Protein	Q14697	43	342	0	1
									None	Q13263-2	33	318	0	33
									None	P68363-2	20	399	0	1
									None	P63267	23	951	0	11
									None	A0A2R8Y6H2	57	198	0	56
									None	E9PDE8	45	189	0	39
									Master Protein	Q02790	38	301	24	38
									None	H7C5W9	42	217	0	42
									None	P48643-2	32	317	0	31
									Master Protein	P05455	43	306	24	43
									Master Protein	P41252	51	228	0	51
									Master Protein	P06756	41	239	0	41
									Master Protein Candidate	P06756-3	41	239	0	41
									Master Protein	P17987	32	296	0	32
									Master Protein	P30153	34	237	0	26
									Master Protein	P26038	44	286	25	30
									Master Protein Candidate	A0A1W2PPS1	36	341	0	2
									Master Protein	Q00839-2	36	341	0	2
									None	H3BQN4	30	527	0	24
									Master Protein	P54577	44	279	12	44
									None	F8VQ14	30	309	0	30
									Master Protein	Q9P2J5	48	209	0	48
									None	E9PN89	21	583	0	10
									Master Protein	P08133	44	268	0	17
									None	A8K7Q2	34	512	0	28
									Master Protein Candidate	P40939	35	271	0	35
									Master Protein	H0YFD6	35	271	0	35
									None	A0A087WTS8	32	286	0	29
									None	P06733-2	21	344	0	17
									None	J3KPS3	30	566	0	26
									None	P50991-2	31	349	0	30
									None	F5H6X6	39	323	0	1
									None	A0A0A0MSX9	49	223	0	49
									Master Protein	P40227	32	311	2	32
									Master Protein	P29401-2	33	293	0	33
									Master Protein Candidate	P29401	33	293	0	33
									None	P06756-2	40	236	0	40
									None	Q99832-4	30	286	0	30
									None	H0YH81	19	366	0	19
									Master Protein	E7EQR4	43	340	0	29
									Master Protein Candidate	P15311	43	340	0	29
									Master Protein Candidate	Q86UP2-4	54	145	0	54
									Master Protein	Q86UP2	54	145	0	54
									Master Protein Candidate	Q86UP2-2	54	145	0	54
									Master Protein	P31939	35	224	0	35
									Master Protein Candidate	P31939-2	35	224	0	35
									None	A0A0A0MSM0	39	255	0	34
									Master Protein	Q00839	36	332	2	2
									None	J3KR24	48	221	0	48
									Master Protein	P49321-3	37	250	0	36
									Master Protein Candidate	P49321	37	250	0	36
									None	Q9P2J5-2	47	199	0	47
									Master Protein	O95373	35	204	27	34
									Master Protein	P60842	26	415	3	13
									Master Protein	P35241	44	311	0	28
									Master Protein	P52272	40	225	0	40
									None	A0A0J9YXZ5	44	141	0	44
									None	Q14974-2	30	261	0	30
									Master Protein	A0A0G2JIW1	33	466	0	14
									Master Protein Candidate	P0DMV9	33	466	0	14
									None	P35241-5	43	307	0	27
									None	A0A2R8Y5S7	43	307	0	27
									Master Protein Candidate	P63010	39	188	0	21
									Master Protein	P63010-2	39	188	0	21
									Master Protein	P07237	39	319	0	39
									None	E9PKU7	36	290	0	2
									Master Protein	P49915	38	231	2	38
									None	P08133-2	43	266	0	17
									None	P68366	20	415	0	1
									None	P68366-2	20	415	0	1
									Master Protein	P00338-3	28	376	0	26
									Master Protein Candidate	P00338	28	376	0	26
									Master Protein Candidate	Q96AC1	34	262	0	34
									Master Protein	Q96AC1-3	34	262	0	34
									None	E7ESH4	15	245	0	15
									None	P68133	22	1014	0	0
									Master Protein	P26640	41	250	0	41
									None	A0A087X0X3	39	215	0	39
									Master Protein	Q9Y678	39	169	27	35
									Master Protein Candidate	P07195	22	470	0	20
									Master Protein	A0A5F9ZHM4	22	470	0	20
									None	Q86UP2-3	52	133	0	52
									Master Protein Candidate	O75369	59	184	0	48
									Master Protein Candidate	O75369-2	59	184	0	48
									Master Protein Candidate	O75369-9	59	184	0	48
									Master Protein	O75369-8	59	184	0	48
									Master Protein	P26639	38	230	0	38
									None	E7EXB4	16	242	0	16
									None	P52272-2	39	221	0	39
									Master Protein	P50454	25	338	0	25
									Master Protein	P41250	37	235	36	37
									None	Q58FF7	29	679	0	11
									None	O75369-6	58	181	0	47
									None	O75369-3	58	181	0	47
									Master Protein	Q92945	39	295	0	34
									None	P0DPH8	19	361	0	1
									Master Protein	P25705	30	348	0	30
									None	A0A1W2PP35	34	323	0	2
									None	Q13200-3	32	220	0	32
									None	P26639-2	37	228	0	37
									Master Protein	O75643	53	131	11	52
									Master Protein	Q12931	34	315	0	33
									Master Protein Candidate	Q12931-2	34	315	0	33
									None	P49915-2	36	226	0	36
									None	A0A0C4DG06	30	198	0	30
									None	A0A0B4J1R6	31	277	0	31
									Master Protein	Q9Y617	25	296	4	25
									None	A0A2R8Y4F5	32	262	0	32
									Master Protein	A0A024R4E5	52	193	0	52
									None	P63010-3	36	169	0	19
									None	A0A1X7SBS1	32	303	0	0
									None	A0A140T936	39	232	0	39
									Master Protein Candidate	P26641	28	372	0	28
									Master Protein	P26641-2	28	372	0	28
									Master Protein	O43143	38	174	37	37
									Master Protein	P50395	29	266	0	23
									None	A0A0C4DGH5	36	207	0	33
									Master Protein	P52701	45	164	0	45
									Master Protein	Q9BUF5	20	337	2	10
									None	A0A087WTP3	37	292	0	32
									None	H0YJ34	31	251	0	31
									None	A0A087X253	34	167	0	21
									None	B8ZZ38	29	191	0	29
									Master Protein	P11940	33	274	0	25
									None	J3KTM9	28	240	0	28
									Master Protein	P07355-2	31	301	0	31
									Master Protein Candidate	P07355	31	301	0	31
									None	P40227-2	29	289	0	29
									None	Q00341	51	189	0	51
									None	A0A087WVV2	47	182	0	47
									Master Protein	Q01518	29	321	0	27
									None	E9PLF4	16	590	0	0
									None	P11940-2	32	273	0	24
									None	A0A087WTT1	32	273	0	24
									None	A0A2R8Y7M3	39	274	0	23
									None	Q13200-2	30	209	0	30
									Master Protein	P54136	36	202	0	36
									Master Protein	A2A274	34	190	0	34
									Master Protein Candidate	Q99798	34	190	0	34
									Master Protein Candidate	Q14980-2	53	122	0	52
									Master Protein	Q14980	53	122	0	52
									Master Protein	O75533	42	165	34	42
									None	H7BZ94	36	294	0	36
									None	A0A494C0M1	43	158	0	43
									Master Protein	P49736	38	160	2	38
									None	E7EQV3	32	269	0	24
									Master Protein	Q8WUM4	41	203	0	41
									Master Protein	P02786	31	206	0	31
									Master Protein	P22234	26	229	0	26
									Master Protein	P35998	33	183	1	33
									None	Q01518-2	28	320	0	26
									None	O43707-3	32	215	0	25
									None	F5GXS2	32	215	0	25
									Master Protein	Q16531	42	178	0	42
									None	P25705-2	29	305	0	29
									None	A0A2R8Y542	42	159	0	41
									Master Protein	P05023	38	204	0	38
									Master Protein Candidate	P05023-4	38	204	0	38
									Master Protein Candidate	P05023-3	38	204	0	38
									None	A0A3B3IU89	35	143	0	35
									Master Protein	P23526	25	342	3	23
									Master Protein	P27797	28	318	10	28
									None	P25705-3	28	331	0	28
									Master Protein Rejected	Q13509	16	430	0	0
									None	A0A087WY61	51	116	0	50
									None	P52701-3	40	150	0	40
									Master Protein	E9PK54	16	585	1	1
									None	Q8WUM4-2	40	199	0	40
									Master Protein	Q16891-2	42	187	0	2
									None	B3KQV6	26	180	0	23
									None	Q14980-4	50	117	0	49
									None	Q14980-3	50	117	0	49
									Master Protein	Q9Y230	26	249	0	26
									None	P0DMV8-2	29	435	0	11
									Master Protein	P49411	26	287	24	26
									Master Protein	Q14566	35	184	35	35
									Master Protein	J3KN16	39	100	0	39
									Master Protein Candidate	Q5VYK3	39	100	0	39
									None	Q00341-2	47	176	0	47
									None	E9PQK7	15	584	0	0
									None	E9PQQ4	15	584	0	0
									None	O75369-4	49	166	0	39
									None	O75369-5	49	166	0	39
									Master Protein Candidate	R4GNH3	26	173	0	26
									Master Protein	P17980	26	173	0	26
									None	H3BQ34	23	324	0	0
									Master Protein	P62191	31	223	5	29
									None	E9PBS1	25	225	0	25
									None	H0YLE8	40	135	0	40
									None	P00338-4	22	313	0	21
									Master Protein Candidate	K7EKE6	33	148	0	33
									Master Protein	P36776	33	148	0	33
									Master Protein Candidate	P36776-2	33	148	0	33
									None	K7EQK2	29	214	0	29
									None	E9PJ21	29	214	0	29
									None	A0A087WWI4	29	214	0	29
									Master Protein	P61978-2	28	338	0	1
									Master Protein	Q9NZI8	34	210	8	30
									None	P22234-2	25	226	0	25
									None	Q16891	41	186	0	1
									None	Q96AC1-2	31	239	0	31
									None	P60842-2	21	382	0	10
									None	J3KT12	21	382	0	10
									Master Protein Candidate	Q5T4S7-4	54	108	0	54
									Master Protein Candidate	Q5T4S7-3	54	108	0	54
									Master Protein	Q5T4S7	54	108	0	54
									Master Protein	A0A1W2PQ51	34	230	0	24
									Master Protein Candidate	A0A5H1ZRQ2	34	230	0	24
									Master Protein Candidate	A0A2R8YF78	32	189	0	31
									Master Protein	A0A0D9SF53	32	189	0	31
									Master Protein Candidate	A0A2R8Y645	32	189	0	31
									Master Protein Candidate	A0A2R8YFS5	32	189	0	31
									Master Protein Candidate	A0A2R8Y4A4	32	189	0	31
									Master Protein Candidate	A0A0D9SG12	32	189	0	31
									Master Protein Candidate	A0A2R8YCW1	32	189	0	31
									Master Protein Candidate	A0A2R8YFR4	32	189	0	31
									Master Protein Candidate	A0A2U3TZJ9	32	189	0	31
									Master Protein Candidate	A0A0D9SFB3	32	189	0	31
									Master Protein Candidate	O00571	32	189	0	31
									Master Protein	Q07065	33	173	31	31
									Master Protein Candidate	P06744	24	237	0	24
									Master Protein	A0A2U3TZU2	24	237	0	24
									Master Protein Candidate	P06744-2	24	237	0	24
									Master Protein	P40926	19	342	0	19
									Master Protein	P61978-3	28	338	0	1
									None	P52701-4	38	144	0	38
									None	A0A494C1T2	26	194	0	25
									Master Protein	Q16891-4	41	182	0	1
									Master Protein Candidate	E9PLK3	34	201	0	34
									Master Protein	P55786	34	201	0	34
									None	H0Y8E6	34	153	0	34
									None	P61978	27	329	0	1
									None	Q5RI18	31	293	0	0
									None	K7EJE8	32	138	0	32
									None	A0A2R8Y5G6	31	183	0	30
									None	O00571-2	31	183	0	30
									None	A0A0U1RRM8	25	189	0	25
									Master Protein	Q9UQ80	26	274	0	26
									Master Protein	P54578	26	147	0	26
									Master Protein Candidate	P54578-2	26	147	0	26
									None	P49321-4	31	204	0	30
									None	Q92841	33	221	0	24
									None	A0A1X7SBZ2	33	221	0	24
									None	A0A0B4J269	15	400	0	0
									None	E9PM69	25	167	0	25
									Master Protein	O95347	43	142	1	43
									Master Protein	Q96QK1	33	143	31	31
									Master Protein Candidate	P60174-1	20	322	0	20
									Master Protein	P60174	20	322	0	20
									Master Protein	Q9NR30	33	172	3	30
									None	Q5T4S7-2	53	107	0	53
									Master Protein	O00429-2	36	153	0	1
									Master Protein	P08243	25	183	0	25
									Master Protein Candidate	P08243-2	25	183	0	25
									None	P0DPH7-2	16	283	0	1
									None	Q92841-3	33	227	0	23
									None	B9A067	40	181	0	0
									Master Protein	O43175	22	237	0	22
									Master Protein Candidate	A0A286YF22	22	237	0	22
									None	A6NJA2	25	136	0	25
									None	P54578-3	25	136	0	25
									None	P36776-3	32	144	0	32
									Master Protein	O00429-4	36	152	0	1
									None	E7ERJ7	29	247	0	23
									None	F5GY55	37	153	0	37
									Master Protein	P04843	33	217	3	33
									None	A0A0C4DGZ5	32	217	0	32
									None	P54136-2	32	177	0	32
									None	O95347-2	42	139	0	42
									Master Protein	O75083	29	233	0	29
									None	Q92841-1	32	218	0	23
									Master Protein	P27816	39	180	0	18
									None	O00429	35	152	0	1
									None	Q9Y617-2	21	256	0	21
									None	Q16891-3	39	175	0	0
									Master Protein	Q13085-4	47	102	0	47
									Master Protein Candidate	Q13085	47	102	0	47
									None	I3L3I0	13	845	0	4
									None	P52701-2	38	136	0	38
									Master Protein	O95782	41	155	0	27
									Master Protein Candidate	O95782-2	41	155	0	27
									Master Protein	Q15393	35	143	8	35
									None	H0YN42	27	275	0	27
									Master Protein	A0A0C4DG89	41	148	0	40
									Master Protein Candidate	Q7L014	41	148	0	40
									None	A0A3B3IS95	16	359	0	14
									Master Protein	Q06210	30	137	0	30
									Master Protein Candidate	Q06210-2	30	137	0	30
									Master Protein	A0A494C1K3	41	150	0	41
									Master Protein Candidate	P78347-2	41	150	0	41
									Master Protein Candidate	P78347	41	150	0	41
									Master Protein Candidate	P78347-3	41	150	0	41
									Master Protein Candidate	P78347-4	41	150	0	41
									Master Protein	P62258	25	421	0	22
									Master Protein	P25205-2	38	145	0	38
									Master Protein Candidate	P25205	38	145	0	38
									None	A0A1W2PQM2	14	262	0	2
									Master Protein Rejected	C9J406	39	172	0	0
									None	E9PPV6	20	252	0	20
									None	I3L0K7	26	271	0	25
									None	Q92841-2	31	202	0	23
									None	E7EVA0	38	179	0	17
									None	P27816-6	38	179	0	17
									None	E7ERF2	21	217	0	21
									None	O00429-8	34	149	0	1
									Master Protein	P14868	32	198	0	32
									None	G3V0E5	27	179	0	27
									None	A0A1W2PP34	29	276	0	0
									None	A0A1W2PPH7	29	276	0	0
									None	A0A1W2PQL0	29	276	0	0
									None	A0A1W2PPL4	29	276	0	0
									None	O00429-3	34	150	0	0
									None	O00429-5	34	150	0	0
									Master Protein	P35606	36	157	0	36
									Master Protein Candidate	P35606-2	36	157	0	36
									None	A0A087WWJ1	37	134	0	37
									None	O75369-7	49	115	0	47
									None	E7EN95	49	115	0	47
									Master Protein Candidate	P06737-2	38	165	0	32
									Master Protein	P06737	38	165	0	32
									Master Protein Candidate	A0A0A0MSQ0	29	130	0	25
									Master Protein Candidate	P13797-3	29	130	0	25
									Master Protein Candidate	P13797-2	29	130	0	25
									Master Protein	P13797	29	130	0	25
									None	P50395-2	25	206	0	21
									None	O00429-9	34	148	0	1
									Master Protein	A0A2R8Y891	31	151	0	28
									Master Protein Candidate	P08237-3	31	151	0	28
									Master Protein Candidate	P08237	31	151	0	28
									None	K7EM90	15	329	0	13
									None	Q13085-2	45	99	0	45
									None	Q13085-3	45	99	0	45
									Master Protein	P18669	18	304	9	18
									None	F6S8Q4	29	181	0	28
									None	I3L4N8	12	585	0	4
									None	Q9P2E9-3	37	131	0	37
									None	O00429-6	33	148	0	1
									Master Protein Candidate	P55884	28	175	0	28
									Master Protein	P55884-2	28	175	0	28
									None	Q99832-2	22	206	0	22
									None	P62191-2	26	191	0	24
									None	H3BPS8	22	392	0	16
									None	J3QS69	19	322	0	9
									Master Protein Candidate	Q99613-2	38	202	0	38
									Master Protein	Q99613	38	202	0	38
									Master Protein Candidate	P52209-2	24	256	0	24
									Master Protein	P52209	24	256	0	24
									Master Protein	Q9Y265	23	144	0	23
									None	Q9Y230-2	24	206	0	24
									Master Protein	P23921	34	166	10	34
									None	P63267-2	17	479	0	9
									None	P40926-2	16	277	0	16
									Master Protein	Q9BSJ8	26	98	1	26
									None	J3KTB5	18	328	0	9
									None	Q6PEY2	13	250	0	1
									None	E9PPY6	13	523	0	0
									Master Protein	O00231	29	150	1	29
									None	A0A2R8Y7T2	26	156	0	25
									None	A0A2R8YDT5	26	156	0	25
									None	P08237-2	29	138	0	28
									None	Q13509-2	14	360	0	0
									Master Protein	Q16822	27	155	0	27
									Master Protein	Q06830	18	420	0	14
									None	Q9BSJ8-2	25	96	0	25
									Master Protein	P28838	26	135	0	26
									Master Protein Candidate	P28838-2	26	135	0	26
									None	D6RJ96	26	110	0	22
									Master Protein	P62195	25	144	0	23
									Master Protein Candidate	P62195-2	25	144	0	23
									Master Protein	P63244	21	258	0	21
									Master Protein	P00505	27	185	4	27
									None	E7EQR6	22	190	0	22
									None	J3KQ69	35	132	0	35
									None	A0A499FHX9	35	132	0	35
									Master Protein	Q16643	25	159	0	25
									None	E9PR70	18	215	0	18
									None	H0YMD0	25	247	0	25
									None	H0YMU9	25	247	0	25
									None	A0A2C9F2M7	20	226	0	20
									Master Protein	O43776	26	165	14	26
									Master Protein	P33993	33	134	0	33
									None	B0YJC5	20	313	0	20
									Master Protein Candidate	Q05639	20	361	0	7
									Master Protein	A0A2U3TZH3	20	361	0	7
									Master Protein	P36578	26	248	0	26
									Master Protein Candidate	Q13310-2	25	167	0	17
									Master Protein	Q13310-3	25	167	0	17
									None	J3KS13	25	250	0	25
									None	P55786-2	31	175	0	31
									None	F8WE98	29	261	0	20
									None	P00338-2	18	264	0	16
									None	P00338-5	18	264	0	16
									None	O00231-2	28	148	0	28
									Master Protein	Q9BXJ9	37	194	1	1
									None	B5ME19	36	194	0	36
									None	A0A494C1A5	39	104	0	39
									Master Protein	P63104	20	329	0	15
									None	F8W079	13	247	0	13
									None	Q16643-3	24	158	0	24
									Master Protein	P05556	22	144	2	22
									Master Protein	O75534-4	42	151	0	42
									Master Protein Candidate	O75534	42	151	0	42
									Master Protein Candidate	O75534-2	42	151	0	42
									Master Protein Candidate	O75534-3	42	151	0	42
									Master Protein	P08758	27	196	0	26
									None	F8VZI0	27	125	0	26
									None	P35241-4	32	226	0	21
									Master Protein Candidate	P17844-2	27	192	0	18
									Master Protein	J3KTA4	27	192	0	18
									Master Protein Candidate	P17844	27	192	0	18
									Master Protein	P27348	21	281	6	15
									None	B1ANR0	24	164	0	16
									None	Q13310	24	164	0	16
									Master Protein	O43242	29	178	10	29
									None	P08243-3	22	171	0	22
									Master Protein	P21796	18	237	7	17
									Master Protein Candidate	Q9Y262	27	163	0	27
									Master Protein	B0QY89	27	163	0	27
									Master Protein	P43246	34	128	0	34
									None	Q9UQ80-2	24	241	0	24
									Master Protein	O60763-2	29	131	0	29
									Master Protein Candidate	O60763	29	131	0	29
									Master Protein	P33992	32	126	0	32
									None	H7C463	35	152	0	1
									None	E9PK47	34	143	0	28
									Master Protein	P12268	23	136	0	21
									Master Protein Candidate	H0Y4R1	23	136	0	21
									None	M0R0K9	15	175	0	15
									Master Protein	Q10567-3	30	139	0	12
									Master Protein Candidate	Q10567-4	30	139	0	12
									Master Protein	A0A0B4J1W3	37	186	1	1
									None	H0YM50	23	229	0	23
									Master Protein	Q13428-3	38	143	0	38
									None	Q9NR30-2	30	156	0	27
									None	Q5T6W2	23	281	0	1
									None	H0Y394	38	148	0	38
									Master Protein	Q9Y266	24	209	14	23
									None	A0A3B3ITV3	29	131	0	29
									Master Protein	Q9UHB9	30	121	0	30
									None	P53675-2	22	147	0	22
									None	P53675	22	147	0	22
									None	A6NL76	14	835	0	0
									None	P62258-2	21	370	0	19
									Master Protein	A0A3B3ISG5	33	96	0	33
									Master Protein Candidate	P14735	33	96	0	33
									Master Protein Candidate	Q12906-4	28	193	0	22
									Master Protein	Q12906-7	28	193	0	22
									Master Protein Candidate	Q12906-6	28	193	0	22
									None	Q9Y262-2	26	156	0	26
									None	C9JCA9	23	170	0	23
									Master Protein	Q9UNM6	23	144	0	23
									Master Protein	Q8N163	30	132	0	30
									Master Protein Candidate	P49419-2	24	130	0	24
									Master Protein Candidate	P49419	24	130	0	24
									Master Protein	A0A1B0GW77	24	130	0	24
									Master Protein Candidate	A0A1B0GTG2	24	130	0	24
									None	A6NMY6	24	237	0	24
									Master Protein Candidate	Q15029-3	31	145	0	30
									Master Protein	Q15029	31	145	0	30
									Master Protein Candidate	Q15029-2	31	145	0	30
									None	Q13428	37	142	0	37
									None	Q13428-4	37	142	0	37
									Master Protein	P61221	25	160	6	25
									None	A0A087WU93	26	138	0	10
									None	A0A087WZQ6	26	138	0	10
									None	D6RF62	19	193	0	19
									None	A0A1W2PQ74	22	235	0	0
									None	J3KPE3	19	221	0	19
									None	Q10567-2	29	133	0	11
									None	Q10567	29	133	0	11
									None	A8MW50	14	260	0	12
									None	Q12906-5	27	187	0	21
									None	Q12906-2	27	187	0	21
									None	Q12906-3	27	187	0	21
									None	Q12906	27	187	0	21
									Master Protein	Q15436	25	126	0	22
									Master Protein Candidate	F5H365	25	126	0	22
									Master Protein	P42166	26	141	19	19
									None	H7BY16	23	262	0	23
									Master Protein	A0A087WUT6	39	119	0	38
									Master Protein Candidate	O60841	39	119	0	38
									None	J3QL43	17	310	0	6
									None	A0A2R8Y6P0	32	125	0	32
									None	A0A2R8YFH0	32	125	0	32
									None	A0A2R8YG02	32	125	0	32
									None	E9PHA6	32	125	0	32
									Master Protein	Q15181	21	166	10	20
									None	P22102-2	24	159	0	24
									None	F5H282	20	166	0	20
									None	B1AHB1	30	114	0	30
									Master Protein	Q92900	33	101	0	33
									Master Protein Candidate	Q92900-2	33	101	0	33
									None	Q16643-2	23	152	0	23
									None	Q9UNM6-2	22	140	0	22
									Master Protein	O15067	32	150	19	32
									None	E9PP73	26	116	0	26
									None	P23526-2	22	295	0	20
									None	Q8N163-2	29	130	0	29
									Master Protein	P61158	22	157	2	22
									Master Protein Candidate	A0A3B3IU45	33	118	0	33
									Master Protein	P33991	33	118	0	33
									Master Protein	O00232	20	126	2	20
									None	A0A0A0MSI0	16	386	0	12
									Master Protein	Q15046	28	178	0	28
									None	Q13428-7	36	139	0	36
									None	E7ETY2	36	139	0	36
									None	Q9UHB9-4	28	116	0	28
									None	A0A286YFA2	18	175	0	18
									Master Protein Candidate	P15170-2	28	133	0	13
									Master Protein	P15170-3	28	133	0	13
									Master Protein Candidate	Q9NYU2-2	35	81	0	35
									Master Protein	Q9NYU2	35	81	0	35
									Master Protein	P30041	18	207	18	18
									Master Protein Candidate	P09651-2	19	239	0	13
									Master Protein Candidate	F8W6I7	19	239	0	13
									Master Protein	P09651	19	239	0	13
									Master Protein Candidate	P09651-3	19	239	0	13
									Master Protein	Q9H4A4	30	118	0	30
									None	K7ESM5	15	282	0	5
									None	A0A3B3IT92	32	113	0	32
									Master Protein	P12236	19	277	2	2
									None	Q5JRR6	18	153	0	18
									Master Protein	P61247	27	327	0	27
									None	A0A1B0GW82	22	120	0	22
									None	A0A1B0GUA1	22	120	0	22
									Master Protein	Q13451	28	113	19	28
									None	Q13428-8	34	126	0	34
									None	P05556-5	20	126	0	20
									None	P05556-2	20	126	0	20
									None	P05556-4	20	126	0	20
									None	P05556-3	20	126	0	20
									None	Q15046-2	27	171	0	27
									Master Protein	E5RK69	28	138	1	1
									Master Protein	Q15459	28	119	4	28
									Master Protein	O75874	23	141	12	21
									Master Protein	P27694	27	124	8	27
									None	Q13428-6	35	138	0	35
									None	P15170	27	128	0	12
									Master Protein Candidate	Q07866	28	119	0	20
									Master Protein Candidate	Q07866-4	28	119	0	20
									Master Protein Candidate	G3V2E7	28	119	0	20
									Master Protein Candidate	G5E9S8	28	119	0	20
									Master Protein Candidate	F8W6L3	28	119	0	20
									Master Protein Candidate	G3V3H3	28	119	0	20
									Master Protein Candidate	G3V5R9	28	119	0	20
									Master Protein	E7EVH7	28	119	0	20
									Master Protein Candidate	Q07866-9	28	119	0	20
									Master Protein Candidate	Q07866-5	28	119	0	20
									Master Protein Candidate	Q07866-2	28	119	0	20
									Master Protein Candidate	Q07866-7	28	119	0	20
									Master Protein Candidate	Q07866-3	28	119	0	20
									Master Protein Candidate	Q07866-8	28	119	0	20
									Master Protein Candidate	Q07866-6	28	119	0	20
									Master Protein Candidate	Q07866-10	28	119	0	20
									None	P43246-2	31	112	0	31
									Master Protein Candidate	Q99873-2	20	203	0	20
									Master Protein Candidate	E9PKG1	20	203	0	20
									Master Protein Candidate	Q99873-3	20	203	0	20
									Master Protein	Q99873	20	203	0	20
									Master Protein	Q7L576	33	89	0	33
									Master Protein	P56192	29	143	5	29
									Master Protein Candidate Rejected	P35749-3	21	168	0	0
									Master Protein Candidate Rejected	P35749-4	21	168	0	0
									Master Protein Rejected	P35749-2	21	168	0	0
									Master Protein Candidate Rejected	P35749	21	168	0	0
									Master Protein	Q96AE4	28	179	1	1
									Master Protein	P22626	23	244	0	18
									None	A0A1B0GTY9	22	122	0	22
									None	E9PN25	11	444	0	0
									Master Protein	Q08043	32	104	0	19
									None	C9J7H8	13	207	0	12
									Master Protein Candidate	P62333	22	135	0	22
									Master Protein	A0A087X2I1	22	135	0	22
									None	F8W7S5	32	116	0	32
									Master Protein	P23396	21	300	0	21
									None	Q13428-2	33	125	0	33
									Master Protein	Q9Y5B9	36	125	36	36
									None	A0A087WUL9	21	133	0	21
									Master Protein Rejected	P06753-2	26	166	0	0
									Master Protein	Q14240-2	21	261	0	8
									Master Protein Candidate	Q14240	21	261	0	8
									Master Protein Rejected	O60506	24	165	0	0
									Master Protein	P00367	25	145	1	25
									None	A0A087WX41	21	141	0	21
									None	P49321-2	21	171	0	20
									None	Q9Y4L1-2	22	165	0	22
									Master Protein	P62937	15	369	0	6
									Master Protein Candidate	Q15084-5	20	142	0	20
									Master Protein	Q15084-2	20	142	0	20
									Master Protein Candidate	Q15084	20	142	0	20
									Master Protein Candidate	Q15084-4	20	142	0	20
									Master Protein Candidate	Q15084-3	20	142	0	20
									None	P18206-3	12	214	0	12
									None	Q3ZCM7	11	480	0	0
									Master Protein	Q15365	17	185	11	11
									Master Protein Candidate	G3V1A4	20	244	0	15
									Master Protein	E9PK25	20	244	0	15
									Master Protein Candidate	P23528	20	244	0	15
									Master Protein	Q92499	30	131	0	30
									None	K7EQ48	17	172	0	17
									Master Protein	P46060	24	123	12	24
									Master Protein	O60341-2	28	89	0	28
									Master Protein Candidate	O60341	28	89	0	28
									Master Protein Candidate Rejected	Q9NY65-2	12	238	0	0
									Master Protein Rejected	C9J2C0	12	238	0	0
									Master Protein Candidate Rejected	Q9NY65	12	238	0	0
									None	P14868-2	27	166	0	27
									None	H3BR35	26	126	0	11
									Master Protein	Q9HAV4	32	84	21	32
									None	P22626-2	22	228	0	17
									Master Protein	Q9NSE4	30	116	30	30
									None	E7EMC6	24	117	0	2
									Master Protein	P27824-2	29	148	0	20
									Master Protein Candidate	P27824	29	148	0	20
									None	C9JF13	26	126	0	26
									Master Protein	B0YIW6	27	163	0	27
									Master Protein Candidate	P48444	27	163	0	27
									Master Protein Candidate	O94979-8	31	127	0	31
									Master Protein Candidate	O94979-3	31	127	0	31
									Master Protein Candidate	O94979-2	31	127	0	31
									Master Protein Candidate	O94979-9	31	127	0	31
									Master Protein	D6REX3	31	127	0	31
									Master Protein Candidate	O94979	31	127	0	31
									Master Protein	P47897	32	105	0	31
									None	P27816-2	31	144	0	13
									None	G3XAL0	14	280	0	14
									Master Protein	O94973	30	105	0	16
									Master Protein	Q99623	23	244	0	23
									Master Protein	P20700	31	117	4	27
									Master Protein	Q96AE4-2	28	170	0	1
									Master Protein	P05141	19	287	5	5
									Master Protein	O60506-3	23	168	0	16
									None	H7C144	20	176	0	16
									None	A0A3B3IS06	31	121	0	31
									Master Protein	P06753-5	24	153	0	4
									Master Protein	P12235	19	248	0	4
									Master Protein Candidate	Q92896-3	34	103	0	34
									Master Protein	Q92896-2	34	103	0	34
									Master Protein Candidate	Q92896	34	103	0	34
									Master Protein	O00159	30	72	0	30
									Master Protein Candidate	F5H6E2	30	72	0	30
									Master Protein Candidate	O00159-2	30	72	0	30
									Master Protein Candidate	O00159-3	30	72	0	30
									Master Protein	Q96P70	29	113	29	29
									Master Protein	Q15008	28	154	1	28
									None	O60506-2	23	164	0	0
									Master Protein	P09960	26	109	0	26
									None	H7C4C8	17	275	0	17
									Master Protein	P23246	26	188	5	25
									None	J3KPX7	22	242	0	22
									Master Protein	Q32Q12	17	270	0	2
									Master Protein Candidate	P22392-2	17	270	0	2
									Master Protein Candidate	Q92973-2	27	106	0	19
									Master Protein	Q92973	27	106	0	19
									Master Protein	P39023	25	258	0	25
									Master Protein Candidate	P04844-2	19	90	0	19
									Master Protein	P04844	19	90	0	19
									None	J3QR64	13	272	0	6
									None	R4GMQ1	27	85	0	27
									None	Q16822-3	21	118	0	21
									None	O94973-2	29	103	0	15
									None	B7Z4L4	25	167	0	25
									None	Q9UHB9-2	26	107	0	26
									None	A0A087WYD1	21	117	0	10
									None	A6NKB8	27	110	0	27
									Master Protein	Q9UQE7	35	74	35	35
									None	A0A3B3IS57	30	108	0	30
									Master Protein	P51659	24	94	0	24
									None	A0A2R8YDH3	24	131	0	23
									Master Protein	Q01995	16	149	0	16
									None	A0A087WWU8	24	152	0	0
									Master Protein	Q9Y3I0	23	118	23	23
									Master Protein Candidate	Q02809	26	94	0	26
									Master Protein	Q02809-2	26	94	0	26
									Master Protein	Q9Y263	29	111	7	29
									None	E9PLT0	35	123	0	35
									None	A0A0G2JS82	29	103	0	16
									Master Protein	A0A669KBL1	31	64	0	31
									Master Protein Candidate	Q93009	31	64	0	31
									Master Protein Candidate	Q93009-3	31	64	0	31
									None	E9PEB5	27	169	0	0
									None	E7EQG2	19	244	0	6
									None	F5H793	10	191	0	10
									Master Protein	Q08J23	29	96	0	29
									None	K7EJB9	18	207	0	18
									None	G3V2N5	20	108	0	9
									None	E9PMD8	16	120	0	16
									Master Protein	P35232	18	182	2	18
									None	F8W6C1	29	106	0	22
									None	O00232-2	18	114	0	18
									None	O94979-6	29	118	0	29
									None	O94979-10	29	118	0	29
									None	O94979-4	29	118	0	29
									Master Protein	Q15366-3	16	174	0	1
									Master Protein Candidate	Q15366-6	16	174	0	1
									Master Protein Candidate	Q8N8S7-3	23	140	0	23
									Master Protein	Q8N8S7-2	23	140	0	23
									None	A0A2R8YEM5	13	285	0	11
									Master Protein Candidate	Q7L1Q6-4	23	195	0	19
									Master Protein	Q7L1Q6-3	23	195	0	19
									Master Protein Candidate	Q7L1Q6	23	195	0	19
									Master Protein	O00425	24	112	8	18
									Master Protein Candidate	P25786	20	167	0	20
									Master Protein	P25786-2	20	167	0	20
									None	O60506-4	22	167	0	15
									None	F5GXY2	14	178	0	13
									None	O15523	22	133	0	21
									None	O15523-2	22	133	0	21
									None	E9PS65	23	318	0	18
									Master Protein	P37837	20	195	7	20
									None	A0A2R8YD50	23	91	0	23
									Master Protein	P41091	23	160	2	23
									None	P33993-3	25	108	0	25
									None	D6RAC2	15	161	0	15
									Master Protein Candidate	P11413-3	27	90	0	27
									Master Protein Candidate	P11413	27	90	0	27
									Master Protein	P11413-2	27	90	0	27
									None	Q08J23-2	28	94	0	28
									None	E9PP50	19	240	0	14
									Master Protein	O43390	22	131	0	15
									Master Protein	P43686	26	133	2	25
									None	A0A286YFL2	16	174	0	16
									Master Protein	P06748	16	198	0	16
									None	A0A3B3ISK1	24	112	0	24
									None	Q8N8S7	22	137	0	22
									None	O00429-7	23	101	0	1
									None	A0A1B0GVU9	30	96	0	29
									Master Protein	P48147	29	88	3	29
									None	C9J9C1	18	145	0	14
									None	J3KNQ3	21	127	0	21
									Master Protein	Q9UBT2	26	122	0	26
									Master Protein	O76094	25	91	1	25
									None	P00505-2	23	160	0	23
									Master Protein	P26599-3	19	128	0	15
									Master Protein Candidate	P26599-2	19	128	0	15
									Master Protein Candidate	P26599	19	128	0	15
									Master Protein Candidate	A6NLN1	19	128	0	15
									None	E9PI65	11	346	0	1
									Master Protein	P62424	20	167	0	20
									None	Q9NZI8-2	24	151	0	22
									None	Q9Y265-2	17	118	0	17
									Master Protein	Q9UHX1-2	24	93	0	24
									Master Protein Candidate	A0A0J9YVP6	24	93	0	24
									None	P35998-2	21	118	0	21
									None	M0R0Y3	16	176	0	16
									Master Protein	Q9UGI8	24	118	0	24
									None	A0A1W2PRZ7	20	215	0	0
									Master Protein	A0A5H1ZRS1	34	91	0	3
									Master Protein	K7ELL7	22	127	0	22
									Master Protein Candidate	P14314	22	127	0	22
									Master Protein Candidate	P14314-2	22	127	0	22
									Master Protein	P05388	17	145	0	17
									None	E7ERC4	19	140	0	19
									Master Protein	Q9BZZ5-2	24	102	0	24
									None	Q15366-4	15	173	0	1
									None	B4DXW1	19	143	0	19
									None	P23396-2	19	293	0	19
									None	P27816-4	26	136	0	9
									None	H3BM89	22	203	0	22
									None	G3V2J8	16	368	0	6
									None	P09960-4	23	103	0	23
									Master Protein	Q00325-2	17	210	0	17
									None	F5GY37	20	223	0	20
									None	Q96GW1	17	183	0	15
									None	A0A1W2PRR1	17	183	0	15
									None	H0Y3Z3	21	176	0	21
									Master Protein	P02461	23	100	7	23
									None	H0YKS4	18	193	0	18
									Master Protein	Q99714	14	85	2	14
									None	D6RAT0	21	276	0	21
									Master Protein	P31150	17	129	8	11
									Master Protein	Q14203	32	53	0	32
									Master Protein Candidate	Q14203-3	32	53	0	32
									Master Protein Candidate	Q14203-4	32	53	0	32
									Master Protein Candidate	Q14203-6	32	53	0	32
									Master Protein Candidate	E7EX90	32	53	0	32
									None	P49419-4	19	111	0	19
									None	A0A087WSZ2	29	89	0	19
									Master Protein	A0A494C0R8	36	102	0	35
									Master Protein	Q8TEQ6	34	95	34	34
									Master Protein	P13489	20	129	2	20
									None	E5RG31	28	105	0	28
									Master Protein	P55084	22	152	0	22
									Master Protein Rejected	Q15154	33	87	0	0
									Master Protein	Q9Y4W6	29	96	22	29
									None	P47897-2	30	100	0	29
									None	Q9UGI8-2	23	116	0	23
									None	P05023-2	24	144	0	24
									Master Protein	Q96AY3	23	101	3	22
									Master Protein	Q05682-4	22	98	0	22
									Master Protein Candidate	E9PGZ1	22	98	0	22
									Master Protein Candidate	Q05682-5	22	98	0	22
									None	A0A0U1RRM4	18	123	0	14
									Master Protein	P05198	20	123	3	20
									None	A0A2R8YG21	19	135	0	19
									None	O43390-2	21	128	0	14
									Master Protein	A0A0G2JH68	26	70	0	26
									Master Protein Candidate	O60610	26	70	0	26
									Master Protein Candidate	P34897-3	21	129	0	19
									Master Protein	P34897	21	129	0	19
									None	H3BU78	14	240	0	12
									None	H0YAF8	16	189	0	16
									None	Q9UHX1-4	23	89	0	23
									None	Q9UHX1-6	23	89	0	23
									None	A0A0J9YYL3	23	89	0	23
									None	P06748-2	14	180	0	14
									Master Protein	Q9NVI7-2	28	133	0	8
									Master Protein Candidate	Q9Y3F4	19	110	0	19
									Master Protein	Q9Y3F4-2	19	110	0	19
									None	Q15154-5	33	88	0	3
									Master Protein Candidate	Q9ULV4-2	26	144	0	25
									Master Protein Candidate	Q9ULV4	26	144	0	25
									Master Protein	Q9ULV4-3	26	144	0	25
									Master Protein	P60228	23	144	0	23
									None	M0R019	20	124	0	20
									Master Protein	P31946	15	310	0	8
									Master Protein Candidate	P31946-2	15	310	0	8
									None	Q9BZZ5	23	98	0	23
									None	G3V1C3	23	98	0	23
									None	G5E9G0	22	225	0	22
									Master Protein	P43304	27	85	0	27
									Master Protein	Q7Z6Z7	38	66	0	38
									Master Protein Candidate	Q7Z6Z7-2	38	66	0	38
									None	H0Y5F5	21	108	0	15
									Master Protein	Q14683	34	77	0	34
									None	P43686-2	24	120	0	23
									Master Protein	P31689	19	96	2	19
									Master Protein Rejected	P35609-2	20	96	0	0
									Master Protein	Q13616	31	86	0	31
									Master Protein	P61981	17	294	12	12
									Master Protein	Q15021	25	54	8	25
									None	F1T0B3	27	124	0	27
									None	A0A087X2G1	27	124	0	27
									None	O14983-2	19	102	0	19
									None	O14983	19	102	0	19
									None	G3V4Y7	26	83	0	26
									Master Protein	P06493	22	117	0	19
									Master Protein Candidate	Q15366	16	169	0	1
									Master Protein	Q15366-2	16	169	0	1
									Master Protein	A0A4W8VX11	32	86	0	1
									None	M0R0I5	21	136	0	18
									Master Protein Candidate	B4DDF4	15	147	0	13
									Master Protein	B4DUT8	15	147	0	13
									Master Protein Candidate	Q99439	15	147	0	13
									None	Q15008-4	27	138	0	27
									None	O60610-3	25	69	0	25
									None	O60610-2	25	69	0	25
									None	A0A140T8Z0	25	69	0	25
									Master Protein	O75694	29	80	0	29
									Master Protein Candidate	O75694-2	29	80	0	29
									Master Protein Candidate	A0A669KBA4	25	73	0	25
									Master Protein Candidate	A0A669KB56	25	73	0	25
									Master Protein Candidate	P42224	25	73	0	25
									Master Protein	A0A669KB53	25	73	0	25
									Master Protein Candidate	E7ES33	24	141	0	23
									Master Protein Candidate	Q16181-2	24	141	0	23
									Master Protein Candidate	Q16181	24	141	0	23
									Master Protein	E7EPK1	24	141	0	23
									Master Protein Candidate	A0A0C4DGG9	34	71	0	34
									Master Protein Candidate	A0A2R8Y5J0	34	71	0	34
									Master Protein Candidate	A0A2R8YFK9	34	71	0	34
									Master Protein	Q14839-2	34	71	0	34
									Master Protein Candidate	A0A2R8Y212	34	71	0	34
									Master Protein Candidate	F5GWX5	34	71	0	34
									Master Protein Candidate	A0A2R8Y425	34	71	0	34
									Master Protein Candidate	A0A2R8Y521	34	71	0	34
									Master Protein Candidate	Q14839	34	71	0	34
									Master Protein Candidate	A0A2U3TZM0	34	71	0	34
									Master Protein Candidate	A0A2R8YFD8	34	71	0	34
									None	E9PN50	15	109	0	15
									Master Protein	Q9UBE0	21	116	0	21
									None	V9GZ37	21	206	0	8
									Master Protein Candidate	H0Y3P2	28	125	0	28
									Master Protein Candidate	P78344-2	28	125	0	28
									Master Protein Candidate	P78344	28	125	0	28
									Master Protein	D3DQV9	28	125	0	28
									None	E9PL69	24	114	0	24
									None	H3BR04	17	295	0	15
									None	Q5SQY0	10	429	0	0
									None	A0A075B736	10	429	0	0
									None	A6NNZ2	10	429	0	0
									Master Protein	A5YKK6	37	67	0	37
									None	A0A0C4DGX4	30	84	0	30
									None	D6RG13	22	274	0	22
									None	P12270-2	28	98	0	28
									None	O43390-3	21	118	0	15
									None	P35609	19	94	0	0
									Master Protein	Q8NE71	24	86	0	17
									Master Protein	P18124	19	161	2	19
									None	Q05682-3	21	93	0	21
									None	Q05682-2	21	93	0	21
									None	Q05682	21	93	0	21
									None	E7EX44	21	93	0	21
									None	Q05682-6	21	93	0	21
									None	F8WEJ5	14	93	0	14
									None	Q15154-2	32	84	0	0
									Master Protein	P13674	26	103	1	1
									Master Protein	P07384	27	109	15	26
									None	H0Y8W2	16	198	0	16
									None	E9PBF6	27	102	0	23
									None	A0A0U1RRM6	22	137	0	22
									None	D6RHZ5	26	103	0	26
									Master Protein	O60749	20	105	0	18
									Master Protein Candidate	O60749-2	20	105	0	18
									Master Protein Candidate	O95831-3	23	89	0	23
									Master Protein	O95831	23	89	0	23
									None	P55084-2	21	144	0	21
									Master Protein	P13674-2	26	108	0	1
									None	Q15366-7	14	170	0	1
									None	Q7Z6Z7-3	37	63	0	37
									None	A0A669KB68	24	72	0	24
									None	A0A590UJ50	30	85	0	30
									None	P42224-2	24	71	0	24
									None	J3KPM9	24	71	0	24
									None	A0A669KBI6	24	71	0	24
									Master Protein Candidate	P08195-2	23	107	0	22
									Master Protein Candidate	P08195	23	107	0	22
									Master Protein Candidate	P08195-3	23	107	0	22
									Master Protein Candidate	F5GZS6	23	107	0	22
									Master Protein Candidate	J3KPF3	23	107	0	22
									Master Protein	P08195-4	23	107	0	22
									Master Protein	Q14103-3	20	141	0	17
									Master Protein	J3KN67	24	128	0	4
									Master Protein	Q15233	20	185	0	18
									None	F8VQQ4	12	222	0	1
									None	Q13428-5	29	118	0	29
									None	H0Y8Y7	29	118	0	29
									None	E7EX29	16	303	0	11
									None	A0A1B0GTJ4	20	90	0	20
									Master Protein	E7ESC6	27	84	0	27
									Master Protein Candidate	Q9UIA9	27	84	0	27
									Master Protein Candidate	A0A2R8Y6J3	15	201	0	15
									Master Protein	P46777	15	201	0	15
									None	A0A2R8YEA7	7	314	0	2
									Master Protein	P14866	19	132	3	3
									Master Protein	Q9UQ35	37	72	5	37
									None	C9J6B6	22	97	0	22
									None	A0A024QZP7	21	111	0	18
									None	G5E9R0	9	663	0	2
									None	A0A2R8YGF8	9	663	0	2
									None	I3L3R2	9	663	0	2
									None	K7EM38	9	663	0	2
									None	E7EVS6	9	663	0	2
									None	J3KT65	9	663	0	2
									None	O75083-3	18	137	0	18
									None	A0A494C1A0	18	92	0	0
									None	F5H783	19	165	0	19
									None	G8JLG1	32	70	0	32
									Master Protein	P02545	26	80	0	24
									Master Protein	Q9Y295	21	73	16	20
									None	Q15366-5	15	168	0	1
									None	F8VZX2	15	168	0	1
									Master Protein Candidate	Q93008-1	35	61	0	35
									Master Protein	Q93008	35	61	0	35
									None	Q15154-4	31	83	0	1
									None	Q9BZZ5-6	22	87	0	22
									None	K7EIG1	34	98	0	33
									None	Q9UHX1	23	87	0	23
									None	A0A0J9YXX5	23	87	0	23
									None	E9PK86	14	147	0	14
									None	E9PMI5	14	147	0	14
									None	F8VWS0	16	140	0	16
									None	P05388-2	16	140	0	16
									None	E9PL09	18	272	0	18
									Master Protein	Q08945	24	95	11	24
									None	E9PFF2	14	102	0	14
									Master Protein	P46459	25	89	0	25
									Master Protein Candidate	I3L0N3	25	89	0	25
									None	Q8NE71-2	23	85	0	17
									None	C9J1E7	23	113	0	7
									Master Protein Candidate	Q9NTK5	20	111	0	20
									Master Protein	J3KQ32	20	111	0	20
									None	D6R9I9	19	127	0	19
									None	J3QLN6	11	260	0	4
									Master Protein Candidate	Q9NZM1-6	35	59	0	35
									Master Protein	Q9NZM1	35	59	0	35
									None	F5GYU2	13	173	0	12
									None	Q5SZX6	15	127	0	15
									None	A0A1W2PQD4	23	216	0	0
									Master Protein	P55809	19	92	5	19
									None	A5YKK6-2	36	63	0	36
									Master Protein	P07954	18	128	0	18
									Master Protein Candidate	P07954-2	18	128	0	18
									None	Q9NVI7	26	128	0	8
									None	C9JW96	16	176	0	16
									None	H3BUH7	17	304	0	15
									Master Protein	Q29RF7	29	66	13	26
									None	I3L2B0	33	97	0	32
									Master Protein	O00299	17	117	17	17
									None	D6RBL5	19	122	0	19
									Master Protein	H3BVG0	27	99	0	27
									Master Protein Candidate	Q8N1F7	27	99	0	27
									None	F8VZ49	15	188	0	10
									None	G3V1Q4	23	139	0	22
									Master Protein	O95202	21	76	14	21
									None	O94973-3	25	98	0	11
									None	H0YML5	18	99	0	18
									None	J3KSZ0	14	225	0	7
									Master Protein	P07737	12	256	0	12
									Master Protein	Q99497	14	180	0	14
									None	P02545-3	25	79	0	23
									Master Protein	A0AVT1	28	75	1	28
									None	Q15459-2	24	85	0	24
									None	H9KV28	24	67	0	24
									None	P43304-2	25	80	0	25
									None	C9JFL5	9	592	0	3
									None	F6UVQ4	9	592	0	3
									Master Protein	Q04917	17	219	3	13
									None	F8VR77	15	154	0	15
									None	Q14103	19	136	0	16
									None	H7C5W8	16	103	0	10
									Master Protein	Q9HB71	15	130	0	15
									None	E9PKH2	12	223	0	12
									None	H0YCU9	11	122	0	11
									None	E9PQB7	16	211	0	11
									None	H3BND8	27	56	0	27
									Master Protein	O14744	23	104	0	23
									None	A0A2R8Y5N1	25	67	0	25
									None	H0YNP5	17	164	0	17
									Master Protein	O95810	18	116	18	18
									None	P34897-2	20	124	0	18
									None	Q9NZM1-2	34	58	0	34
									Master Protein Candidate	Q13838	22	115	0	10
									Master Protein	Q13838-2	22	115	0	10
									None	A0A590UJ21	29	81	0	29
									None	H3BRU6	14	164	0	1
									Master Protein	Q9Y2A7-2	29	78	0	29
									Master Protein Candidate	Q9Y2A7	29	78	0	29
									None	E9PKD5	17	106	0	17
									None	E9PF10	27	75	0	27
									Master Protein	P22695	19	137	2	19
									None	P02545-2	25	79	0	23
									None	P02545-6	25	79	0	23
									None	O75153	33	96	0	32
									None	P00367-3	19	120	0	19
									None	Q9UHX1-5	22	83	0	22
									None	A0A0J9YXJ8	22	83	0	22
									None	Q9UHX1-3	22	83	0	22
									Master Protein	Q9BQG0-2	27	60	0	27
									Master Protein Candidate	Q9BQG0	27	60	0	27
									Master Protein	P20073	21	83	0	21
									Master Protein Candidate	P20073-2	21	83	0	21
									None	P13674-3	24	104	0	1
									Master Protein Candidate	Q13618-2	29	69	0	28
									Master Protein	Q13618	29	69	0	28
									Master Protein	Q92621	31	48	21	31
									None	Q92499-3	26	119	0	26
									Master Protein	P17858	22	87	0	16
									None	A0A499FJL1	26	82	0	26
									Master Protein	O95433	20	109	0	20
									Master Protein	Q9NSD9	24	114	5	24
									Master Protein Candidate	B1AK87	18	174	0	18
									Master Protein	B1AK88	18	174	0	18
									Master Protein Candidate	P47756-2	18	174	0	18
									Master Protein	P12081	22	121	0	17
									Master Protein Candidate	P12081-4	22	121	0	17
									Master Protein	P62701	18	149	9	18
									Master Protein	O95573	22	71	15	20
									None	D6R9W4	18	122	0	18
									Master Protein	P27816-5	22	125	0	1
									None	H0YAM7	15	158	0	15
									None	H0YM31	17	96	0	17
									None	Q9NZM1-3	33	56	0	33
									None	P06753-6	21	145	0	0
									None	P06753-3	21	145	0	0
									Master Protein	P67775	17	105	0	2
									Master Protein	P34931	16	293	0	1
									Master Protein Candidate	Q53FA3	16	293	0	1
									None	Q00325	16	206	0	16
									Master Protein Candidate	P49591	22	99	0	22
									Master Protein	Q5T5C7	22	99	0	22
									Master Protein	Q9P258	23	113	23	23
									None	A0A1B0GV49	18	81	0	18
									None	F5GXH2	11	168	0	10
									None	A0A0G2JQM1	24	96	0	11
									None	D6REE5	13	144	0	13
									None	B0AZS6	13	180	0	10
									Master Protein	P49589-3	26	102	0	26
									Master Protein Candidate	P49589	26	102	0	26
									Master Protein	P29144	32	73	0	32
									Master Protein	P09211	10	103	1	10
									Master Protein	Q04446	23	83	1	23
									None	I3L1L3	26	59	0	26
									None	P09960-2	21	81	0	21
									None	A0A2R8Y879	12	280	0	10
									None	H0Y8G5	18	133	0	15
									Master Protein	P26196	19	102	13	19
									None	F5GX11	18	138	0	18
									None	H0YAR2	19	150	0	15
									Master Protein	Q9NTJ3	29	79	0	29
									Master Protein	Q58FF8	16	305	1	1
									None	P51659-2	21	78	0	21
									None	P51659-3	21	78	0	21
									None	E7EWE5	21	78	0	21
									None	H0YL33	17	170	0	17
									None	H0YN28	17	170	0	17
									None	Q15366-8	14	165	0	1
									None	F8VVB9	11	197	0	0
									Master Protein Candidate	O15371-3	17	70	0	17
									Master Protein Candidate	O15371-2	17	70	0	17
									Master Protein	O15371	17	70	0	17
									None	A0A2R8YDJ9	30	58	0	30
									None	E9PIX6	15	145	0	15
									None	A0A3B3ITP6	23	76	0	23
									Master Protein Candidate	P24752	18	91	0	6
									Master Protein	A0A5F9ZHL1	18	91	0	6
									Master Protein	O00116	22	71	0	22
									Master Protein Candidate	P45880	14	146	0	14
									Master Protein	P45880-1	14	146	0	14
									Master Protein Candidate	P45880-2	14	146	0	14
									None	M0R2T0	20	129	0	20
									Master Protein	P31040	21	99	0	21
									None	F8VVM2	14	185	0	14
									Master Protein	Q6S8J3	10	415	0	2
									None	F8W0P7	9	183	0	9
									Master Protein Candidate	Q14978	27	147	0	27
									Master Protein	Q14978-2	27	147	0	27
									Master Protein Candidate	A0A0A0MRM9	27	147	0	27
									Master Protein Candidate	Q14978-3	27	147	0	27
									None	Q99714-2	12	74	0	12
									Master Protein	Q15019-2	16	98	0	16
									Master Protein Candidate	Q15019	16	98	0	16
									None	P60174-4	13	249	0	13
									Master Protein	P09972	15	158	0	9
									None	O14744-2	22	103	0	22
									None	B0QY90	20	121	0	20
									None	A0A494C1B8	31	72	0	31
									Master Protein Candidate	P54886-2	24	71	0	24
									Master Protein	P54886	24	71	0	24
									None	O76094-2	22	82	0	22
									Master Protein	P62714	17	97	0	2
									None	J3KPD9	13	229	0	1
									Master Protein	Q13177	18	82	10	15
									Master Protein	Q5TCU3	21	121	0	3
									Master Protein	P17174	20	99	3	20
									None	P54652	15	361	0	6
									None	E9PRC8	14	122	0	14
									None	Q15008-3	24	109	0	24
									None	Q15008-2	24	109	0	24
									None	C9J813	19	85	0	19
									None	H3BRG4	17	132	0	17
									Master Protein	P67936	22	131	0	9
									Master Protein Candidate	P50570-5	26	74	0	1
									Master Protein	P50570	26	74	0	1
									Master Protein Candidate	P50570-2	26	74	0	1
									Master Protein Candidate	P19367-2	26	85	0	25
									Master Protein	P19367-3	26	85	0	25
									Master Protein Candidate	P19367-4	26	85	0	25
									Master Protein Candidate	P19367	26	85	0	25
									Master Protein	P23381	20	101	0	20
									Master Protein	O14818	17	115	0	17
									Master Protein	Q16543	16	88	0	16
									None	P23246-2	21	167	0	20
									None	A8MUD9	17	135	0	17
									None	A0A494C0U1	31	71	0	31
									Master Protein	P31930	19	73	18	18
									None	B5MEG9	20	120	0	4
									Master Protein	P50453	19	79	17	18
									None	P46459-2	22	81	0	22
									None	G3V2W4	17	101	0	9
									Master Protein Candidate	I3L0H8	19	97	0	2
									Master Protein	Q9NUU7	19	97	0	2
									None	A0A590UJC4	27	75	0	27
									None	E9PFI5	21	218	0	21
									None	O43242-2	19	122	0	19
									Master Protein	P25789	17	158	0	17
									None	Q92499-2	25	107	0	25
									Master Protein Candidate	P50570-3	26	74	0	1
									Master Protein	P50570-4	26	74	0	1
									Master Protein Candidate	P49189	18	112	0	18
									Master Protein	P49189-3	18	112	0	18
									None	Q5VZU9	31	72	0	31
									None	H0YA96	18	124	0	15
									None	Q14103-4	18	124	0	15
									Master Protein	O43592	22	62	15	22
									None	C9K073	18	82	0	18
									None	P06748-3	14	184	0	14
									None	P31040-2	20	96	0	20
									Master Protein	Q09161	20	61	16	20
									None	P06753-4	19	132	0	4
									None	A0A2R8YD40	29	56	0	29
									None	I3L0J9	24	51	0	24
									None	Q15019-3	15	88	0	15
									None	Q9BZZ5-5	21	80	0	21
									Master Protein	Q14166	20	68	20	20
									None	F5GZQ3	19	121	0	19
									None	E9PD53	28	74	0	28
									None	A0A590UK34	28	72	0	28
									None	Q14203-2	27	46	0	27
									None	Q14203-5	27	46	0	27
									Master Protein Candidate	A0A182DWI3	19	71	0	18
									Master Protein Candidate	Q16881-2	19	71	0	18
									Master Protein Candidate	Q16881-3	19	71	0	18
									Master Protein Candidate	Q16881-4	19	71	0	18
									Master Protein Candidate	A0A087WSW9	19	71	0	18
									Master Protein	Q16881	19	71	0	18
									Master Protein Candidate	E9PIR7	19	71	0	18
									Master Protein Candidate	Q16881-6	19	71	0	18
									Master Protein Candidate	Q16881-5	19	71	0	18
									Master Protein Candidate	F8W809	19	71	0	18
									Master Protein Candidate	A0A087WSY9	19	71	0	18
									None	Q99623-2	19	183	0	19
									Master Protein	Q9UBB4	18	84	0	18
									Master Protein Candidate	B4DY09	14	62	0	14
									Master Protein	Q12905	14	62	0	14
									None	E9PGM4	22	81	0	22
									Master Protein Candidate	Q9UHD8-5	21	95	0	21
									Master Protein	Q9UHD8	21	95	0	21
									Master Protein Candidate	Q9UHD8-7	21	95	0	21
									Master Protein Candidate	Q9UHD8-2	21	95	0	21
									Master Protein Candidate	O60716-18	26	64	0	26
									Master Protein Candidate	A0A669KB05	26	64	0	26
									Master Protein Candidate	O60716-2	26	64	0	26
									Master Protein Candidate	O60716-17	26	64	0	26
									Master Protein Candidate	O60716-9	26	64	0	26
									Master Protein	O60716	26	64	0	26
									Master Protein Candidate	O60716-5	26	64	0	26
									Master Protein Candidate	O60716-13	26	64	0	26
									Master Protein Candidate	O60716-10	26	64	0	26
									Master Protein Candidate	O60716-3	26	64	0	26
									Master Protein Candidate	O60716-19	26	64	0	26
									Master Protein Candidate	O60716-21	26	64	0	26
									Master Protein Candidate	O60716-11	26	64	0	26
									Master Protein Candidate	C9JZR2	26	64	0	26
									Master Protein	P09429	13	213	1	12
									Master Protein	P12004	16	142	15	16
									None	H3BMQ8	16	261	0	14
									None	P17858-2	21	85	0	16
									Master Protein	P51149	15	91	0	15
									None	Q5BKV1	14	82	0	12
									None	K7ELW0	13	177	0	13
									None	Q9UBT2-2	22	96	0	22
									Master Protein	P11717	33	73	31	33
									None	B4E3S0	23	121	0	22
									None	Q9NVI7-3	24	109	0	8
									Master Protein	Q9BTE3-2	23	76	0	23
									Master Protein	P15880	16	191	0	16
									Master Protein	P52292	16	81	10	16
									None	A0A2R8Y7S8	23	90	0	23
									None	B4DDD8	20	105	0	17
									None	Q9HB71-3	12	91	0	12
									None	A0A2R8Y4X2	28	55	0	28
									Master Protein	A0A3B3ITJ4	17	118	1	1
									None	A0A590UJR3	27	71	0	27
									None	D6RBE9	17	119	0	17
									Master Protein	Q13435	25	88	0	25
									Master Protein	P07951-2	20	119	0	3
									None	O94979-7	23	99	0	23
									None	H7BXG7	23	99	0	23
									None	P49589-2	23	96	0	23
									None	B4DKY1	23	96	0	23
									Master Protein Candidate	P10155-5	22	81	0	22
									Master Protein Candidate	P10155-4	22	81	0	22
									Master Protein	P10155	22	81	0	22
									Master Protein Candidate	P10155-3	22	81	0	22
									None	H0YN18	16	137	0	16
									Master Protein Candidate	J3KR97	25	75	0	25
									Master Protein Candidate	Q9BTW9	25	75	0	25
									Master Protein	Q9BTW9-4	25	75	0	25
									None	A0A590UJ56	27	77	0	27
									Master Protein	Q96AG4	19	124	18	19
									None	Q9UQ35-2	31	61	0	31
									Master Protein	P51858	18	94	2	17
									None	Q5T7C4	12	211	0	11
									None	P62937-2	11	286	0	6
									None	A0A0A0MR02	12	136	0	12
									Master Protein	Q9BXP5	24	78	0	24
									Master Protein Candidate	Q9BXP5-3	24	78	0	24
									Master Protein Candidate	Q9BXP5-4	24	78	0	24
									Master Protein Candidate	Q9BXP5-2	24	78	0	24
									None	P31689-2	17	89	0	17
									None	O14744-5	21	91	0	21
									Master Protein	P23284	15	242	14	14
									None	Q5T624	17	147	0	16
									Master Protein	Q5JPE7	23	70	0	2
									Master Protein Candidate	Q5JPE7-2	23	70	0	2
									Master Protein	P00491	15	71	6	15
									Master Protein	O43252	19	81	18	18
									None	Q14103-2	17	119	0	14
									Master Protein	P11216	27	73	14	21
									Master Protein	O15355	19	92	19	19
									None	Q2VIR3	19	126	0	19
									None	P09960-3	18	75	0	18
									Master Protein	P52306-5	22	80	0	21
									Master Protein Candidate	P52306	22	80	0	21
									None	A0A2R8YDW2	27	52	0	27
									None	M0QXS5	16	117	0	0
									None	Q59FY4	26	61	0	26
									None	O43390-4	18	108	0	12
									Master Protein	H3BQK0	18	93	0	1
									Master Protein Candidate	Q9UMR2	18	93	0	1
									Master Protein Candidate	Q9UMR2-4	18	93	0	1
									Master Protein Candidate	Q9UMR2-2	18	93	0	1
									Master Protein Candidate	F6QDS0	18	93	0	1
									None	A5YKK6-3	31	56	0	31
									None	M0QZM1	16	79	0	16
									None	A0A0G2JJZ9	20	97	0	10
									None	B4DDN1	25	80	0	24
									Master Protein Candidate	A0A3B3IRI2	22	99	0	18
									Master Protein	P17812	22	99	0	18
									Master Protein Candidate	P40925	16	196	0	16
									Master Protein	P40925-3	16	196	0	16
									None	Q9BZZ5-1	20	76	0	20
									None	C9J2Z7	17	73	0	17
									None	O14983-3	16	85	0	16
									Master Protein	P11908-2	16	98	0	7
									Master Protein Candidate	P11908	16	98	0	7
									None	Q92973-3	22	82	0	16
									None	D6RB09	18	207	0	18
									None	H7C4C5	19	115	0	1
									None	Q9H361	19	121	0	17
									Master Protein Candidate	P15531	11	206	0	1
									Master Protein	P15531-2	11	206	0	1
									None	P12081-3	19	114	0	14
									None	P12081-2	19	114	0	14
									None	Q3BDU5	22	70	0	20
									Master Protein	Q6P2E9	23	62	8	23
									None	P48444-2	20	135	0	20
									None	Q9BXP5-5	23	75	0	23
									None	A0A669KB62	25	60	0	25
									None	O60716-15	25	60	0	25
									None	O60716-7	25	60	0	25
									None	O60716-24	25	60	0	25
									None	O60716-23	25	60	0	25
									None	O60716-14	25	60	0	25
									None	O60716-16	25	60	0	25
									None	O60716-4	25	60	0	25
									None	O60716-22	25	60	0	25
									None	O60716-12	25	60	0	25
									None	O60716-20	25	60	0	25
									None	O60716-8	25	60	0	25
									None	O60716-6	25	60	0	25
									None	Q9BZZ5-3	18	83	0	18
									Master Protein	O60701	19	73	0	19
									None	Q15233-2	19	167	0	17
									Master Protein	P61160	13	133	1	12
									None	Q9P2J5-3	22	82	0	22
									None	A0A3B3ITI7	21	92	0	21
									None	E9PQ98	14	129	0	14
									Master Protein	O60313-2	23	64	0	23
									None	E9PM13	18	275	0	14
									None	J3QSA9	16	96	0	15
									Master Protein Candidate	P28331-4	22	58	0	22
									Master Protein	P28331-2	22	58	0	22
									Master Protein Candidate	P28331	22	58	0	22
									Master Protein	Q10713	19	65	8	19
									None	Q5STU3	20	104	0	10
									None	A0A0D9SFE5	23	88	0	21
									None	H0YB24	20	70	0	20
									None	Q9NTJ3-2	26	67	0	26
									Master Protein Candidate	P00390-2	16	115	0	16
									Master Protein	P00390	16	115	0	16
									None	E9PPJ0	24	79	0	24
									None	B3KWE1	19	94	0	14
									Master Protein	A0A0C4DG17	13	102	0	13
									Master Protein Candidate	C9J9K3	13	102	0	13
									Master Protein Candidate	P08865	13	102	0	13
									None	D6RFM5	19	88	0	19
									Master Protein	P09622	16	121	0	16
									Master Protein	P27695	18	85	2	18
									None	Q9BTE3	22	74	0	22
									None	P14866-2	15	115	0	0
									None	P63104-2	11	165	0	8
									Master Protein	P36871	21	73	0	21
									Master Protein	P14550	19	92	10	18
									None	A0A2R8Y8C1	27	57	0	27
									Master Protein	P62820	13	164	0	5
									None	P17174-2	17	92	0	17
									None	E9PL38	16	86	0	16
									Master Protein	K7ER00	18	87	0	18
									Master Protein Candidate	Q9Y285	18	87	0	18
									None	H0YJW3	14	126	0	9
									None	P23381-2	18	89	0	18
									Master Protein Candidate	P45974-2	22	90	0	21
									Master Protein	P45974	22	90	0	21
									None	Q32P51	14	191	0	8
									Master Protein	Q02878	20	153	12	20
									None	P06493-2	16	81	0	14
									None	O60701-2	18	70	0	18
									None	B4DT28	18	98	0	13
									None	I3L398	19	136	0	19
									None	Q15436-2	18	91	0	17
									None	B5MCX3	15	96	0	15
									None	H3BVI6	11	126	0	9
									Master Protein	Q8WU90	20	97	7	20
									None	P07951	20	116	0	3
									None	B7Z645	18	134	0	12
									Master Protein Candidate	O14617-4	22	46	0	22
									Master Protein Candidate	O14617	22	46	0	22
									Master Protein	O14617-5	22	46	0	22
									None	C9JZR7	8	539	0	1
									None	C9JUM1	8	539	0	1
									None	P27824-3	22	111	0	20
									Master Protein Candidate	Q15155	22	69	0	1
									Master Protein Candidate	A0A0G2JN29	22	69	0	1
									Master Protein	A0A087X117	22	69	0	1
									Master Protein	P43490	21	70	5	21
									Master Protein	B7ZM99	22	54	0	21
									None	P69849	22	69	0	1
									None	J3KN36	22	69	0	1
									None	O95433-2	16	78	0	16
									None	Q9UBE0-3	17	107	0	17
									None	B3KNJ4	17	107	0	17
									None	Q9UBE0-2	17	107	0	17
									None	E9PNX1	12	112	0	12
									Master Protein Candidate	B4DJV2	18	124	0	11
									Master Protein	O75390	18	124	0	11
									None	P52306-4	21	79	0	20
									None	O14744-3	20	90	0	20
									Master Protein	Q14669-2	25	62	0	25
									Master Protein Candidate	Q14669-4	25	62	0	25
									Master Protein Candidate	E7ETZ4	23	87	0	19
									Master Protein	Q9Y6E2	23	87	0	19
									None	O60313-10	22	61	0	22
									None	E5KLJ9	22	61	0	22
									None	O60313-9	22	61	0	22
									None	E7ETR0	13	79	0	13
									Master Protein	Q13011	15	83	4	15
									None	P02461-2	16	72	0	16
									None	A0A2R8Y5V9	20	120	0	7
									Master Protein	Q9UJZ1	13	74	0	13
									Master Protein	Q13423	24	62	0	24
									None	K7ER27	15	69	0	15
									Master Protein	O43615	20	68	2	20
									None	E7ERL0	10	191	0	0
									None	J3QQM1	14	95	0	13
									Master Protein	Q14258	20	63	5	20
									None	O60313	22	63	0	22
									None	A0A2R8YDM2	22	63	0	22
									Master Protein	G3V5Z7	14	140	0	14
									Master Protein Candidate	P60900	14	140	0	14
									Master Protein	P62136	16	100	0	4
									None	M0R0N3	15	102	0	15
									Master Protein	P13861	16	69	0	14
									None	G3V119	19	68	0	19
									Master Protein	A8MXP9	24	62	0	24
									Master Protein Candidate	A0A0R4J2E8	24	62	0	24
									Master Protein Candidate	Q9Y6M1-1	18	77	0	15
									Master Protein	F8W930	18	77	0	15
									Master Protein Candidate	Q9Y6M1	18	77	0	15
									None	A0A087X271	10	110	0	9
									None	H0Y9Y4	20	255	0	20
									None	Q6UB35	21	53	0	20
									None	G3V4T5	17	97	0	17
									None	H0YJS4	17	97	0	17
									Master Protein	G8JLB6	13	132	0	7
									Master Protein Candidate	E9PCY7	13	132	0	7
									Master Protein Candidate	P31943	13	132	0	7
									None	A0A087WVM4	21	51	0	20
									None	P00367-2	17	101	0	17
									None	F5H6W8	8	115	0	8
									None	F5H5J4	8	115	0	8
									Master Protein	Q7L2H7	17	54	0	17
									None	H0Y8L7	19	193	0	19
									None	A0A2R8Y445	26	55	0	26
									None	A0A2R8YER1	26	55	0	26
									Master Protein	P13804	15	91	0	15
									Master Protein Candidate	P0DN79	23	99	0	23
									Master Protein	P35520-2	23	99	0	23
									None	H3BSJ9	15	106	0	15
									Master Protein	Q06323	18	72	0	18
									Master Protein	O75131	21	72	7	20
									None	E9PPU1	14	187	0	14
									Master Protein	Q9BPX3	21	63	8	20
									Master Protein	Q9UHD1	15	75	0	15
									None	D6R9L0	12	179	0	12
									None	D6R9Z1	12	179	0	12
									None	D6RHH4	13	184	0	13
									None	H0YEU2	13	212	0	13
									Master Protein	P38919	18	134	2	15
									None	P00390-3	15	114	0	15
									None	A0A0J9YWF7	13	81	0	13
									Master Protein	P30040	13	114	1	13
									Master Protein	Q99615	23	98	0	23
									None	E5RIM3	20	78	0	20
									None	A7XZE4	19	114	0	3
									None	P47756	13	137	0	13
									None	E9PEX6	15	116	0	15
									Master Protein	Q86XP3	22	61	0	22
									Master Protein	P42285	23	56	21	23
									Master Protein Candidate	O15372	16	109	0	16
									Master Protein	B3KS98	16	109	0	16
									None	A0A087WUI2	16	171	0	11
									Master Protein	P31153	18	120	5	18
									Master Protein	Q16658	18	73	15	18
									Master Protein	P52907	12	68	10	10
									None	B4E1C5	17	98	0	14
									Master Protein	Q01813	21	56	1	16
									Master Protein	P48735	22	83	0	20
									None	P02545-5	21	62	0	19
									None	P02545-4	21	62	0	19
									None	Q14669	24	61	0	24
									None	Q14669-3	24	61	0	24
									None	P13861-2	15	62	0	13
									Master Protein	Q15020	23	54	0	22
									Master Protein Candidate	Q15020-4	23	54	0	22
									None	A0A669KB52	20	58	0	20
									None	P40925-2	15	169	0	15
									None	A0A2R8Y3X5	21	60	0	21
									None	O60313-13	21	60	0	21
									None	O60313-11	21	60	0	21
									None	A0A2R8Y488	11	187	0	2
									Master Protein	Q8NBS9	17	96	1	17
									None	Q9UJZ1-2	12	72	0	12
									None	F8WD69	15	105	0	15
									Master Protein	Q8TBC4	19	49	2	19
									Master Protein Candidate	A0A024QZX5	17	57	0	17
									Master Protein	A0A087X1N8	17	57	0	17
									Master Protein Candidate	P35237	17	57	0	17
									Master Protein	P49792	27	47	18	26
									Master Protein	P28066	9	114	3	9
									Master Protein	P48681	23	44	23	23
									Master Protein	O76003	15	81	15	15
									Master Protein	Q7Z406-2	18	110	0	7
									Master Protein Candidate	Q7Z406-6	18	110	0	7
									Master Protein Candidate	Q7Z406	18	110	0	7
									None	A0A2R8YGC7	15	90	0	15
									Master Protein Candidate	P20020-6	23	66	0	13
									Master Protein Candidate	P20020-4	23	66	0	13
									Master Protein Candidate	P20020-2	23	66	0	13
									Master Protein	P20020-1	23	66	0	13
									Master Protein Candidate	P20020-5	23	66	0	13
									Master Protein Candidate	P20020	23	66	0	13
									None	Q9UBB4-2	15	73	0	15
									None	C9JMB8	21	61	0	21
									None	A0A2R8YE78	21	61	0	21
									None	A0A5F9ZHJ7	15	84	0	6
									Master Protein	P30837	17	73	15	16
									Master Protein	P20042	15	110	15	15
									None	P62136-2	15	90	0	3
									Master Protein Rejected	P67936-2	20	113	0	0
									None	D6REM6	23	61	0	23
									None	P09622-2	14	108	0	14
									Master Protein	P60891	15	99	0	6
									Master Protein Candidate	B1ALA9	15	99	0	6
									None	F2Z393	13	111	0	13
									None	Q5JPE7-3	20	59	0	2
									Master Protein	Q12874	18	50	18	18
									Master Protein	Q9NQR4	18	56	5	18
									None	M0QX65	16	95	0	16
									Master Protein	Q9Y6Y8	23	71	2	22
									Master Protein	P61204	8	102	0	4
									Master Protein Candidate	P84077	8	102	0	4
									None	E9PCW0	13	139	0	13
									None	C9JZ20	13	139	0	13
									None	E7ESE2	13	139	0	13
									None	Q16881-7	16	63	0	15
									None	E2QRB9	16	63	0	15
									Master Protein	Q9UNF1	21	72	1	20
									None	A0A5K1VW95	14	185	0	14
									None	H3BPK7	13	153	0	13
									None	A0A0C4DGI3	17	120	0	11
									None	A0AVT1-2	21	56	0	21
									Master Protein	Q8IYD1	16	77	1	1
									None	A0A669KB75	19	56	0	19
									None	Q8NBS9-2	16	94	0	16
									None	H0YGW7	18	64	0	16
									None	F8VU65	13	132	0	13
									Master Protein	Q99729-3	16	98	0	14
									Master Protein	P19623	13	52	0	13
									None	H0YEN5	14	171	0	14
									Master Protein	Q15691	15	89	13	15
									Master Protein	P62081	13	112	1	13
									None	Q99439-2	12	103	0	10
									None	P48735-2	21	78	0	19
									None	G3V295	13	138	0	13
									Master Protein	P39687	14	151	1	8
									None	B5MD38	15	128	0	15
									None	E5RGA2	17	94	0	17
									None	Q08J23-3	20	68	0	20
									Master Protein	Q13347	14	100	9	14
									None	Q9NSD9-2	19	90	0	19
									None	B7Z2E6	10	146	0	7
									None	H0YB80	10	146	0	7
									None	E9PLJ3	12	173	0	11
									Master Protein Candidate	Q9H3U1-2	24	65	0	24
									Master Protein	A0A1W2PNX8	24	65	0	24
									Master Protein Candidate	Q9H3U1	24	65	0	24
									None	Q5T0R1	10	131	0	9
									Master Protein	P55209	12	70	0	10
									Master Protein Candidate	H0YIV4	12	70	0	10
									Master Protein Candidate	F8VY35	12	70	0	10
									Master Protein Candidate	P55209-2	12	70	0	10
									Master Protein Candidate	F5H4R6	12	70	0	10
									Master Protein Candidate	F8W0J6	12	70	0	10
									Master Protein Candidate	F8W020	12	70	0	10
									None	C9JTV6	14	99	0	14
									None	C9JBJ1	14	99	0	14
									None	A0A3B3ITK7	20	70	0	20
									Master Protein	Q16401	20	69	0	20
									Master Protein Candidate	Q16401-2	20	69	0	20
									None	O60506-5	17	121	0	12
									None	J3KRP2	15	91	0	14
									None	Q7L1Q6-2	18	151	0	16
									None	J3QKZ9	10	200	0	4
									None	J3KS25	10	200	0	4
									None	Q7L576-2	19	54	0	19
									Master Protein	P11047	22	41	21	22
									Master Protein Candidate	Q13620-1	22	53	0	14
									Master Protein	Q13620	22	53	0	14
									Master Protein Candidate	A0A669KAX4	22	53	0	14
									Master Protein Candidate	K4DI93	22	53	0	14
									None	A0A2R2Y2Q3	19	107	0	4
									None	P13637-3	16	82	0	16
									None	A0A2R8YEY8	16	82	0	16
									None	P13637	16	82	0	16
									None	P13637-2	16	82	0	16
									None	A0A0A0MT26	16	82	0	16
									None	M0R116	16	82	0	16
									None	A0A2R8YGX3	18	101	0	6
									None	K7EJ44	9	208	0	9
									Master Protein	Q96HE7	16	69	6	16
									Master Protein	P50552	19	92	5	19
									None	A0A1B0GWA2	19	52	0	19
									Master Protein	Q13283	15	52	9	15
									None	A0A087WZK9	15	108	0	15
									None	P28331-5	19	54	0	19
									None	O60701-3	16	62	0	16
									None	P22392	12	203	0	2
									Master Protein Candidate	H0YDU8	19	90	0	19
									Master Protein	P53041	19	90	0	19
									None	K7EK77	12	119	0	12
									None	Q9BXJ9-4	22	104	0	0
									Master Protein	P55010	18	76	7	18
									Master Protein	Q9Y281	17	144	0	12
									Master Protein Candidate	Q9Y281-3	17	144	0	12
									None	Q5TCI8	20	61	0	18
									Master Protein	O94826	21	78	21	21
									Master Protein	Q9H0U4	13	149	1	5
									None	Q5SX87	13	113	0	10
									None	A0A0J9YXP8	13	148	0	13
									None	A0A2R8Y6C7	13	148	0	13
									None	A0A0J9YX90	13	148	0	13
									None	A0A0J9YYH3	13	148	0	13
									None	Q5T4S7-5	24	43	0	24
									None	A0A087WZZ9	16	94	0	13
									None	J3KTF1	12	85	0	12
									Master Protein	Q9HC38-2	14	80	0	14
									None	F5GWA7	15	169	0	15
									None	H0YN26	13	150	0	7
									None	Q5H909	20	71	0	19
									None	Q9UNF1-2	20	71	0	19
									None	D6RFX4	11	177	0	11
									None	Q9UHD8-3	15	80	0	15
									None	C9JI87	10	163	0	10
									None	P52306-2	19	66	0	18
									None	P52306-6	19	66	0	18
									None	P52306-3	19	66	0	18
									None	F8W0A3	10	98	0	10
									None	A0A140T9X3	18	86	0	10
									Master Protein	Q06203	18	115	13	18
									None	J3QLH6	14	89	0	13
									Master Protein	Q9HCE1	22	63	0	22
									Master Protein Candidate	Q5JR04	22	63	0	22
									None	E9PQ56	15	44	0	15
									None	A0A0J9YVR6	15	44	0	15
									Master Protein	P15559	15	87	0	15
									Master Protein Candidate	P15559-2	15	87	0	15
									None	A8MX94	8	93	0	8
									None	E7ER27	15	68	0	15
									None	A0A2R8YD12	16	52	0	16
									None	H0YMM1	12	130	0	12
									None	A0A2R8Y4L2	11	176	0	6
									None	D6RD66	16	129	0	16
									Master Protein	O76021	22	60	0	22
									Master Protein	E9PRY8	15	127	0	2
									Master Protein Candidate	P29692	15	127	0	2
									Master Protein Candidate	P29692-2	15	127	0	2
									Master Protein Candidate	E9PK01	15	127	0	2
									None	J3KTN0	10	153	0	5
									None	A0A2R8Y7L2	16	51	0	16
									None	E7ET17	16	51	0	16
									None	G5E9S2	16	51	0	16
									Master Protein	Q14247	21	86	3	21
									Master Protein	Q9BT78	19	63	0	19
									None	H0YL69	13	119	0	13
									None	H0YMZ1	13	119	0	13
									Master Protein	P50502	12	123	0	12
									Master Protein	P11177	11	58	0	11
									Master Protein Candidate	P11177-2	11	58	0	11
									Master Protein	P40222	21	58	21	21
									None	Q13618-3	23	50	0	22
									None	O60716-25	22	49	0	22
									None	O60716-29	22	49	0	22
									None	O60716-26	22	49	0	22
									None	O60716-27	22	49	0	22
									None	E9PFL9	12	81	0	12
									None	H0YGI8	13	153	0	13
									None	E9PGX9	13	89	0	13
									None	P36871-2	18	56	0	18
									Master Protein Candidate	O00203-3	23	57	0	23
									Master Protein	O00203	23	57	0	23
									Master Protein	P51114	20	51	0	17
									Master Protein Candidate	P51114-2	20	51	0	17
									None	G3V3M6	16	79	0	16
									None	A0A087WW46	19	58	0	1
									None	A0A0G2JP90	19	58	0	1
									None	I3L312	15	99	0	15
									None	P49448	15	75	0	15
									Master Protein Candidate	I3L397	13	150	0	13
									Master Protein Candidate	P63241	13	150	0	13
									Master Protein	I3L504	13	150	0	13
									Master Protein Candidate	P63241-2	13	150	0	13
									None	H3BTJ2	10	196	0	0
									None	H3BUW1	10	196	0	0
									None	H0YFY6	23	51	0	23
									Master Protein	Q9NQW7-3	22	76	0	22
									Master Protein Candidate	A0A0C4DGS1	14	95	0	14
									Master Protein	P39656	14	95	0	14
									None	P09622-3	13	88	0	13
									None	P51858-3	15	66	0	15
									None	P51858-2	15	66	0	15
									Master Protein	P54819	11	86	0	11
									Master Protein Candidate	P54819-5	11	86	0	11
									Master Protein Candidate	P54819-2	11	86	0	11
									Master Protein Candidate	F8W1A4	11	86	0	11
									None	Q13620-3	21	51	0	13
									None	P10809-2	6	155	0	6
									Master Protein	Q06124	24	67	0	24
									Master Protein Candidate	P30154	17	46	0	9
									Master Protein	P30154-2	17	46	0	9
									None	Q06323-2	17	66	0	17
									None	Q06323-3	17	66	0	17
									None	C9J1H7	24	203	0	24
									None	C9JLB1	24	203	0	24
									None	C9JYW2	24	203	0	24
									None	C9JWL1	24	203	0	24
									None	F6TLX2	13	74	0	13
									None	B4E1E0	18	84	0	16
									None	P61160-2	12	112	0	11
									Master Protein	F8WE65	9	126	1	1
									Master Protein	P39019	14	115	1	14
									Master Protein Candidate	P49748	19	54	0	19
									Master Protein Candidate	P49748-2	19	54	0	19
									Master Protein	P49748-3	19	54	0	19
									None	Q8N1F7-2	21	77	0	21
									None	K7EM49	10	163	0	10
									Master Protein	P32455	19	75	14	19
									Master Protein Candidate	Q16630	16	60	0	16
									Master Protein	Q16630-2	16	60	0	16
									Master Protein	P52789	22	44	1	21
									None	Q2VIR3-2	16	98	0	16
									Master Protein Candidate	D6RGI3	15	70	0	6
									Master Protein Candidate	Q9NVA2	15	70	0	6
									Master Protein Candidate	D6RER5	15	70	0	6
									Master Protein	Q9NVA2-2	15	70	0	6
									Master Protein	Q08257	16	85	0	16
									Master Protein	P61011	17	55	0	17
									None	A0A590UJM2	19	56	0	19
									None	A0A590UK29	19	56	0	19
									None	Q5T0R4	9	123	0	8
									None	Q5T0R3	9	123	0	8
									None	Q5T0R2	9	123	0	8
									Master Protein Candidate	Q16851	17	78	0	17
									Master Protein Candidate	A0A087WYS1	17	78	0	17
									Master Protein Candidate	Q16851-2	17	78	0	17
									Master Protein	E7EUC7	17	78	0	17
									Master Protein Candidate	F8W0W8	13	82	0	1
									Master Protein	P36873-2	13	82	0	1
									Master Protein Candidate	P36873	13	82	0	1
									Master Protein Candidate	F8VYE8	13	82	0	1
									None	A0A499FI31	22	47	0	21
									Master Protein Candidate	Q14C86-4	23	48	0	23
									Master Protein Candidate	Q14C86-2	23	48	0	23
									Master Protein Candidate	F8W9S7	23	48	0	23
									Master Protein	Q14C86-6	23	48	0	23
									Master Protein Candidate	Q14C86-5	23	48	0	23
									Master Protein Candidate	Q14C86-3	23	48	0	23
									Master Protein Candidate	Q14C86	23	48	0	23
									None	Q8NHW5	12	98	0	12
									None	A0A286YFM8	11	122	0	11
									Master Protein	P52888	22	77	0	22
									Master Protein Candidate	G3V2Q1	17	75	0	17
									Master Protein Candidate	B4DY08	17	75	0	17
									Master Protein Candidate	G3V4C1	17	75	0	17
									Master Protein Candidate	P07910-2	17	75	0	17
									Master Protein Candidate	G3V4W0	17	75	0	17
									Master Protein	P07910	17	75	0	17
									Master Protein Candidate	B2R5W2	17	75	0	17
									Master Protein	O14929	13	65	1	13
									None	Q5T0R9	9	130	0	8
									None	Q9UHD1-2	14	69	0	14
									None	Q16822-2	13	74	0	13
									Master Protein	Q9Y224	15	75	4	15
									None	H3BM42	22	72	0	22
									None	Q8TBC4-2	17	43	0	17
									None	K7ENT6	18	97	0	5
									None	A0A2R8YE05	18	97	0	5
									Master Protein	P25787	11	55	3	11
									None	E9PQD7	11	143	0	11
									None	A0A0G2JR96	20	52	0	20
									Master Protein Rejected	P06753	17	94	0	0
									None	P25789-2	14	126	0	14
									None	D6RAX7	18	56	0	18
									Master Protein	O14776	20	74	0	20
									Master Protein Candidate	O14776-2	20	74	0	20
									None	Q9NZM1-5	26	43	0	26
[truncated: 17,511 more rows]

## Sheet: Sheet1
ID	Symbol	Expr Fold Change	Expr p-value	Entrez Gene Name	Location	Type(s)	# Peptides	# Protein Unique Peptides	# Unique Peptides
P49407	ARRB1	3.586	1.67e-06	arrestin beta 1	Cytoplasm	transcription regulator	2	0	2
P32121	ARRB2	3.586	1.67e-06	arrestin beta 2	Cytoplasm	other	2	0	2
Q9Y6N5	SQOR	3.39	6.32e-05	sulfide quinone oxidoreductase	Cytoplasm	enzyme	9	0	9
C9J453	MID1	3.247	3.56e-05	midline 1	Nucleus	other	18	0	18
H0Y8C7	ATP11B	3.233	3.78e-05	ATPase phospholipid transporting 11B (putative)	Plasma Membrane	transporter	1	0	1
Q5T3N1	ANXA1	3.047	4.59e-05	annexin A1	Plasma Membrane	enzyme	6	0	6
A0A1B0GTB7	SPTAN1	2.972	7.98e-05	spectrin alpha, non-erythrocytic 1	Plasma Membrane	other	1	0	1
A0A1W2PRU9	HLA-C	2.88	0.000367	major histocompatibility complex, class I, C	Plasma Membrane	other	2	0	1
P50416	CPT1A	2.864	1.93e-08	carnitine palmitoyltransferase 1A	Cytoplasm	enzyme	13	2	13
O95832	CLDN1	2.848	5.54e-06	claudin 1	Plasma Membrane	other	2	2	2
C9JQU6	ARL6IP5	2.699	0.000388	ADP ribosylation factor like GTPase 6 interacting protein 5	Cytoplasm	other	2	0	2
A0MZ66	SHTN1	2.629	6.78e-05	shootin 1	Plasma Membrane	other	5	0	5
E9PJG4	FDFT1	2.587	3.3e-06	farnesyl-diphosphate farnesyltransferase 1	Cytoplasm	enzyme	6	0	6
C9J2Q2	ATPAF2	2.58	0.00839	ATP synthase mitochondrial F1 complex assembly factor 2	Cytoplasm	other	2	0	2
H0YE57	DHCR7	2.579	0.000186	7-dehydrocholesterol reductase	Cytoplasm	enzyme	2	0	2
P05026	ATP1B1	2.547	1.26e-05	ATPase Na+/K+ transporting subunit beta 1	Plasma Membrane	transporter	6	0	6
F6TB26	TDRKH	2.5	0.000782	tudor and KH domain containing	Cytoplasm	other	1	0	1
P01033	TIMP1	2.456	0.00355	TIMP metallopeptidase inhibitor 1	Extracellular Space	cytokine	4	0	4
E7EPA6	LAMB1	2.453	0.000189	laminin subunit beta 1	Extracellular Space	other	5	0	4
M0R376	STXBP2	2.43	1.55e-08	syntaxin binding protein 2	Plasma Membrane	transporter	1	0	1
A0A3B3ITU6	MOGS	2.37	0.00335	mannosyl-oligosaccharide glucosidase	Cytoplasm	enzyme	3	0	3
Q7LGA3-2	HS2ST1	2.368	1.66e-05	heparan sulfate 2-O-sulfotransferase 1	Cytoplasm	enzyme	6	0	6
H0YC89	CHID1	2.27	0.000737	chitinase domain containing 1	Extracellular Space	other	2	0	2
Q7LG56-3	RRM2B	2.24	1.09e-07	ribonucleotide reductase regulatory TP53 inducible subunit M2B	Nucleus	enzyme	1	0	1
A6PVC9	SEC63	2.228	0.000372	SEC63 homolog, protein translocation regulator	Cytoplasm	transporter	1	0	1
H3BN55	RAB27A	2.201	1.59e-06	RAB27A, member RAS oncogene family	Cytoplasm	enzyme	2	0	2
P17066	HSPA6	2.2	5.2e-05	heat shock protein family A (Hsp70) member 6	Nucleus	enzyme	11	1	1
F5H4M7	TMED3	2.196	0.000309	transmembrane p24 trafficking protein 3	Cytoplasm	transporter	1	0	1
Q9NX47	MARCHF5	2.193	0.000212	membrane associated ring-CH-type finger 5	Cytoplasm	enzyme	3	3	3
E9PDF6	MYO1B	2.185	5.31e-06	myosin IB	Cytoplasm	enzyme	14	0	14
A0A286YEZ8	HNRNPR	2.179	0.00198	heterogeneous nuclear ribonucleoprotein R	Nucleus	other	2	0	2
A0A087X226	UAP1L1	2.177	0.00551	UDP-N-acetylglucosamine pyrophosphorylase 1 like 1	Other	other	1	0	1
F5H6X2	MGST1	2.174	0.015	microsomal glutathione S-transferase 1	Cytoplasm	enzyme	2	0	2
Q9UBD5-3	ORC3	2.173	2.47e-07	origin recognition complex subunit 3	Nucleus	other	5	0	5
Q8NF37	LPCAT1	2.168	4.5e-05	lysophosphatidylcholine acyltransferase 1	Cytoplasm	enzyme	13	1	13
H3BQI7	HSDL1	2.167	0.00105	hydroxysteroid dehydrogenase like 1	Cytoplasm	enzyme	1	0	1
H7BXF6	PNPT1	2.164	0.000121	polyribonucleotide nucleotidyltransferase 1	Cytoplasm	enzyme	2	0	2
H0Y9U7	ACSL1	2.157	0.0222	acyl-CoA synthetase long chain family member 1	Cytoplasm	enzyme	3	0	3
E9PKQ5	CCDC90B	2.15	1.15e-07	coiled-coil domain containing 90B	Cytoplasm	other	1	0	1
A0A1W2PS48	RUVBL2	2.135	0.00341	RuvB like AAA ATPase 2	Nucleus	transcription regulator	1	0	1
A0A2R8YFH5	SEC23B	2.135	0.000673	SEC23 homolog B, COPII coat complex component	Extracellular Space	transporter	5	0	2
A0A286YFD6	RRM2	2.132	3.06e-07	ribonucleotide reductase regulatory subunit M2	Nucleus	enzyme	13	0	13
P27144	AK4	2.122	0.000116	adenylate kinase 4	Cytoplasm	kinase	4	1	4
E9PBY7	ZC3H11A	2.116	0.000548	zinc finger CCCH-type containing 11A	Nucleus	other	4	0	4
A8MTJ3	GNAT3	2.112	1.11e-05	G protein subunit alpha transducin 3	Plasma Membrane	enzyme	9	6	7
Q5JR91	KIF2C	2.097	1.83e-06	kinesin family member 2C	Nucleus	other	2	0	2
A0A590UK28	GNAS	2.094	9.61e-05	GNAS complex locus	Plasma Membrane	enzyme	2	0	2
P27449	ATP6V0C	2.084	0.0241	ATPase H+ transporting V0 subunit c	Cytoplasm	transporter	2	1	2
K7EK20	CARM1	2.076	0.000158	coactivator associated arginine methyltransferase 1	Nucleus	transcription regulator	2	0	2
A0A2R8Y755	SAMHD1	2.071	1.91e-06	SAM and HD domain containing deoxynucleoside triphosphate triphosphohydrolase 1	Nucleus	enzyme	3	0	3
F5GYQ2	TRMT112	2.067	0.0133	tRNA methyltransferase subunit 11-2	Cytoplasm	enzyme	3	0	3
Q13444	ADAM15	2.064	0.000125	ADAM metallopeptidase domain 15	Plasma Membrane	peptidase	2	0	2
G5E9A6	USP11	2.057	5.25e-06	ubiquitin specific peptidase 11	Nucleus	peptidase	12	0	11
Q96BH1	RNF25	2.046	0.000239	ring finger protein 25	Nucleus	transcription regulator	4	4	4
Q8N0X7	SPART	2.046	9.79e-05	spartin	Cytoplasm	other	5	5	5
Q5TC02	ATP1A1	2.034	0.00162	ATPase Na+/K+ transporting subunit alpha 1	Plasma Membrane	transporter	5	0	5
Q92526-3	CCT6B	2.031	0.00156	chaperonin containing TCP1 subunit 6B	Cytoplasm	other	5	0	5
K7EL66	MAPRE2	2.03	0.0134	microtubule associated protein RP/EB family member 2	Cytoplasm	other	2	0	2
H3BMB0	SF3B3	2.029	0.0142	splicing factor 3b subunit 3	Nucleus	other	1	0	1
F5H6Y0	VPS33A	2.016	3.05e-06	VPS33A core subunit of CORVET and HOPS complexes	Cytoplasm	transporter	2	0	2
Q9Y2D8	SSX2IP	2.009	9.71e-06	SSX family member 2 interacting protein	Plasma Membrane	other	2	0	2
A0A1B0GTU1	ZC3H11B	2.008	0.00152	zinc finger CCCH-type containing 11B	Other	other	2	0	2
K7EMU2	PRKAR1A	2.006	9.13e-06	protein kinase cAMP-dependent type I regulatory subunit alpha	Cytoplasm	kinase	3	0	1
P50454	SERPINH1	-2.007	6.63e-06	serpin family H member 1	Extracellular Space	other	25	0	25
E9PNB5	NASP	-2.012	0.004	nuclear autoantigenic sperm protein	Nucleus	other	3	0	3
A0A2R8YH90	TPM4	-2.02	0.000361	tropomyosin 4	Cytoplasm	other	18	0	5
H0YMA5	PCK2	-2.021	0.00153	phosphoenolpyruvate carboxykinase 2, mitochondrial	Cytoplasm	kinase	4	0	4
B7Z1I7	NRK	-2.03	0.00236	Nik related kinase	Other	kinase	2	0	2
U3KPS3	CNN2	-2.036	0.00104	calponin 2	Cytoplasm	other	2	0	1
Q16658	FSCN1	-2.037	3.76e-06	fascin actin-bundling protein 1	Cytoplasm	other	18	15	18
Q15154-3	PCM1	-2.05	0.00151	pericentriolar material 1	Cytoplasm	other	8	0	0
A0A087X1H5	ACAP2	-2.051	0.0487	ArfGAP with coiled-coil, ankyrin repeat and PH domains 2	Nucleus	other	4	0	4
P09488	GSTM1	-2.054	9.25e-07	glutathione S-transferase mu 1	Cytoplasm	enzyme	8	0	4
Q5T1M5-3	FKBP15	-2.06	0.0324	FKBP prolyl isomerase 15	Plasma Membrane	enzyme	1	0	1
Q5SSJ5	HP1BP3	-2.065	0.000643	heterochromatin protein 1 binding protein 3	Nucleus	other	15	0	15
Q8N6H7-2	ARFGAP2	-2.073	0.000638	ADP ribosylation factor GTPase activating protein 2	Nucleus	other	4	0	4
Q03013	GSTM4	-2.082	4.46e-06	glutathione S-transferase mu 4	Cytoplasm	enzyme	4	0	1
A0A3B3IU96	SLC25A24	-2.083	0.000171	solute carrier family 25 member 24	Cytoplasm	transporter	1	0	1
P0CB38	PABPC4L	-2.086	3.33e-06	poly(A) binding protein cytoplasmic 4 like	Other	other	2	0	2
Q8IWE2	FAM114A1	-2.088	0.00815	family with sequence similarity 114 member A1	Extracellular Space	other	1	0	1
A0A087WSZ2	ACTN3	-2.091	1.92e-05	actinin alpha 3 (gene/pseudogene)	Plasma Membrane	other	29	0	19
Q9NVP1	DDX18	-2.106	0.00399	DEAD-box helicase 18	Nucleus	enzyme	3	3	3
C9JUT4	LPP	-2.109	0.0102	LIM domain containing preferred translocation partner in lipoma	Nucleus	other	4	0	4
P02461-2	COL3A1	-2.116	0.000161	collagen type III alpha 1 chain	Extracellular Space	other	16	0	16
J3KRY8	ASPSCR1	-2.14	0.0097	ASPSCR1 tether for SLC2A4, UBX domain containing	Cytoplasm	other	3	0	3
A0A0A0MT58	TCEA2	-2.178	0.00178	transcription elongation factor A2	Nucleus	transcription regulator	2	0	2
H0YNH8	UACA	-2.2	0.00152	uveal autoantigen with coiled-coil domains and ankyrin repeats	Cytoplasm	other	8	0	8
Q5SVM7	RPS6KA1	-2.203	0.00771	ribosomal protein S6 kinase A1	Cytoplasm	kinase	1	0	1
P05091-2	ALDH2	-2.215	5.34e-05	aldehyde dehydrogenase 2 family member	Cytoplasm	enzyme	9	0	7
A0A0A0MRR7	SNRPC	-2.229	0.00136	small nuclear ribonucleoprotein polypeptide C	Nucleus	other	2	0	2
Q5JT44	UTRN	-2.233	6.35e-05	utrophin	Plasma Membrane	transmembrane receptor	1	0	0
A6XGL3	PRSS1	-2.259	0.0255	serine protease 1	Cytoplasm	peptidase	1	0	1
Q9BYE2	TMPRSS13	-2.259	0.0255	transmembrane serine protease 13	Other	peptidase	1	0	1
P48681	NES	-2.261	0.000883	nestin	Extracellular Space	other	23	23	23
Q8WX93-7	PALLD	-2.284	0.00501	palladin, cytoskeletal associated protein	Plasma Membrane	other	2	0	2
G3V582	GPHN	-2.297	0.00546	gephyrin	Plasma Membrane	enzyme	3	0	3
Q96HE7	ERO1A	-2.306	4.01e-08	endoplasmic reticulum oxidoreductase 1 alpha	Cytoplasm	enzyme	16	6	16
H7C1W6	CBS/CBSL	-2.314	0.000292	cystathionine beta-synthase	Cytoplasm	enzyme	3	0	3
H7C443	GARS1	-2.349	0.000198	glycyl-tRNA synthetase 1	Cytoplasm	enzyme	1	0	1
D6RCS6	TARS1	-2.353	8.41e-05	threonyl-tRNA synthetase 1	Nucleus	enzyme	2	0	2
H7C2E7	FLNA	-2.374	1.21e-06	filamin A	Cytoplasm	other	3	0	3
F5H6X6	GANAB	-2.398	0.000254	glucosidase II alpha subunit	Cytoplasm	enzyme	39	0	1
P48741	HSPA7	-2.491	1.41e-06	heat shock protein family A (Hsp70) member 7 (pseudogene)	Cytoplasm	other	5	0	0
O15488	GYG2	-2.535	0.000298	glycogenin 2	Cytoplasm	enzyme	4	0	4
C9WSJ3	HGF	-2.536	3.5e-08	hepatocyte growth factor	Extracellular Space	growth factor	5	0	5
Q9UKA9	PTBP2	-2.551	0.00169	polypyrimidine tract binding protein 2	Nucleus	other	4	0	2
Q53EL6	PDCD4	-2.589	0.00387	programmed cell death 4	Nucleus	other	3	0	3
H7C3F3	MTA1	-2.744	0.00147	metastasis associated 1	Nucleus	transcription regulator	2	0	1
A0A669KAU9	CUL4B	-3.375	0.000189	cullin 4B	Nucleus	other	1	0	1
F5GYB7	RECQL	-3.468	5.25e-08	RecQ like helicase	Nucleus	enzyme	2	0	2
F8WEW1	HAT1	-4.312	0.000547	histone acetyltransferase 1	Nucleus	enzyme	1	0	1
