# Supplementary material for: Reduced RBPMS Levels Promote Cell Proliferation and Decrease Cisplatin Sensitivity in Ovarian Cancer Cells
Source: Int J Mol Sci. 2022 Jan 4;23(1):535. doi: 10.3390/ijms23010535 (PMC8745614; doi:10.3390/ijms23010535)
Supplement: Supplementary file 1 [file ijms-23-00535-s001.zip › ijms-1512411-supplementary/data suplementaria sometida/RNAseq-Sup-Table S2.xlsx]

## Sheet: Up-regulated Genes
Ensembl_Id_version	Ensembl_Id	Gene_Symbol	Gene_Name	BaseMean	Unshrunk_LogFoldChange	Unshrunk_lfcSE	stat	Shrunken_LogFoldChange	Shrunken_lfcSE	P_value	Adj_p_value
ENSG00000139329.5	ENSG00000139329	LUM	lumican	587.913	4.2133	0.668924	6.29862	3.91421	0.809918	3.00304e-10	1.96292e-07
ENSG00000230426.4	ENSG00000230426	LINC01036	long intergenic non-protein coding RNA 1036	545.862	2.32679	0.374245	6.21728	2.19978	0.392015	5.05836e-10	2.8054e-07
ENSG00000165092.13	ENSG00000165092	ALDH1A1	aldehyde dehydrogenase 1 family member A1	186.437	4.38997	0.72049	6.09303	4.12477	0.768754	1.10793e-09	5.06932e-07
ENSG00000236333.4	ENSG00000236333			34.7717	7.10304	1.17612	6.03938	6.68066	1.20875	1.54711e-09	6.74172e-07
ENSG00000011465.17	ENSG00000011465	DCN	decorin	508.8	5.49408	0.967916	5.6762	5.04008	1.14052	1.37721e-08	4.77799e-06
ENSG00000135046.14	ENSG00000135046	ANXA1	annexin A1	396.314	3.85066	0.688595	5.59204	3.57159	0.749304	2.24414e-08	7.46767e-06
ENSG00000072657.8	ENSG00000072657	TRHDE	thyrotropin releasing hormone degrading enzyme	18.4603	4.71344	0.884772	5.32729	4.34452	0.930447	9.96874e-08	2.88369e-05
ENSG00000139287.13	ENSG00000139287	TPH2	tryptophan hydroxylase 2	24.6924	5.64398	1.05986	5.3252	5.13872	1.18487	1.00839e-07	2.88369e-05
ENSG00000149968.12	ENSG00000149968	MMP3	matrix metallopeptidase 3	3591.37	5.58238	1.07876	5.1748	4.93287	1.3972	2.28154e-07	6.14071e-05
ENSG00000106366.8	ENSG00000106366	SERPINE1	serpin family E member 1	205.565	1.51837	0.304837	4.98093	1.38971	0.319128	6.32807e-07	0.000142983
ENSG00000111799.21	ENSG00000111799	COL12A1	collagen type XII alpha 1 chain	346.076	3.12155	0.649615	4.80523	2.74591	0.780919	1.54573e-06	0.000317864
ENSG00000079459.13	ENSG00000079459	FDFT1	farnesyl-diphosphate farnesyltransferase 1	1574.71	3.07897	0.648186	4.75013	2.74408	0.731689	2.03287e-06	0.000395804
ENSG00000105855.10	ENSG00000105855	ITGB8	integrin subunit beta 8	34.5099	5.88149	1.26852	4.63651	5.20824	1.39659	3.54343e-06	0.000629643
ENSG00000112175.8	ENSG00000112175	BMP5	bone morphogenetic protein 5	16.6992	3.27202	0.721545	4.53475	2.86827	0.818486	5.76726e-06	0.000950923
ENSG00000154734.15	ENSG00000154734	ADAMTS1	ADAM metallopeptidase with thrombospondin type 1 motif 1	451.606	3.21335	0.717535	4.47832	2.67422	0.962051	7.52326e-06	0.00120781
ENSG00000183742.12	ENSG00000183742	MACC1	MET transcriptional regulator MACC1	13.8333	5.17808	1.15981	4.46461	4.59908	1.20768	8.02141e-06	0.00127659
ENSG00000233834.6	ENSG00000233834	LOC100506098	uncharacterized LOC100506098	7.45403	6.01691	1.35044	4.4555	5.61812	1.62175	8.36982e-06	0.00131111
ENSG00000171388.12	ENSG00000171388	APLN	apelin	48.0651	2.00143	0.449235	4.4552	1.77745	0.481593	8.38156e-06	0.00131111
ENSG00000164122.8	ENSG00000164122	ASB5	ankyrin repeat and SOCS box containing 5	18.0879	3.4058	0.771508	4.41448	2.905	0.929141	1.01255e-05	0.0015443
ENSG00000245648.2	ENSG00000245648	LOC101928100	uncharacterized LOC101928100	36.73	1.60273	0.371925	4.3093	1.40839	0.404066	1.63775e-05	0.00226534
ENSG00000111052.7	ENSG00000111052	LIN7A	lin-7 homolog A, crumbs cell polarity complex component	159.658	3.5684	0.82829	4.30816	2.7155	1.32656	1.64622e-05	0.00226534
ENSG00000229140.10	ENSG00000229140	CCDC26;LINC00977;LINC00976	CCDC26 long non-coding RNA;long intergenic non-protein coding RNA 977;long intergenic non-protein coding RNA 976	22.1007	3.0421	0.706878	4.30356	2.66942	0.757408	1.68073e-05	0.00229558
ENSG00000229090.2	ENSG00000229090			39.9968	4.43708	1.04206	4.25801	3.42659	1.5429	2.06259e-05	0.00265841
ENSG00000085276.18	ENSG00000085276	MECOM	MDS1 and EVI1 complex locus	14.7979	5.1041	1.20293	4.24305	4.14123	1.59393	2.20505e-05	0.00276417
ENSG00000166670.10	ENSG00000166670	MMP10	matrix metallopeptidase 10	7399.58	0.946527	0.224048	4.22467	0.849725	0.237388	2.39296e-05	0.00293933
ENSG00000065600.12	ENSG00000065600	PACC1	proton activated chloride channel 1	899.188	0.553274	0.131057	4.22162	0.500188	0.135117	2.42548e-05	0.00294836
ENSG00000163762.7	ENSG00000163762	TM4SF18	transmembrane 4 L six family member 18	103.681	3.1632	0.750699	4.21368	2.57515	0.995701	2.51243e-05	0.00299518
ENSG00000139263.11	ENSG00000139263	LRIG3	leucine rich repeats and immunoglobulin like domains 3	42.6904	3.21485	0.76845	4.18355	2.55826	1.04388	2.86986e-05	0.00324223
ENSG00000153064.12	ENSG00000153064	BANK1	B cell scaffold protein with ankyrin repeats 1	43.7604	3.86243	0.931054	4.14845	2.99573	1.35475	3.34732e-05	0.00369052
ENSG00000111305.19	ENSG00000111305	GSG1	germ cell associated 1	881.054	4.57776	1.11868	4.0921	3.17136	2.06571	4.27483e-05	0.00449419
ENSG00000154736.6	ENSG00000154736	ADAMTS5	ADAM metallopeptidase with thrombospondin type 1 motif 5	40.7351	3.81608	0.932826	4.09089	3.03228	1.26109	4.29726e-05	0.00449419
ENSG00000137285.10	ENSG00000137285	TUBB2B	tubulin beta 2B class IIb	74.0678	3.02624	0.74241	4.07624	2.51578	0.918806	4.5769e-05	0.00475945
ENSG00000176788.9	ENSG00000176788	BASP1	brain abundant membrane attached signal protein 1	109.88	3.45744	0.849904	4.06803	2.4954	1.3909	4.74117e-05	0.00486901
ENSG00000258998.2	ENSG00000258998			5.29563	4.47493	1.1003	4.06701	4.02347	1.48473	4.76206e-05	0.00486901
ENSG00000134531.10	ENSG00000134531	EMP1	epithelial membrane protein 1	17453.5	1.03821	0.257206	4.03648	0.907114	0.281098	5.42603e-05	0.00542662
ENSG00000178568.15	ENSG00000178568	ERBB4	erb-b2 receptor tyrosine kinase 4	22.7105	4.15218	1.03437	4.01422	3.44292	1.25982	5.96428e-05	0.00590045
ENSG00000165105.10	ENSG00000165105	RASEF	RAS and EF-hand domain containing	23.0664	4.65966	1.16195	4.0102	3.1219	2.16606	6.06666e-05	0.00596947
ENSG00000113369.9	ENSG00000113369	ARRDC3	arrestin domain containing 3	1187.44	1.10259	0.27635	3.98982	0.949188	0.30401	6.61234e-05	0.00639662
ENSG00000121101.15	ENSG00000121101	TEX14	testis expressed 14, intercellular bridge forming factor	54.7567	2.33702	0.586534	3.98445	1.90651	0.734339	6.76352e-05	0.00644719
ENSG00000174460.4	ENSG00000174460	ZCCHC12	zinc finger CCHC-type containing 12	14.2189	2.52919	0.635159	3.98198	2.16001	0.690196	6.83447e-05	0.00648106
ENSG00000138685.15	ENSG00000138685	FGF2	fibroblast growth factor 2	1414.75	1.48492	0.373973	3.97067	1.26559	0.417502	7.16709e-05	0.00669245
ENSG00000138639.18	ENSG00000138639	ARHGAP24	Rho GTPase activating protein 24	11.3379	4.17709	1.05706	3.95162	3.36802	1.31607	7.76252e-05	0.00703315
ENSG00000285875.1	ENSG00000285875			23.8983	1.71299	0.436717	3.92242	1.44802	0.487811	8.76633e-05	0.00782641
ENSG00000119900.9	ENSG00000119900	OGFRL1	opioid growth factor receptor like 1	721.891	4.42881	1.13407	3.90525	2.56885	3.03244	9.41276e-05	0.00828232
ENSG00000073282.13	ENSG00000073282	TP63	tumor protein p63	14.489	3.69312	0.946728	3.90093	2.98158	1.18739	9.5822e-05	0.00839107
ENSG00000233608.4	ENSG00000233608	TWIST2	twist family bHLH transcription factor 2	17.8454	3.85415	0.994859	3.87407	2.81922	1.55666	0.000107034	0.00906912
ENSG00000147408.14	ENSG00000147408	CSGALNACT1	chondroitin sulfate N-acetylgalactosaminyltransferase 1	174.619	2.1521	0.557227	3.86216	1.73159	0.701725	0.00011239	0.00939253
ENSG00000167779.9	ENSG00000167779	IGFBP6	insulin like growth factor binding protein 6	701.981	2.17715	0.568483	3.82975	1.74713	0.714962	0.000128273	0.0106229
ENSG00000184564.11	ENSG00000184564	SLITRK6	SLIT and NTRK like family member 6	26.7307	3.6713	0.964885	3.80491	3.06353	1.08977	0.000141859	0.0113873
ENSG00000135333.14	ENSG00000135333	EPHA7	EPH receptor A7	94.2037	2.82537	0.743309	3.80107	2.09807	1.09464	0.000144075	0.0115146
ENSG00000176170.13	ENSG00000176170	SPHK1	sphingosine kinase 1	1277.39	1.39034	0.372528	3.73218	1.13791	0.435142	0.000189828	0.0142387
ENSG00000165899.11	ENSG00000165899	OTOGL	otogelin like	41.2767	2.81964	0.757093	3.7243	2.0261	1.13179	0.00019586	0.0146312
ENSG00000203727.4	ENSG00000203727	SAMD5	sterile alpha motif domain containing 5	6.14472	3.30377	0.889025	3.71618	2.76191	1.08074	0.00020226	0.0148071
ENSG00000088756.12	ENSG00000088756	ARHGAP28	Rho GTPase activating protein 28	911.658	2.5592	0.689157	3.71352	1.92735	0.970381	0.000204394	0.0148445
ENSG00000109445.11	ENSG00000109445	ZNF330	zinc finger protein 330	1997.82	1.26456	0.342429	3.69291	1.04744	0.387211	0.000221698	0.015788
ENSG00000125148.7	ENSG00000125148	MT2A	metallothionein 2A	432.386	1.21183	0.328947	3.68398	1.00701	0.367905	0.000229624	0.016052
ENSG00000227502.3	ENSG00000227502	MROCKI	MARCKS cis regulating lncRNA promoter of cytokines and inflammation	25.1761	3.63723	0.991633	3.66793	2.43301	1.65699	0.000244527	0.0166947
ENSG00000178053.18	ENSG00000178053	MLF1	myeloid leukemia factor 1	1313.06	0.663815	0.181022	3.66704	0.569227	0.191941	0.000245376	0.0166947
ENSG00000232530.1	ENSG00000232530	LIF-AS1	LIF antisense RNA 1	13.3834	2.16942	0.592371	3.66226	1.77897	0.668792	0.000249997	0.0168836
ENSG00000134107.4	ENSG00000134107	BHLHE40	basic helix-loop-helix family member e40	943.202	1.98647	0.545198	3.64357	1.53208	0.707517	0.000268882	0.0178948
ENSG00000169429.11	ENSG00000169429	CXCL8	C-X-C motif chemokine ligand 8	13.8892	3.35274	0.921497	3.63836	2.55442	1.20286	0.000274383	0.0180826
ENSG00000013583.10	ENSG00000013583	HEBP1	heme binding protein 1	2021.31	0.988794	0.271814	3.63776	0.819411	0.300351	0.000275015	0.0180826
ENSG00000239282.7	ENSG00000239282	CASTOR1	cytosolic arginine sensor for mTORC1 subunit 1	27.7665	1.92876	0.530293	3.63717	1.53534	0.640567	0.000275655	0.0180826
ENSG00000244468.1	ENSG00000244468			25.9439	2.61091	0.72001	3.62621	1.97762	0.949445	0.000287615	0.0187998
ENSG00000113396.13	ENSG00000113396	SLC27A6	solute carrier family 27 member 6	39.6522	2.58157	0.712957	3.62094	1.90979	1.00041	0.000293536	0.0191185
ENSG00000173221.14	ENSG00000173221	GLRX	glutaredoxin	1556.18	1.81892	0.503174	3.6149	1.41834	0.63756	0.000300466	0.0194316
ENSG00000287001.1	ENSG00000287001			43.8605	1.74932	0.484228	3.61259	1.4204	0.557188	0.000303152	0.0195363
ENSG00000118257.16	ENSG00000118257	NRP2	neuropilin 2	30.0649	2.46247	0.681853	3.61144	1.88811	0.879191	0.000304506	0.0195546
ENSG00000179915.23	ENSG00000179915	NRXN1	neurexin 1	136.455	2.47608	0.687336	3.60243	1.7609	1.03169	0.00031526	0.0200769
ENSG00000286308.1	ENSG00000286308			11.7063	3.84642	1.06817	3.60095	2.63189	1.6073	0.000317054	0.0200786
ENSG00000164161.10	ENSG00000164161	HHIP	hedgehog interacting protein	7.11483	4.91953	1.36692	3.599	4.05519	1.47369	0.000319447	0.0201509
ENSG00000077264.15	ENSG00000077264	PAK3	p21 (RAC1) activated kinase 3	17.5733	3.55247	0.991237	3.58387	2.15149	2.00405	0.000338535	0.0210505
ENSG00000172183.15	ENSG00000172183	ISG20	interferon stimulated exonuclease gene 20	281.593	2.62317	0.732597	3.58064	1.7498	1.26008	0.000342752	0.0210505
ENSG00000168280.17	ENSG00000168280	KIF5C	kinesin family member 5C	234.274	2.7139	0.758489	3.57803	1.68663	1.46784	0.000346193	0.0211907
ENSG00000130829.18	ENSG00000130829	DUSP9	dual specificity phosphatase 9	423.44	0.487659	0.136523	3.57198	0.425896	0.140958	0.000354287	0.0215557
ENSG00000171223.6	ENSG00000171223	JUNB	JunB proto-oncogene, AP-1 transcription factor subunit	2202.68	0.750098	0.210005	3.57182	0.63364	0.225324	0.000354511	0.0215557
ENSG00000102683.7	ENSG00000102683	SGCG	sarcoglycan gamma	44.6519	2.80778	0.787319	3.56626	1.98996	1.19122	0.000362115	0.0218316
ENSG00000147257.14	ENSG00000147257	GPC3	glypican 3	182.231	2.21389	0.620854	3.56589	1.6254	0.867797	0.000362628	0.0218316
ENSG00000196611.5	ENSG00000196611	MMP1	matrix metallopeptidase 1	1218.1	1.23585	0.35101	3.52084	1.0082	0.393275	0.000430181	0.024527
ENSG00000121879.5	ENSG00000121879	PIK3CA	phosphatidylinositol-4,5-bisphosphate 3-kinase catalytic subunit alpha	1416.64	1.65963	0.471671	3.51862	1.28135	0.583454	0.0004338	0.0245972
ENSG00000273124.1	ENSG00000273124			12.3966	3.33636	0.948714	3.51672	2.46604	1.25569	0.000436918	0.0246045
ENSG00000146151.13	ENSG00000146151	HMGCLL1	3-hydroxymethyl-3-methylglutaryl-CoA lyase like 1	14.4494	3.53233	1.01423	3.48277	2.34557	1.62364	0.00049626	0.0266351
ENSG00000118508.5	ENSG00000118508	RAB32	RAB32, member RAS oncogene family	726.751	1.5503	0.447226	3.46647	1.19602	0.555404	0.000527331	0.0279745
ENSG00000185272.14	ENSG00000185272	RBM11	RNA binding motif protein 11	139.191	2.77769	0.802713	3.46038	1.75801	1.44147	0.00053942	0.0285331
ENSG00000117155.16	ENSG00000117155	SSX2IP	SSX family member 2 interacting protein	4024.64	1.73858	0.505472	3.43952	1.26682	0.697361	0.000582739	0.0297913
ENSG00000113594.10	ENSG00000113594	LIFR	LIF receptor subunit alpha	53.796	2.46428	0.71665	3.43862	1.66041	1.13527	0.000584696	0.0298081
ENSG00000120129.6	ENSG00000120129	DUSP1	dual specificity phosphatase 1	335.336	1.58383	0.461145	3.43455	1.21816	0.57483	0.000593536	0.0301747
ENSG00000005513.10	ENSG00000005513	SOX8	SRY-box transcription factor 8	83.9507	2.07354	0.604511	3.43012	1.55535	0.783759	0.000603321	0.0305595
ENSG00000229666.1	ENSG00000229666			22.3679	3.11474	0.908191	3.42961	2.02835	1.45832	0.000604444	0.0305595
ENSG00000120162.10	ENSG00000120162	MOB3B	MOB kinase activator 3B	90.4076	1.33902	0.390995	3.42465	1.04818	0.463943	0.000615591	0.0309521
ENSG00000286932.1	ENSG00000286932			8.78135	2.19826	0.642764	3.42001	1.71863	0.752499	0.00062619	0.0312226
ENSG00000164651.16	ENSG00000164651	SP8	Sp8 transcription factor	4.96435	4.39565	1.28554	3.41931	3.45041	1.50232	0.000627797	0.0312226
ENSG00000141968.8	ENSG00000141968	VAV1	vav guanine nucleotide exchange factor 1	118.74	2.41035	0.705129	3.41831	1.66903	1.06634	0.000630122	0.0312534
ENSG00000228630.5	ENSG00000228630	HOTAIR	HOX transcript antisense RNA	15.1822	2.79123	0.817823	3.41299	1.99636	1.12765	0.000642533	0.0316119
ENSG00000285548.1	ENSG00000285548			23.243	3.22683	0.946422	3.4095	2.21032	1.38729	0.000650819	0.0318483
ENSG00000115841.20	ENSG00000115841	RMDN2	regulator of microtubule dynamics 2	472.717	1.57921	0.463777	3.4051	1.20888	0.575975	0.0006614	0.0321337
ENSG00000112183.15	ENSG00000112183	RBM24	RNA binding motif protein 24	174.071	1.81447	0.533073	3.4038	1.355	0.69425	0.000664553	0.0321687
ENSG00000138347.15	ENSG00000138347	MYPN	myopalladin	46.1807	2.11854	0.622525	3.40314	1.64837	0.742349	0.000666152	0.0321687
ENSG00000169550.14	ENSG00000169550	MUC15	mucin 15, cell surface associated	979.878	1.375	0.404727	3.39735	1.05338	0.499328	0.000680421	0.0323456
ENSG00000109654.15	ENSG00000109654	TRIM2	tripartite motif containing 2	1456.77	1.46088	0.430115	3.3965	1.11765	0.521806	0.000682544	0.0323625
ENSG00000071242.12	ENSG00000071242	RPS6KA2	ribosomal protein S6 kinase A2	65.3047	2.68941	0.793771	3.38815	1.75337	1.33054	0.000703659	0.0331917
ENSG00000129354.11	ENSG00000129354	AP1M2	adaptor related protein complex 1 subunit mu 2	517.584	2.4264	0.71673	3.38537	1.50743	1.31931	0.000710821	0.0332794
ENSG00000163737.3	ENSG00000163737	PF4	platelet factor 4	27.1822	2.90184	0.857187	3.38531	2.08638	1.16797	0.000710973	0.0332794
ENSG00000115963.13	ENSG00000115963	RND3	Rho family GTPase 3	93.0257	2.35352	0.699447	3.36484	1.48966	1.22278	0.000765894	0.0351515
ENSG00000133104.14	ENSG00000133104	SPART	spartin	937.621	1.00821	0.299773	3.36325	0.79753	0.345799	0.00077031	0.0351515
ENSG00000281392.2	ENSG00000281392	LINC00506	long intergenic non-protein coding RNA 506	12.9315	3.30068	0.981577	3.36263	2.00037	1.7682	0.000772035	0.0351515
ENSG00000206432.4	ENSG00000206432	TMEM200C	transmembrane protein 200C	26.4248	2.91337	0.866463	3.36237	2.06572	1.21516	0.000772754	0.0351515
ENSG00000111912.20	ENSG00000111912	NCOA7	nuclear receptor coactivator 7	327.5	1.36709	0.410273	3.33215	1.03822	0.50538	0.000861782	0.0376423
ENSG00000259146.4	ENSG00000259146			841.787	2.27928	0.684385	3.33041	1.48125	1.12037	0.000867189	0.037699
ENSG00000185250.15	ENSG00000185250	PPIL6	peptidylprolyl isomerase like 6	67.7507	1.75825	0.529087	3.32317	1.27805	0.702932	0.000890009	0.0383955
ENSG00000163328.13	ENSG00000163328	GPR155	G protein-coupled receptor 155	92.1342	1.20269	0.362197	3.32053	0.930459	0.428291	0.000898473	0.0385102
ENSG00000162636.16	ENSG00000162636	FAM102B	family with sequence similarity 102 member B	885.53	1.23407	0.37183	3.3189	0.940497	0.453554	0.000903735	0.0386452
ENSG00000283098.2	ENSG00000283098			121.472	2.04226	0.61557	3.31768	1.44779	0.858489	0.000907699	0.0387243
ENSG00000148680.16	ENSG00000148680	HTR7	5-hydroxytryptamine receptor 7	108.282	2.57415	0.776264	3.31608	1.61935	1.37061	0.000912901	0.0388556
ENSG00000137959.16	ENSG00000137959	IFI44L	interferon induced protein 44 like	18.6089	2.65059	0.80373	3.29786	1.76424	1.2509	0.00097425	0.0404571
ENSG00000145428.14	ENSG00000145428	RNF175	ring finger protein 175	123.04	1.78725	0.541971	3.29769	1.29462	0.721103	0.000974843	0.0404571
ENSG00000120738.8	ENSG00000120738	EGR1	early growth response 1	3896.03	1.34734	0.409528	3.28999	1.04092	0.482574	0.0010019	0.0412062
ENSG00000001630.17	ENSG00000001630	CYP51A1	cytochrome P450 family 51 subfamily A member 1	64.7293	1.66639	0.506642	3.28909	1.22462	0.655424	0.00100511	0.0412291
ENSG00000243181.2	ENSG00000243181			62.0281	2.47119	0.754131	3.27687	1.79249	0.998394	0.00104964	0.0424073
ENSG00000007314.12	ENSG00000007314	SCN4A	sodium voltage-gated channel alpha subunit 4	20.9976	2.1671	0.66164	3.27535	1.53817	0.895058	0.00105533	0.0425432
ENSG00000177721.4	ENSG00000177721	ANXA2R	annexin A2 receptor	138.655	1.69679	0.518778	3.27074	1.21876	0.694382	0.00107265	0.0430253
ENSG00000248161.5	ENSG00000248161			57.3298	2.3301	0.714683	3.26032	1.45918	1.22426	0.00111286	0.0440857
ENSG00000169446.5	ENSG00000169446	MMGT1	membrane magnesium transporter 1	689.733	0.525394	0.161468	3.25386	0.440118	0.169009	0.00113847	0.0447728
ENSG00000169756.16	ENSG00000169756	LIMS1	LIM zinc finger domain containing 1	2285.46	0.919684	0.282926	3.25062	0.706999	0.324105	0.00115155	0.0450948
ENSG00000170873.18	ENSG00000170873	MTSS1	MTSS I-BAR domain containing 1	150.973	0.985813	0.303412	3.24909	0.766858	0.349861	0.00115773	0.0450948
ENSG00000147894.15	ENSG00000147894	C9orf72	C9orf72-SMCR8 complex subunit	810.168	2.20523	0.678728	3.24906	1.19753	1.70001	0.00115785	0.0450948
ENSG00000169064.12	ENSG00000169064	ZBBX	zinc finger B-box domain containing	31.6166	2.07495	0.638875	3.24781	1.47555	0.869426	0.00116295	0.0450948
ENSG00000077238.14	ENSG00000077238	IL4R	interleukin 4 receptor	322.318	0.764834	0.235786	3.24376	0.611727	0.261521	0.00117962	0.0454891
ENSG00000287559.1	ENSG00000287559			3.87122	3.24718	1.00188	3.24107	2.41874	1.21084	0.00119082	0.0456905
ENSG00000182809.10	ENSG00000182809	CRIP2	cysteine rich protein 2	1906.88	0.824347	0.255173	3.23054	0.647408	0.287779	0.00123556	0.047156
ENSG00000231742.6	ENSG00000231742	LINC01273	long intergenic non-protein coding RNA 1273	149.271	2.13265	0.660209	3.23027	1.41504	1.02111	0.00123674	0.047156
ENSG00000052802.13	ENSG00000052802	MSMO1	methylsterol monooxygenase 1	2393.33	1.75653	0.544081	3.22844	1.16055	0.836821	0.00124469	0.0473602
ENSG00000286116.1	ENSG00000286116			44.05	1.6633	0.515898	3.22409	1.22321	0.651508	0.00126376	0.0477878
ENSG00000175662.17	ENSG00000175662	TOM1L2	target of myb1 like 2 membrane trafficking protein	1612.87	1.84385	0.572267	3.22201	1.23972	0.848269	0.00127296	0.0478402
ENSG00000100592.15	ENSG00000100592	DAAM1	dishevelled associated activator of morphogenesis 1	221.494	1.32639	0.411805	3.22092	0.974537	0.516413	0.00127779	0.0478803
ENSG00000167912.6	ENSG00000167912	LOC100505501	uncharacterized LOC100505501	156.343	2.34958	0.729932	3.21891	1.34672	1.55271	0.0012868	0.0479097
ENSG00000123983.14	ENSG00000123983	ACSL3	acyl-CoA synthetase long chain family member 3	2618.6	0.761771	0.236815	3.21673	0.603615	0.264595	0.0012966	0.0481348
ENSG00000106537.8	ENSG00000106537	TSPAN13	tetraspanin 13	1737.09	1.97414	0.614746	3.21132	1.20086	1.12264	0.00132127	0.0489512
ENSG00000170775.2	ENSG00000170775	GPR37	G protein-coupled receptor 37	21.8047	2.2368	0.696941	3.20945	1.42398	1.13667	0.00132988	0.0491006
ENSG00000101955.15	ENSG00000101955	SRPX	sushi repeat containing protein X-linked	54.309	2.13918	0.666561	3.20928	1.52949	0.886781	0.00133067	0.0491006
ENSG00000235300.4	ENSG00000235300	THRA1/BTR	uncharacterized LOC105371807	12.7048	2.87947	0.898165	3.20595	1.80823	1.44653	0.00134616	0.0493136
ENSG00000130363.11	ENSG00000130363	RSPH3	radial spoke head 3	432.13	1.79209	0.55922	3.20463	1.21317	0.81872	0.00135238	0.0493136
ENSG00000100744.15	ENSG00000100744	GSKIP	GSK3B interacting protein	681.689	0.986205	0.307749	3.20458	0.757301	0.358371	0.00135261	0.0493136
ENSG00000140057.9	ENSG00000140057	AK7	adenylate kinase 7	154.352	2.20056	0.686816	3.20401	1.19267	1.73777	0.0013553	0.0493136
ENSG00000227517.7	ENSG00000227517	LINC01483	long intergenic non-protein coding RNA 1483	27.2294	3.1878	0.995463	3.20232	1.88846	1.92802	0.00136324	0.0495039
ENSG00000265055.2	ENSG00000265055			48.035	1.67424	0.524055	3.19478	1.2212	0.662357	0.00139936	0.0505928
ENSG00000169871.13	ENSG00000169871	TRIM56	tripartite motif containing 56	767.638	0.78142	0.244684	3.19359	0.61458	0.274169	0.00140514	0.0505928
ENSG00000155629.15	ENSG00000155629	PIK3AP1	phosphoinositide-3-kinase adaptor protein 1	246.1	2.09192	0.655052	3.19351	1.31157	1.10613	0.00140553	0.0505928
ENSG00000106993.12	ENSG00000106993	CDC37L1	cell division cycle 37 like 1	438.994	0.723645	0.226771	3.19108	0.575955	0.250003	0.0014174	0.0507419
ENSG00000257261.6	ENSG00000257261			204.23	1.14831	0.360247	3.18756	0.864026	0.431792	0.00143481	0.0508495
ENSG00000164292.13	ENSG00000164292	RHOBTB3	Rho related BTB domain containing 3	5750.12	1.57519	0.494241	3.18708	1.04589	0.736991	0.00143715	0.0508495
ENSG00000138829.12	ENSG00000138829	FBN2	fibrillin 2	652.185	1.12149	0.35193	3.18667	0.850334	0.417466	0.00143919	0.0508495
ENSG00000027697.14	ENSG00000027697	IFNGR1	interferon gamma receptor 1	335.956	0.851074	0.267267	3.18435	0.663223	0.3031	0.00145077	0.050866
ENSG00000104856.14	ENSG00000104856	RELB	RELB proto-oncogene, NF-kB subunit	498.023	0.836154	0.262789	3.18185	0.653517	0.296599	0.00146339	0.0512104
ENSG00000130522.5	ENSG00000130522	JUND	JunD proto-oncogene, AP-1 transcription factor subunit	5172.49	0.671222	0.211345	3.17596	0.538637	0.23	0.00149341	0.0518641
ENSG00000205129.8	ENSG00000205129	C4orf47	chromosome 4 open reading frame 47	81.682	1.97469	0.6232	3.16863	1.31518	0.931135	0.00153158	0.0524935
ENSG00000128294.16	ENSG00000128294	TPST2	tyrosylprotein sulfotransferase 2	560.571	0.622373	0.196434	3.16836	0.503787	0.211344	0.00153302	0.0524935
ENSG00000165475.15	ENSG00000165475	CRYL1	crystallin lambda 1	893.039	1.6193	0.511375	3.16656	1.10536	0.72611	0.00154251	0.0524935
ENSG00000139289.13	ENSG00000139289	PHLDA1	pleckstrin homology like domain family A member 1	397.8	0.949493	0.29985	3.16655	0.732936	0.342633	0.00154257	0.0524935
ENSG00000180263.14	ENSG00000180263	FGD6	FYVE, RhoGEF and PH domain containing 6	333.36	1.09854	0.347247	3.16357	0.825892	0.414456	0.00155849	0.0527132
ENSG00000171729.14	ENSG00000171729	TMEM51	transmembrane protein 51	201.385	1.3628	0.43113	3.16099	0.972249	0.561356	0.00157234	0.0527132
ENSG00000140961.13	ENSG00000140961	OSGIN1	oxidative stress induced growth inhibitor 1	157.891	1.53862	0.487769	3.1544	1.053	0.680604	0.0016083	0.0534211
ENSG00000229618.3	ENSG00000229618			13.3938	2.97515	0.945225	3.14756	1.99836	1.35589	0.00164641	0.054391
ENSG00000237854.3	ENSG00000237854			67.5267	1.37377	0.436777	3.14524	0.978172	0.566688	0.00165948	0.0546157
ENSG00000158023.10	ENSG00000158023	WDR66	WD repeat domain 66	95.3924	1.49589	0.476095	3.142	1.04551	0.643527	0.00167801	0.0549715
ENSG00000178607.16	ENSG00000178607	ERN1	endoplasmic reticulum to nucleus signaling 1	247.56	0.746077	0.237626	3.13971	0.584196	0.264967	0.00169114	0.0550269
ENSG00000026652.14	ENSG00000026652	AGPAT4	1-acylglycerol-3-phosphate O-acyltransferase 4	200.987	0.741508	0.236171	3.13971	0.583442	0.261468	0.00169117	0.0550269
ENSG00000135678.12	ENSG00000135678	CPM	carboxypeptidase M	62.8697	1.72496	0.550537	3.13324	1.16779	0.780104	0.0017289	0.0561033
ENSG00000065833.9	ENSG00000065833	ME1	malic enzyme 1	850.046	1.09749	0.351351	3.12363	0.802168	0.434111	0.00178635	0.0570396
ENSG00000075089.9	ENSG00000075089	ACTR6	actin related protein 6	2567.6	1.41659	0.453644	3.1227	0.982845	0.615032	0.00179203	0.0570396
ENSG00000266826.2	ENSG00000266826			5.16586	3.03469	0.972573	3.12027	2.15173	1.26995	0.00180686	0.0574118
ENSG00000240063.1	ENSG00000240063			11.5466	2.46246	0.789699	3.11822	1.71124	1.06428	0.00181945	0.0577115
ENSG00000111846.17	ENSG00000111846	GCNT2	glucosaminyl (N-acetyl) transferase 2 (I blood group)	23.6087	1.59413	0.512168	3.11251	1.11082	0.684862	0.00185502	0.0581387
ENSG00000102362.15	ENSG00000102362	SYTL4	synaptotagmin like 4	105.798	1.23665	0.397383	3.11199	0.906918	0.48639	0.00185833	0.0581387
ENSG00000278771.1	ENSG00000278771	RN7SL3	RNA component of signal recognition particle 7SL3	27.8398	2.05586	0.661258	3.10901	1.28061	1.11425	0.00187713	0.0584272
ENSG00000158792.16	ENSG00000158792	SPATA2L	spermatogenesis associated 2 like	1069.24	0.802808	0.258447	3.10628	0.614536	0.291264	0.00189458	0.0588314
ENSG00000124171.9	ENSG00000124171	PARD6B	par-6 family cell polarity regulator beta	780.055	0.813886	0.26258	3.09957	0.622685	0.300492	0.00193799	0.0598296
ENSG00000162729.14	ENSG00000162729	IGSF8	immunoglobulin superfamily member 8	1937.25	1.37586	0.444245	3.09708	0.954614	0.604267	0.00195435	0.0601152
ENSG00000005108.16	ENSG00000005108	THSD7A	thrombospondin type 1 domain containing 7A	9.83582	2.76896	0.895636	3.09161	1.4469	2.52929	0.00199072	0.0606227
ENSG00000116260.17	ENSG00000116260	QSOX1	quiescin sulfhydryl oxidase 1	3915.79	1.07557	0.34808	3.09	0.788435	0.424882	0.00200155	0.0608512
ENSG00000204950.4	ENSG00000204950	LRRC10B	leucine rich repeat containing 10B	38.9196	1.67851	0.543786	3.08671	1.10119	0.797553	0.00202385	0.0614269
ENSG00000011638.10	ENSG00000011638	TMEM159	transmembrane protein 159	94.7633	1.93707	0.627683	3.08606	1.0799	1.32006	0.00202826	0.0614588
ENSG00000179104.9	ENSG00000179104	TMTC2	transmembrane O-mannosyltransferase targeting cadherins 2	169.7	1.41153	0.45895	3.07557	0.941493	0.648985	0.00210102	0.0623222
ENSG00000260757.1	ENSG00000260757			32.5225	1.38396	0.451295	3.06664	0.973088	0.580831	0.00216477	0.0632748
ENSG00000066855.16	ENSG00000066855	MTFR1	mitochondrial fission regulator 1	1758.54	1.02218	0.333658	3.06354	0.742091	0.408753	0.00218732	0.0634426
ENSG00000034510.6	ENSG00000034510	TMSB10	thymosin beta 10	29420.9	1.34623	0.440214	3.05812	0.967073	0.552269	0.00222728	0.0640281
ENSG00000127507.18	ENSG00000127507	ADGRE2	adhesion G protein-coupled receptor E2	32.7553	2.03295	0.664949	3.0573	1.14793	1.31828	0.0022334	0.0640281
ENSG00000130066.16	ENSG00000130066	SAT1	spermidine/spermine N1-acetyltransferase 1	760.023	1.21147	0.396883	3.05247	0.865831	0.498859	0.0022697	0.0644376
ENSG00000137364.5	ENSG00000137364	TPMT	thiopurine S-methyltransferase	831.578	0.859829	0.281938	3.04971	0.641505	0.328723	0.00229059	0.064496
ENSG00000075945.13	ENSG00000075945	KIFAP3	kinesin associated protein 3	1105.8	1.0914	0.358103	3.04772	0.781138	0.447924	0.00230584	0.0646271
ENSG00000196139.14	ENSG00000196139	AKR1C3	aldo-keto reductase family 1 member C3	30.9658	1.75452	0.575992	3.04609	1.19525	0.787392	0.00231841	0.0648801
ENSG00000092208.17	ENSG00000092208	GEMIN2	gem nuclear organelle associated protein 2	757.366	0.991649	0.325658	3.04506	0.7292	0.388749	0.00232633	0.0649776
ENSG00000170632.14	ENSG00000170632	ARMC10	armadillo repeat containing 10	684.05	0.703574	0.23108	3.04472	0.545922	0.257064	0.002329	0.0649776
ENSG00000160791.13	ENSG00000160791	CCR5	C-C motif chemokine receptor 5 (gene/pseudogene)	33.0992	1.37305	0.452229	3.03617	0.978113	0.567873	0.00239601	0.0662633
ENSG00000163755.8	ENSG00000163755	HPS3	HPS3 biogenesis of lysosomal organelles complex 2 subunit 1	568.91	0.889009	0.292894	3.03525	0.658934	0.342052	0.00240334	0.0662633
ENSG00000147251.15	ENSG00000147251	DOCK11	dedicator of cytokinesis 11	132.033	0.980337	0.323005	3.03506	0.714219	0.38967	0.0024049	0.0662633
ENSG00000179855.8	ENSG00000179855	GIPC3	GIPC PDZ domain containing family member 3	168.956	1.80252	0.594176	3.03366	0.933124	1.55118	0.0024161	0.0662633
ENSG00000146425.11	ENSG00000146425	DYNLT1	dynein light chain Tctex-type 1	2136.71	1.0912	0.359703	3.03361	0.789974	0.439471	0.00241649	0.0662633
ENSG00000164023.14	ENSG00000164023	SGMS2	sphingomyelin synthase 2	283.184	1.75809	0.579603	3.03326	0.933818	1.34523	0.00241927	0.0662633
ENSG00000088992.18	ENSG00000088992	TESC	tescalcin	78.5272	1.21981	0.402249	3.03247	0.857062	0.512403	0.00242558	0.0662633
ENSG00000167778.9	ENSG00000167778	SPRYD3	SPRY domain containing 3	721.4	0.921498	0.303979	3.03146	0.677607	0.362821	0.00243378	0.0662633
ENSG00000187556.7	ENSG00000187556	NANOS3	nanos C2HC-type zinc finger 3	16.2985	1.73923	0.573947	3.0303	1.20407	0.759019	0.00244314	0.0662633
ENSG00000186480.13	ENSG00000186480	INSIG1	insulin induced gene 1	1813.72	1.65409	0.546682	3.02568	0.850549	1.35667	0.00248072	0.0667679
ENSG00000165626.17	ENSG00000165626	BEND7	BEN domain containing 7	239.595	0.96762	0.320181	3.02211	0.704779	0.38496	0.00251023	0.0668884
ENSG00000171867.16	ENSG00000171867	PRNP	prion protein	1264.89	0.833523	0.275812	3.02207	0.626077	0.317197	0.00251054	0.0668884
ENSG00000223552.1	ENSG00000223552			8.1497	2.1564	0.714493	3.01809	1.51007	0.91776	0.00254377	0.0674727
ENSG00000144485.11	ENSG00000144485	HES6	hes family bHLH transcription factor 6	939.361	1.222	0.405188	3.01588	0.842319	0.532565	0.00256236	0.0678672
ENSG00000139278.10	ENSG00000139278	GLIPR1	GLI pathogenesis related 1	40.6784	1.4134	0.46938	3.01121	0.986896	0.602446	0.00260212	0.068531
ENSG00000110697.13	ENSG00000110697	PITPNM1	phosphatidylinositol transfer protein membrane associated 1	953.064	0.511283	0.169795	3.01117	0.41419	0.178858	0.0026024	0.068531
ENSG00000127528.5	ENSG00000127528	KLF2	Kruppel like factor 2	559.507	1.46483	0.487015	3.00777	0.922057	0.745955	0.00263173	0.0688241
ENSG00000275325.4	ENSG00000275325			58.64	1.46785	0.488032	3.0077	0.944607	0.714039	0.00263233	0.0688241
ENSG00000092820.18	ENSG00000092820	EZR	ezrin	6856.61	1.67599	0.557333	3.00717	0.910211	1.18115	0.00263695	0.0688467
ENSG00000196748.10	ENSG00000196748	CLPSL2	colipase like 2	26.6165	1.41709	0.471315	3.00667	0.976191	0.615671	0.00264127	0.0688612
ENSG00000138675.16	ENSG00000138675	FGF5	fibroblast growth factor 5	4.59247	2.69722	0.897442	3.00545	1.83531	1.20511	0.00265185	0.0689333
ENSG00000117143.13	ENSG00000117143	UAP1	UDP-N-acetylglucosamine pyrophosphorylase 1	2816.23	0.791631	0.263646	3.00264	0.593695	0.303051	0.00267653	0.0691891
ENSG00000181004.10	ENSG00000181004	BBS12	Bardet-Biedl syndrome 12	185.13	0.788913	0.262808	3.00185	0.59689	0.297163	0.00268341	0.0692691
ENSG00000154511.12	ENSG00000154511	DIPK1A	divergent protein kinase domain 1A	436.777	0.657334	0.219035	3.00104	0.507707	0.240682	0.00269056	0.0693559
ENSG00000081087.15	ENSG00000081087	OSTM1	osteoclastogenesis associated transmembrane protein 1	644.674	0.72472	0.241586	2.99984	0.552715	0.271349	0.0027012	0.0695322
ENSG00000154640.14	ENSG00000154640	BTG3	BTG anti-proliferation factor 3	1851.42	0.87821	0.293632	2.99085	0.641566	0.349303	0.002782	0.0711119
ENSG00000120306.11	ENSG00000120306	CYSTM1	cysteine rich transmembrane module containing 1	1353.28	1.45731	0.487579	2.98888	0.922166	0.735537	0.00280006	0.071422
ENSG00000204520.13	ENSG00000204520	MICA	MHC class I polypeptide-related sequence A	410.522	1.26461	0.423219	2.98809	0.825614	0.597247	0.00280731	0.0714596
ENSG00000026297.15	ENSG00000026297	RNASET2	ribonuclease T2	575.437	1.42783	0.478544	2.98369	0.894712	0.73098	0.00284796	0.0720189
ENSG00000166823.5	ENSG00000166823	MESP1	mesoderm posterior bHLH transcription factor 1	314.24	1.75069	0.587581	2.97949	0.926048	1.36652	0.00288726	0.0724865
ENSG00000006062.17	ENSG00000006062	MAP3K14	mitogen-activated protein kinase kinase kinase 14	582.556	1.25544	0.421812	2.9763	0.850142	0.563133	0.00291747	0.0730446
ENSG00000183248.12	ENSG00000183248	PRR36	proline rich 36	493.735	1.75562	0.590662	2.97229	0.951706	1.28901	0.00295584	0.0734967
ENSG00000128342.5	ENSG00000128342	LIF	LIF interleukin 6 family cytokine	1454.32	1.69563	0.57081	2.97057	0.886649	1.33903	0.00297249	0.0735573
ENSG00000243176.6	ENSG00000243176			82.4789	0.609678	0.205251	2.9704	0.478135	0.222039	0.00297413	0.0735573
ENSG00000184203.8	ENSG00000184203	PPP1R2	protein phosphatase 1 regulatory inhibitor subunit 2	1217.89	0.494529	0.166633	2.96777	0.400404	0.175038	0.00299964	0.0738889
ENSG00000205542.11	ENSG00000205542	TMSB4X	thymosin beta 4 X-linked	131055	0.965492	0.325633	2.96497	0.692591	0.394747	0.00302713	0.074266
ENSG00000143322.21	ENSG00000143322	ABL2	ABL proto-oncogene 2, non-receptor tyrosine kinase	912.616	0.507164	0.17108	2.96449	0.407598	0.180531	0.00303187	0.0742828
ENSG00000153132.13	ENSG00000153132	CLGN	calmegin	626.466	0.938505	0.316905	2.96147	0.672084	0.384072	0.00306175	0.074357
ENSG00000163001.11	ENSG00000163001	CFAP36	cilia and flagella associated protein 36	1193.16	0.993491	0.335496	2.96126	0.6999	0.415734	0.00306383	0.074357
ENSG00000006327.13	ENSG00000006327	TNFRSF12A	TNF receptor superfamily member 12A	1851.33	1.35185	0.456555	2.96098	0.853397	0.677368	0.00306666	0.074357
ENSG00000259020.3	ENSG00000259020			6.50593	2.4434	0.825284	2.96067	1.65945	1.08608	0.00306968	0.074357
ENSG00000125968.9	ENSG00000125968	ID1	inhibitor of DNA binding 1, HLH protein	3481.28	0.755296	0.255243	2.95912	0.567846	0.28789	0.00308518	0.074357
ENSG00000180758.12	ENSG00000180758	GPR157	G protein-coupled receptor 157	309.24	1.02013	0.344752	2.95904	0.714908	0.430998	0.00308603	0.074357
ENSG00000125812.16	ENSG00000125812	GZF1	GDNF inducible zinc finger protein 1	603.684	0.885403	0.299615	2.95513	0.638207	0.358511	0.00312533	0.0750654
ENSG00000135241.17	ENSG00000135241	PNPLA8	patatin like phospholipase domain containing 8	525.506	0.97667	0.330827	2.95221	0.69035	0.407224	0.00315509	0.0755681
ENSG00000198853.12	ENSG00000198853	RUSC2	RUN and SH3 domain containing 2	894.177	0.77531	0.262747	2.95079	0.563597	0.302802	0.00316964	0.0755681
ENSG00000144655.15	ENSG00000144655	CSRNP1	cysteine and serine rich nuclear protein 1	514.749	1.30859	0.443638	2.94969	0.855101	0.622023	0.00318095	0.0756075
ENSG00000125266.8	ENSG00000125266	EFNB2	ephrin B2	14.0667	2.25092	0.763456	2.94833	1.5364	1.0205	0.00319499	0.075706
ENSG00000030110.13	ENSG00000030110	BAK1	BCL2 antagonist/killer 1	626.079	0.586768	0.199112	2.94692	0.458054	0.215588	0.00320956	0.075706
ENSG00000171310.11	ENSG00000171310	CHST11	carbohydrate sulfotransferase 11	325.78	0.862343	0.292708	2.94609	0.623104	0.348889	0.00321819	0.075706
ENSG00000156011.17	ENSG00000156011	PSD3	pleckstrin and Sec7 domain containing 3	2261.33	1.60266	0.544642	2.94259	0.922578	0.979787	0.00325476	0.0760199
ENSG00000160712.13	ENSG00000160712	IL6R	interleukin 6 receptor	252.372	1.4789	0.502875	2.94089	0.867686	0.846098	0.00327274	0.0760822
ENSG00000164465.18	ENSG00000164465	DCBLD1	discoidin, CUB and LCCL domain containing 1	374.101	1.24588	0.423972	2.93859	0.803174	0.600623	0.00329713	0.0763848
ENSG00000169826.8	ENSG00000169826	CSGALNACT2	chondroitin sulfate N-acetylgalactosaminyltransferase 2	554.96	0.496631	0.169032	2.93808	0.39876	0.177848	0.00330248	0.0764122
ENSG00000143845.15	ENSG00000143845	ETNK2	ethanolamine kinase 2	178.979	0.578443	0.197356	2.93096	0.451049	0.212724	0.00337916	0.0779891
ENSG00000288018.1	ENSG00000288018			19.1671	2.08434	0.712375	2.9259	1.15034	1.42061	0.00343459	0.0784768
ENSG00000148426.13	ENSG00000148426	PROSER2	proline and serine rich 2	284.451	0.679551	0.232402	2.92403	0.51512	0.257989	0.00345528	0.0786548
ENSG00000088002.11	ENSG00000088002	SULT2B1	sulfotransferase family 2B member 1	81.0919	1.731	0.593805	2.9151	1.01783	1.01824	0.00355576	0.0793925
ENSG00000163006.12	ENSG00000163006	CCDC138	coiled-coil domain containing 138	1461.78	1.29516	0.444859	2.91139	0.826346	0.639403	0.00359829	0.0797287
ENSG00000230109.1	ENSG00000230109	LINC02643	long intergenic non-protein coding RNA 2643	7.00529	2.37707	0.81747	2.90784	1.34126	1.50531	0.00363937	0.0801959
ENSG00000083937.9	ENSG00000083937	CHMP2B	charged multivesicular body protein 2B	2214.14	0.909623	0.312996	2.90618	0.638583	0.382779	0.0036587	0.0802603
ENSG00000164796.18	ENSG00000164796	CSMD3	CUB and Sushi multiple domains 3	24.6349	1.65965	0.571212	2.90549	0.936327	1.05414	0.00366681	0.0802603
ENSG00000095794.19	ENSG00000095794	CREM	cAMP responsive element modulator	1562.29	1.29063	0.444393	2.90425	0.792716	0.674627	0.0036813	0.0802603
ENSG00000238287.1	ENSG00000238287			30.7013	1.52855	0.526696	2.90215	0.943137	0.795056	0.00370615	0.0802603
ENSG00000154639.19	ENSG00000154639	CXADR	CXADR Ig-like cell adhesion molecule	935.961	1.51774	0.522984	2.90208	0.741932	1.35898	0.00370698	0.0802603
ENSG00000121900.19	ENSG00000121900	TMEM54	transmembrane protein 54	923.646	0.9507	0.327595	2.90206	0.670446	0.399053	0.00370717	0.0802603
ENSG00000169967.16	ENSG00000169967	MAP3K2	mitogen-activated protein kinase kinase kinase 2	1326.4	1.04121	0.359132	2.89925	0.699571	0.467141	0.00374062	0.0804983
ENSG00000177738.4	ENSG00000177738	LOC648987	uncharacterized LOC648987	99.3005	0.819439	0.283069	2.89484	0.593524	0.329385	0.00379353	0.0811088
ENSG00000178105.11	ENSG00000178105	DDX10	DEAD-box helicase 10	2073.49	0.901293	0.311456	2.89381	0.638238	0.375401	0.00380602	0.0812048
ENSG00000197885.10	ENSG00000197885	NKIRAS1	NFKB inhibitor interacting Ras like 1	423.247	0.851593	0.294412	2.89252	0.60738	0.351477	0.00382167	0.0812809
ENSG00000197265.9	ENSG00000197265	GTF2E2	general transcription factor IIE subunit 2	2270.71	0.721124	0.249613	2.88897	0.531706	0.284537	0.00386506	0.0817873
ENSG00000286156.1	ENSG00000286156			165.828	0.755229	0.261507	2.88799	0.555498	0.298087	0.0038771	0.0819385
ENSG00000165434.8	ENSG00000165434	PGM2L1	phosphoglucomutase 2 like 1	151.802	1.26684	0.439079	2.88523	0.799237	0.629669	0.0039113	0.0819589
ENSG00000154380.17	ENSG00000154380	ENAH	ENAH actin regulator	13102	1.06617	0.369536	2.88516	0.709257	0.485743	0.00391211	0.0819589
ENSG00000198417.7	ENSG00000198417	MT1F	metallothionein 1F	62.2145	1.46282	0.507015	2.88516	0.872137	0.80491	0.00391213	0.0819589
ENSG00000172667.11	ENSG00000172667	ZMAT3	zinc finger matrin-type 3	1652.65	1.11269	0.385716	2.88473	0.750704	0.499456	0.00391746	0.0819589
ENSG00000029639.11	ENSG00000029639	TFB1M	transcription factor B1, mitochondrial	507.022	1.23267	0.428011	2.87999	0.768441	0.624153	0.00397687	0.082619
ENSG00000154645.14	ENSG00000154645	CHODL	chondrolectin	25.9458	1.42261	0.49423	2.87845	0.912121	0.693273	0.00399637	0.0827393
ENSG00000150991.15	ENSG00000150991	UBC	ubiquitin C	17104.9	0.500618	0.173961	2.87775	0.398757	0.182994	0.00400522	0.0828288
ENSG00000160813.7	ENSG00000160813	PPP1R35	protein phosphatase 1 regulatory subunit 35	619.997	0.942407	0.327949	2.87364	0.653593	0.403023	0.00405773	0.0834434
ENSG00000034152.18	ENSG00000034152	MAP2K3	mitogen-activated protein kinase kinase 3	1555.33	0.963267	0.335309	2.87277	0.65174	0.426232	0.00406885	0.0835029
ENSG00000049860.14	ENSG00000049860	HEXB	hexosaminidase subunit beta	3201.26	1.06165	0.369566	2.8727	0.691151	0.49945	0.00406975	0.0835029
ENSG00000135298.14	ENSG00000135298	ADGRB3	adhesion G protein-coupled receptor B3	138.389	1.04001	0.362208	2.87131	0.69326	0.470627	0.00408771	0.0836064
ENSG00000072133.11	ENSG00000072133	RPS6KA6	ribosomal protein S6 kinase A6	391.383	0.734656	0.255866	2.87125	0.539916	0.290925	0.00408849	0.0836064
ENSG00000232533.1	ENSG00000232533			144.248	1.09836	0.383052	2.86739	0.725432	0.504677	0.00413871	0.0837519
ENSG00000261220.2	ENSG00000261220			8.63936	2.24887	0.784545	2.86647	1.32991	1.29003	0.00415077	0.0837519
ENSG00000113070.8	ENSG00000113070	HBEGF	heparin binding EGF like growth factor	86.1375	1.36888	0.477661	2.86579	0.793016	0.780621	0.00415968	0.0837519
ENSG00000138303.17	ENSG00000138303	ASCC1	activating signal cointegrator 1 complex subunit 1	1592.13	0.869785	0.303757	2.86342	0.60603	0.369567	0.00419092	0.0841489
ENSG00000156140.10	ENSG00000156140	ADAMTS3	ADAM metallopeptidase with thrombospondin type 1 motif 3	1557.86	0.660178	0.230579	2.86313	0.493642	0.256656	0.0041948	0.0841489
ENSG00000173258.12	ENSG00000173258	ZNF483	zinc finger protein 483	80.0262	1.28706	0.449566	2.8629	0.788474	0.668184	0.00419779	0.0841489
ENSG00000223753.2	ENSG00000223753			5.40025	2.37898	0.831529	2.86097	1.48671	1.21827	0.00422342	0.0844462
ENSG00000115762.16	ENSG00000115762	PLEKHB2	pleckstrin homology domain containing B2	2233.37	1.00203	0.350431	2.85941	0.661873	0.457245	0.00424432	0.0845691
ENSG00000107796.13	ENSG00000107796	ACTA2	actin alpha 2, smooth muscle	4245.49	1.45332	0.508921	2.8557	0.871408	0.808273	0.0042942	0.0852413
ENSG00000174021.11	ENSG00000174021	GNG5	G protein subunit gamma 5	437.923	0.907981	0.318191	2.85357	0.622572	0.394684	0.00432309	0.085561
ENSG00000214022.11	ENSG00000214022	REPIN1	replication initiator 1	3696.91	0.665097	0.233083	2.85348	0.492833	0.261977	0.00432433	0.085561
ENSG00000156103.16	ENSG00000156103	MMP16	matrix metallopeptidase 16	785.977	1.31561	0.461291	2.85202	0.747386	0.774353	0.00434427	0.0856777
ENSG00000152056.17	ENSG00000152056	AP1S3	adaptor related protein complex 1 subunit sigma 3	666.337	1.24214	0.435876	2.84975	0.763374	0.642184	0.00437536	0.0860128
ENSG00000101222.12	ENSG00000101222	SPEF1	sperm flagellar 1	46.195	1.04792	0.368053	2.84721	0.712779	0.459434	0.00441044	0.0863426
ENSG00000171862.11	ENSG00000171862	PTEN	phosphatase and tensin homolog	948.742	0.85638	0.3011	2.84417	0.603192	0.363461	0.00445271	0.0866951
ENSG00000196911.10	ENSG00000196911	KPNA5	karyopherin subunit alpha 5	521.426	1.04335	0.366981	2.84307	0.686473	0.483096	0.00446813	0.086903
ENSG00000162734.12	ENSG00000162734	PEA15	proliferation and apoptosis adaptor protein 15	1409.19	0.478598	0.168441	2.84134	0.379799	0.176552	0.00449251	0.0870994
ENSG00000137269.15	ENSG00000137269	LRRC1	leucine rich repeat containing 1	740.112	1.32273	0.466546	2.83516	0.746263	0.794627	0.0045803	0.0881897
ENSG00000135605.13	ENSG00000135605	TEC	tec protein tyrosine kinase	142.14	1.3581	0.479048	2.83501	0.755594	0.833954	0.00458247	0.0881897
ENSG00000164983.7	ENSG00000164983	TMEM65	transmembrane protein 65	600.054	0.817444	0.288658	2.83188	0.570968	0.345627	0.00462757	0.0887399
ENSG00000068366.19	ENSG00000068366	ACSL4	acyl-CoA synthetase long chain family member 4	1178.68	1.14828	0.406012	2.8282	0.698085	0.594077	0.00468107	0.0894289
ENSG00000143367.16	ENSG00000143367	TUFT1	tuftelin 1	618.846	0.67452	0.238884	2.82363	0.494302	0.269602	0.00474837	0.0902436
ENSG00000232527.8	ENSG00000232527	LINC02802	long intergenic non-protein coding RNA 2802	70.8284	1.42128	0.503439	2.82315	0.768314	0.927999	0.00475546	0.0902666
ENSG00000165169.11	ENSG00000165169	DYNLT3	dynein light chain Tctex-type 3	680.723	1.27951	0.453425	2.82188	0.729706	0.743271	0.00477424	0.0902666
ENSG00000102265.12	ENSG00000102265	TIMP1	TIMP metallopeptidase inhibitor 1	31011.8	1.55251	0.550954	2.81786	1.39902	0.687042	0.0048345	0.0906846
ENSG00000073150.13	ENSG00000073150	PANX2	pannexin 2	147.436	1.35202	0.47996	2.81694	0.749189	0.832734	0.00484838	0.0906846
ENSG00000085831.15	ENSG00000085831	TTC39A	tetratricopeptide repeat domain 39A	951.07	1.21721	0.432179	2.81645	0.69434	0.696064	0.0048558	0.0906846
ENSG00000110660.15	ENSG00000110660	SLC35F2	solute carrier family 35 member F2	1514.27	1.36748	0.486822	2.80899	0.592131	1.49617	0.00496966	0.0918735
ENSG00000158850.15	ENSG00000158850	B4GALT3	beta-1,4-galactosyltransferase 3	2168.91	0.539001	0.191906	2.80867	0.416736	0.205426	0.00497473	0.0918744
ENSG00000221968.9	ENSG00000221968	FADS3	fatty acid desaturase 3	488.268	0.740615	0.263997	2.80539	0.52613	0.307219	0.00502551	0.0922924
ENSG00000111911.7	ENSG00000111911	HINT3	histidine triad nucleotide binding protein 3	713.105	1.13176	0.403659	2.80376	0.671332	0.603384	0.00505102	0.0922924
ENSG00000119927.14	ENSG00000119927	GPAM	glycerol-3-phosphate acyltransferase, mitochondrial	372.654	0.70194	0.250367	2.80365	0.510733	0.284946	0.0050528	0.0922924
ENSG00000067064.11	ENSG00000067064	IDI1	isopentenyl-diphosphate delta isomerase 1	3706.62	1.27518	0.455058	2.80225	0.651914	0.876332	0.00507477	0.0923222
ENSG00000183032.11	ENSG00000183032	SLC25A21	solute carrier family 25 member 21	214.56	0.774593	0.276688	2.79951	0.550079	0.321551	0.00511796	0.0924375
ENSG00000163754.17	ENSG00000163754	GYG1	glycogenin 1	1403.96	0.651553	0.232835	2.79834	0.47849	0.259917	0.00513657	0.0924375
ENSG00000067082.15	ENSG00000067082	KLF6	Kruppel like factor 6	1088.2	1.00714	0.359912	2.79828	0.651122	0.47458	0.00513755	0.0924375
ENSG00000170088.14	ENSG00000170088	TMEM192	transmembrane protein 192	764.569	0.646444	0.231019	2.79823	0.474393	0.258541	0.00513839	0.0924375
ENSG00000066583.12	ENSG00000066583	ISOC1	isochorismatase domain containing 1	1304.86	1.10782	0.396286	2.79551	0.672733	0.570796	0.00518183	0.0928835
ENSG00000055211.14	ENSG00000055211	GINM1	glycoprotein integral membrane 1	824.253	0.916409	0.327826	2.79542	0.605422	0.417234	0.00518327	0.0928835
ENSG00000100196.11	ENSG00000100196	KDELR3	KDEL endoplasmic reticulum protein retention receptor 3	597.247	1.0984	0.393395	2.7921	0.660857	0.5716	0.00523675	0.0928835
ENSG00000130164.13	ENSG00000130164	LDLR	low density lipoprotein receptor	1731.61	1.27186	0.455773	2.79055	0.605788	0.980537	0.00526188	0.0929829
ENSG00000105711.12	ENSG00000105711	SCN1B	sodium voltage-gated channel beta subunit 1	105.93	0.882712	0.316475	2.7892	0.593553	0.39135	0.00528377	0.0929829
ENSG00000107338.10	ENSG00000107338	SHB	SH2 domain containing adaptor protein B	91.9297	1.05146	0.377009	2.78896	0.67067	0.504079	0.0052877	0.0929829
ENSG00000183625.15	ENSG00000183625	CCR3	C-C motif chemokine receptor 3	22.4297	1.43306	0.513845	2.78889	0.80292	0.878476	0.00528885	0.0929829
ENSG00000138709.19	ENSG00000138709	LARP1B	La ribonucleoprotein 1B	1106.25	0.634522	0.227673	2.78698	0.459607	0.253927	0.00532013	0.0931761
ENSG00000109466.14	ENSG00000109466	KLHL2	kelch like family member 2	487.358	0.703036	0.252473	2.7846	0.500888	0.290142	0.00535932	0.0935046
ENSG00000240216.7	ENSG00000240216			4.14432	2.41124	0.867202	2.78049	1.36207	1.55491	0.00542771	0.0941685
ENSG00000198960.11	ENSG00000198960	ARMCX6	armadillo repeat containing X-linked 6	1440.12	1.32321	0.475978	2.77997	0.688767	0.91329	0.00543633	0.0941685
ENSG00000180901.11	ENSG00000180901	KCTD2	potassium channel tetramerization domain containing 2	705.707	0.595487	0.214336	2.77829	0.443514	0.234872	0.00546455	0.0942622
ENSG00000010318.21	ENSG00000010318	PHF7	PHD finger protein 7	211.062	0.742195	0.267287	2.77677	0.524126	0.309832	0.00549014	0.0946145
ENSG00000119782.14	ENSG00000119782	FKBP1B	FKBP prolyl isomerase 1B	86.1581	0.960477	0.346486	2.77205	0.633956	0.437834	0.00557045	0.095497
ENSG00000271913.7	ENSG00000271913	LOC105378083	uncharacterized LOC105378083	37.4677	1.34122	0.484009	2.77107	0.794636	0.736644	0.00558729	0.0956582
ENSG00000159733.13	ENSG00000159733	ZFYVE28	zinc finger FYVE-type containing 28	52.5631	1.51435	0.546657	2.7702	0.692014	1.71958	0.00560212	0.0958224
ENSG00000005059.16	ENSG00000005059	MCUB	mitochondrial calcium uniporter dominant negative beta subunit	1414.54	1.20265	0.434866	2.76556	0.662291	0.71993	0.00568253	0.0964765
ENSG00000117280.13	ENSG00000117280	RAB29	RAB29, member RAS oncogene family	1207.69	0.594379	0.214975	2.76488	0.442369	0.234736	0.00569439	0.0965717
ENSG00000134824.14	ENSG00000134824	FADS2	fatty acid desaturase 2	3641.98	1.0323	0.373404	2.76456	0.618755	0.533098	0.00569994	0.0965717
ENSG00000164683.17	ENSG00000164683	HEY1	hes related family bHLH transcription factor with YRPW motif 1	654.074	1.06654	0.385901	2.76377	0.627193	0.56814	0.0057137	0.0965717
ENSG00000186625.14	ENSG00000186625	KATNA1	katanin catalytic subunit A1	723.16	0.987563	0.357683	2.761	0.630914	0.471141	0.0057624	0.0969041
ENSG00000170340.11	ENSG00000170340	B3GNT2	UDP-GlcNAc:betaGal beta-1,3-N-acetylglucosaminyltransferase 2	565.554	0.80608	0.291954	2.76098	0.546618	0.353646	0.00576275	0.0969041
ENSG00000182952.5	ENSG00000182952	HMGN4	high mobility group nucleosomal binding domain 4	2727.57	0.787748	0.285362	2.76052	0.536544	0.34375	0.00577087	0.0969041
ENSG00000153982.11	ENSG00000153982	GDPD1	glycerophosphodiester phosphodiesterase domain containing 1	265.304	1.1927	0.432058	2.7605	0.704939	0.648756	0.00577126	0.0969041
ENSG00000134996.11	ENSG00000134996	OSTF1	osteoclast stimulating factor 1	713.96	1.17571	0.42618	2.75871	0.650953	0.692296	0.005803	0.0972326
ENSG00000151835.16	ENSG00000151835	SACS	sacsin molecular chaperone	2282.61	1.26493	0.458628	2.75808	0.659832	0.844588	0.00581414	0.0972326
ENSG00000135686.13	ENSG00000135686	KLHL36	kelch like family member 36	1124.95	0.695504	0.252628	2.75308	0.493626	0.289418	0.00590378	0.0980499
ENSG00000138698.14	ENSG00000138698	RAP1GDS1	Rap1 GTPase-GDP dissociation stimulator 1	1983.13	0.688893	0.250417	2.75098	0.487986	0.287517	0.0059417	0.0982985
ENSG00000271601.4	ENSG00000271601	LIX1L	limb and CNS expressed 1 like	2232.1	0.791634	0.287787	2.75077	0.541792	0.343852	0.00594561	0.0982985
ENSG00000100290.3	ENSG00000100290	BIK	BCL2 interacting killer	41.8328	1.3229	0.481521	2.74733	0.718315	0.8269	0.00600826	0.0985447
ENSG00000112357.13	ENSG00000112357	PEX7	peroxisomal biogenesis factor 7	319.201	0.915955	0.33342	2.74715	0.599717	0.421721	0.00601157	0.0985447
ENSG00000070540.13	ENSG00000070540	WIPI1	WD repeat domain, phosphoinositide interacting 1	286.462	1.13188	0.412293	2.74534	0.660595	0.616937	0.00604484	0.0985447
ENSG00000099999.14	ENSG00000099999	RNF215	ring finger protein 215	829.191	0.613157	0.223376	2.74495	0.445093	0.247192	0.00605203	0.0985447
ENSG00000180354.16	ENSG00000180354	MTURN	maturin, neural progenitor differentiation regulator homolog	276.045	0.723231	0.263633	2.74332	0.508033	0.30438	0.00608212	0.0986835
ENSG00000135299.17	ENSG00000135299	ANKRD6	ankyrin repeat domain 6	170.487	0.751379	0.274094	2.74132	0.520727	0.320717	0.00611931	0.0989361
ENSG00000125457.14	ENSG00000125457	MIF4GD	MIF4G domain containing	751.241	1.15289	0.421958	2.73224	0.638996	0.677062	0.00629054	0.100462
ENSG00000125046.15	ENSG00000125046	SSUH2	ssu-2 homolog	9.50647	1.68319	0.616264	2.73129	0.935587	1.05917	0.00630874	0.100577
ENSG00000122378.14	ENSG00000122378	PRXL2A	peroxiredoxin like 2A	1496.8	0.720525	0.264049	2.72876	0.499239	0.308453	0.0063573	0.10086
ENSG00000124766.6	ENSG00000124766	SOX4	SRY-box transcription factor 4	4018.67	1.31925	0.483794	2.72689	0.695959	0.894676	0.00639353	0.10086
ENSG00000099256.19	ENSG00000099256	PRTFDC1	phosphoribosyl transferase domain containing 1	162.726	1.04048	0.381649	2.72627	0.624939	0.533643	0.00640553	0.10089
ENSG00000204052.4	ENSG00000204052	LRRC73	leucine rich repeat containing 73	126.339	1.24646	0.45729	2.72575	0.652164	0.81393	0.00641562	0.100962
ENSG00000133985.3	ENSG00000133985	TTC9	tetratricopeptide repeat domain 9	160.817	1.24776	0.457947	2.72469	0.533645	1.09427	0.00643622	0.100963
ENSG00000102393.10	ENSG00000102393	GLA	galactosidase alpha	1603.4	1.01657	0.373137	2.7244	0.608743	0.527119	0.00644189	0.100963
ENSG00000115310.18	ENSG00000115310	RTN4	reticulon 4	5126.87	0.605458	0.222399	2.72239	0.441454	0.246069	0.00648115	0.101154
ENSG00000023445.14	ENSG00000023445	BIRC3	baculoviral IAP repeat containing 3	140.947	1.33848	0.492227	2.71923	0.680921	0.963265	0.0065434	0.101662
ENSG00000278730.1	ENSG00000278730			276.225	0.650146	0.239237	2.71758	0.464289	0.269167	0.00657606	0.101909
ENSG00000100526.20	ENSG00000100526	CDKN3	cyclin dependent kinase inhibitor 3	1261.42	0.712415	0.262501	2.71395	0.493569	0.305252	0.00664863	0.102186
ENSG00000165410.14	ENSG00000165410	CFL2	cofilin 2	7342.06	1.29257	0.476439	2.71297	0.417338	1.43881	0.00666823	0.102186
ENSG00000196655.11	ENSG00000196655	TRAPPC4	trafficking protein particle complex 4	1361.64	0.976957	0.36034	2.71121	0.607349	0.480313	0.00670382	0.102469
ENSG00000142871.17	ENSG00000142871	CCN1	cellular communication network factor 1	4494.64	0.960541	0.354349	2.71072	0.622921	0.450591	0.00671371	0.102481
ENSG00000154917.11	ENSG00000154917	RAB6B	RAB6B, member RAS oncogene family	807.481	0.732231	0.270277	2.70919	0.500687	0.318165	0.00674483	0.102627
ENSG00000166707.11	ENSG00000166707	ZCCHC18	zinc finger CCHC-type containing 18	32.189	1.17665	0.434656	2.70708	0.690808	0.632225	0.0067877	0.102767
ENSG00000147883.12	ENSG00000147883	CDKN2B	cyclin dependent kinase inhibitor 2B	224.215	1.27523	0.471097	2.70694	0.524494	1.28409	0.00679063	0.102767
ENSG00000171224.9	ENSG00000171224	FAM241B	family with sequence similarity 241 member B	636.007	0.892607	0.329823	2.70632	0.562178	0.42719	0.00680337	0.102767
ENSG00000260448.6	ENSG00000260448			48.6619	1.00172	0.370581	2.70311	0.617149	0.495381	0.00686945	0.103307
ENSG00000095587.9	ENSG00000095587	TLL2	tolloid like 2	75.7421	0.96012	0.355489	2.70084	0.607649	0.459441	0.00691641	0.103384
ENSG00000133131.15	ENSG00000133131	MORC4	MORC family CW-type zinc finger 4	683.964	1.10607	0.409586	2.70046	0.582095	0.675848	0.00692428	0.103384
ENSG00000287158.1	ENSG00000287158			12.2542	1.67259	0.619408	2.70031	0.838372	1.46383	0.00692759	0.103384
ENSG00000134058.12	ENSG00000134058	CDK7	cyclin dependent kinase 7	1245.78	0.774093	0.286684	2.70017	0.533039	0.3434	0.00693049	0.103384
ENSG00000006459.11	ENSG00000006459	KDM7A	lysine demethylase 7A	345.891	1.19097	0.441089	2.70007	0.542704	0.902581	0.00693256	0.103384
ENSG00000140199.11	ENSG00000140199	SLC12A6	solute carrier family 12 member 6	967.386	1.14711	0.424875	2.69987	0.57923	0.752534	0.00693667	0.103384
ENSG00000185753.13	ENSG00000185753	CXorf38	chromosome X open reading frame 38	607.181	0.801894	0.297434	2.69604	0.528681	0.363573	0.00701701	0.103786
ENSG00000135540.11	ENSG00000135540	NHSL1	NHS like 1	153.422	1.2242	0.454084	2.69598	0.560809	0.961375	0.00701809	0.103786
ENSG00000100485.12	ENSG00000100485	SOS2	SOS Ras/Rho guanine nucleotide exchange factor 2	669.581	0.738932	0.274096	2.69589	0.500725	0.325263	0.00702009	0.103786
ENSG00000162433.15	ENSG00000162433	AK4	adenylate kinase 4	840.449	1.21657	0.451278	2.69583	0.540296	0.991345	0.00702125	0.103786
ENSG00000114790.13	ENSG00000114790	ARHGEF26	Rho guanine nucleotide exchange factor 26	76.2076	0.895284	0.332127	2.69561	0.579459	0.415796	0.00702608	0.103786
ENSG00000157500.12	ENSG00000157500	APPL1	adaptor protein, phosphotyrosine interacting with PH domain and leucine zipper 1	1381.32	0.557279	0.206806	2.69469	0.413791	0.224312	0.0070454	0.103904
ENSG00000023892.11	ENSG00000023892	DEF6	DEF6 guanine nucleotide exchange factor	755.147	1.12931	0.41939	2.69274	0.563557	0.744749	0.00708676	0.104412
ENSG00000132825.7	ENSG00000132825	PPP1R3D	protein phosphatase 1 regulatory subunit 3D	238.081	0.930115	0.345443	2.69253	0.571497	0.460008	0.00709128	0.104412
ENSG00000005238.19	ENSG00000005238	FAM214B	family with sequence similarity 214 member B	526.359	0.79658	0.296101	2.69024	0.525081	0.359029	0.00714016	0.104879
ENSG00000051382.8	ENSG00000051382	PIK3CB	phosphatidylinositol-4,5-bisphosphate 3-kinase catalytic subunit beta	1021.68	0.9165	0.341075	2.68709	0.563174	0.455107	0.00720768	0.105448
ENSG00000106605.11	ENSG00000106605	BLVRA	biliverdin reductase A	1842.27	0.899138	0.334789	2.68568	0.558212	0.431207	0.0072382	0.10581
ENSG00000182107.6	ENSG00000182107	TMEM30B	transmembrane protein 30B	2924	1.16146	0.4326	2.68484	0.50732	0.894708	0.00725636	0.10599
ENSG00000101193.8	ENSG00000101193	GID8	GID complex subunit 8 homolog	2510.55	0.537535	0.200411	2.68217	0.386536	0.214804	0.00731467	0.106417
ENSG00000141854.9	ENSG00000141854	MISP3	MISP family member 3	405.563	0.921597	0.343721	2.68124	0.571147	0.450756	0.00733498	0.106516
ENSG00000226067.7	ENSG00000226067			150.756	1.34043	0.500222	2.67968	0.569641	1.49501	0.00736932	0.106516
ENSG00000112367.10	ENSG00000112367	FIG4	FIG4 phosphoinositide 5-phosphatase	518.303	1.15396	0.430801	2.67864	0.561507	0.791694	0.00739216	0.106516
ENSG00000164754.14	ENSG00000164754	RAD21	RAD21 cohesin complex component	13084.1	0.664987	0.248382	2.67727	0.462847	0.28554	0.00742241	0.106516
ENSG00000076554.15	ENSG00000076554	TPD52	tumor protein D52	2107.04	0.596636	0.222948	2.67613	0.431953	0.246021	0.00744788	0.106516
ENSG00000272369.1	ENSG00000272369			44.8334	1.39684	0.52197	2.67609	0.565033	1.99216	0.00744855	0.106516
ENSG00000146205.13	ENSG00000146205	ANO7	anoctamin 7	83.5233	0.893841	0.334084	2.6755	0.560197	0.429193	0.00746183	0.106516
ENSG00000113580.15	ENSG00000113580	NR3C1	nuclear receptor subfamily 3 group C member 1	8.90833	1.42902	0.534225	2.67493	0.788857	0.880827	0.00747439	0.106516
ENSG00000131187.9	ENSG00000131187	F12	coagulation factor XII	546.556	1.1985	0.448088	2.6747	0.487419	1.0297	0.00747966	0.106516
ENSG00000147509.14	ENSG00000147509	RGS20	regulator of G protein signaling 20	819.693	0.851374	0.318356	2.67428	0.534475	0.405966	0.00748896	0.106516
ENSG00000114166.8	ENSG00000114166	KAT2B	lysine acetyltransferase 2B	231.765	0.968622	0.362325	2.67335	0.577757	0.49656	0.00750977	0.106516
ENSG00000183837.9	ENSG00000183837	PNMA3	PNMA family member 3	147.006	0.637702	0.238601	2.67267	0.449949	0.268301	0.00752511	0.106516
ENSG00000143590.14	ENSG00000143590	EFNA3	ephrin A3	163.556	0.82704	0.309622	2.67113	0.534592	0.382417	0.00755967	0.106696
ENSG00000075643.6	ENSG00000075643	MOCOS	molybdenum cofactor sulfurase	136.822	0.844861	0.316298	2.67109	0.541766	0.394919	0.0075605	0.106696
ENSG00000163040.14	ENSG00000163040	CCDC74A	coiled-coil domain containing 74A	817.503	1.16094	0.434637	2.67106	0.567584	0.799925	0.0075612	0.106696
ENSG00000273008.1	ENSG00000273008			72.3744	1.09294	0.409296	2.67029	0.639116	0.585312	0.0075786	0.106859
ENSG00000144199.11	ENSG00000144199	FAHD2B	fumarylacetoacetate hydrolase domain containing 2B	519.984	0.776031	0.29113	2.66558	0.513281	0.349884	0.00768551	0.107456
ENSG00000182749.5	ENSG00000182749	PAQR7	progestin and adipoQ receptor family member 7	507.565	0.557141	0.209125	2.66415	0.40856	0.226371	0.00771828	0.107517
ENSG00000196456.13	ENSG00000196456	ZNF775	zinc finger protein 775	467.573	0.806404	0.303447	2.65748	0.519386	0.374579	0.00787269	0.10793
ENSG00000167508.12	ENSG00000167508	MVD	mevalonate diphosphate decarboxylase	1984.19	1.01397	0.381605	2.65712	0.574103	0.555748	0.00788111	0.10793
ENSG00000051620.11	ENSG00000051620	HEBP2	heme binding protein 2	958.021	0.954448	0.359436	2.6554	0.564941	0.493223	0.00792133	0.107975
ENSG00000133731.10	ENSG00000133731	IMPA1	inositol monophosphatase 1	935.836	0.576445	0.217085	2.65539	0.416584	0.237913	0.00792157	0.107975
ENSG00000135541.21	ENSG00000135541	AHI1	Abelson helper integration site 1	565.127	0.939239	0.353786	2.65482	0.547811	0.489197	0.007935	0.107975
ENSG00000102096.9	ENSG00000102096	PIM2	Pim-2 proto-oncogene, serine/threonine kinase	707.924	1.00258	0.377842	2.65343	0.55145	0.561378	0.00796794	0.108343
ENSG00000153936.17	ENSG00000153936	HS2ST1	heparan sulfate 2-O-sulfotransferase 1	3178.45	0.990697	0.374309	2.64673	0.548418	0.551159	0.00812731	0.109466
ENSG00000104549.12	ENSG00000104549	SQLE	squalene epoxidase	1955.7	0.882855	0.333657	2.646	0.527616	0.444728	0.00814507	0.109466
ENSG00000168438.15	ENSG00000168438	CDC40	cell division cycle 40	686.889	0.621559	0.235081	2.64402	0.437789	0.262793	0.00819269	0.109687
ENSG00000198818.10	ENSG00000198818	SFT2D1	SFT2 domain containing 1	1238.26	0.742975	0.281062	2.64345	0.492328	0.333897	0.00820652	0.109712
ENSG00000141446.11	ENSG00000141446	ESCO1	establishment of sister chromatid cohesion N-acetyltransferase 1	1038.07	0.514363	0.194613	2.64301	0.386488	0.20822	0.00821723	0.109775
ENSG00000174939.11	ENSG00000174939	ASPHD1	aspartate beta-hydroxylase domain containing 1	2457.76	0.623515	0.236317	2.63847	0.433822	0.263822	0.00832822	0.110236
ENSG00000267510.1	ENSG00000267510			25.1024	1.07943	0.409123	2.63839	0.624023	0.583112	0.00833002	0.110236
ENSG00000108666.10	ENSG00000108666	C17orf75	chromosome 17 open reading frame 75	693.695	0.619708	0.235144	2.63545	0.435526	0.262681	0.0084027	0.110595
ENSG00000183762.12	ENSG00000183762	KREMEN1	kringle containing transmembrane protein 1	531.899	0.670344	0.25442	2.63479	0.458139	0.289945	0.00841884	0.110595
ENSG00000106733.21	ENSG00000106733	NMRK1	nicotinamide riboside kinase 1	333.255	1.03065	0.391199	2.6346	0.576059	0.572273	0.00842357	0.110595
ENSG00000165233.18	ENSG00000165233	CARD19	caspase recruitment domain family member 19	617.047	0.601249	0.228284	2.63378	0.428372	0.252607	0.0084441	0.110705
ENSG00000137267.6	ENSG00000137267	TUBB2A	tubulin beta 2A class IIa	372.921	1.02843	0.390588	2.63303	0.561452	0.585652	0.00846259	0.110807
ENSG00000050344.9	ENSG00000050344	NFE2L3	nuclear factor, erythroid 2 like 3	523.989	0.757757	0.287795	2.63298	0.495997	0.345508	0.00846404	0.110807
ENSG00000214357.8	ENSG00000214357	NEURL1B	neuralized E3 ubiquitin protein ligase 1B	192.274	0.929989	0.353482	2.63093	0.535518	0.487173	0.00851504	0.111236
ENSG00000120265.17	ENSG00000120265	PCMT1	protein-L-isoaspartate (D-aspartate) O-methyltransferase	1620.8	0.902508	0.343352	2.62853	0.530241	0.463738	0.00857557	0.1113
ENSG00000233223.3	ENSG00000233223	LOC100996842	uncharacterized LOC100996842	192.029	0.98509	0.374798	2.62832	0.561575	0.531981	0.0085807	0.1113
ENSG00000130956.14	ENSG00000130956	HABP4	hyaluronan binding protein 4	1397.5	0.970677	0.369798	2.62489	0.536499	0.536395	0.00866782	0.111875
ENSG00000134294.14	ENSG00000134294	SLC38A2	solute carrier family 38 member 2	13221.5	0.878368	0.334916	2.62265	0.518629	0.446797	0.00872482	0.112328
ENSG00000136052.9	ENSG00000136052	SLC41A2	solute carrier family 41 member 2	117.529	0.979215	0.373553	2.62135	0.558476	0.525288	0.00875815	0.112328
ENSG00000099625.13	ENSG00000099625	CBARP	CACN subunit beta associated regulatory protein	654.2	1.08248	0.413108	2.62033	0.502493	0.729317	0.00878444	0.112507
ENSG00000108395.14	ENSG00000108395	TRIM37	tripartite motif containing 37	1198.93	0.666198	0.254367	2.61904	0.443564	0.293189	0.00881769	0.112775
ENSG00000096654.15	ENSG00000096654	ZNF184	zinc finger protein 184	610.52	1.1199	0.427659	2.61866	0.498933	0.807496	0.00882747	0.112821
ENSG00000099377.14	ENSG00000099377	HSD3B7	hydroxy-delta-5-steroid dehydrogenase, 3 beta- and steroid delta-isomerase 7	385.066	1.07732	0.411734	2.61655	0.539367	0.685566	0.00888243	0.113175
ENSG00000108828.16	ENSG00000108828	VAT1	vesicle amine transport 1	4802.46	0.742347	0.283754	2.61617	0.481194	0.342394	0.00889227	0.113175
ENSG00000173917.10	ENSG00000173917	HOXB2	homeobox B2	1358.15	0.5175	0.197921	2.61468	0.382623	0.211086	0.0089311	0.113579
ENSG00000219545.11	ENSG00000219545	UMAD1	UBAP1-MVB12-associated (UMA) domain containing 1	473.002	0.601595	0.230136	2.61409	0.42357	0.254996	0.00894661	0.113579
ENSG00000113356.12	ENSG00000113356	POLR3G	RNA polymerase III subunit G	648.385	1.11029	0.424787	2.61377	0.507441	0.778107	0.00895503	0.113579
ENSG00000154079.6	ENSG00000154079	SDHAF4	succinate dehydrogenase complex assembly factor 4	777.634	0.854021	0.327251	2.60968	0.527325	0.415702	0.00906265	0.114389
ENSG00000135953.11	ENSG00000135953	MFSD9	major facilitator superfamily domain containing 9	366.253	0.6271	0.240417	2.60839	0.435426	0.271165	0.00909704	0.114665
ENSG00000106780.9	ENSG00000106780	MEGF9	multiple EGF like domains 9	354.359	0.915654	0.351108	2.6079	0.528751	0.477839	0.00911003	0.114696
ENSG00000166311.10	ENSG00000166311	SMPD1	sphingomyelin phosphodiesterase 1	358.426	0.894597	0.343102	2.60738	0.527796	0.456555	0.00912376	0.114696
ENSG00000082458.12	ENSG00000082458	DLG3	discs large MAGUK scaffold protein 3	1041.97	0.679569	0.260636	2.60735	0.454191	0.302625	0.00912453	0.114696
ENSG00000135622.13	ENSG00000135622	SEMA4F	ssemaphorin 4F	746.191	0.928004	0.356064	2.60628	0.522736	0.497007	0.00915311	0.11474
ENSG00000185015.8	ENSG00000185015	CA13	carbonic anhydrase 13	94.5768	0.943329	0.362407	2.60295	0.528386	0.508254	0.00924249	0.115072
ENSG00000118620.13	ENSG00000118620	ZNF430	zinc finger protein 430	350.435	0.657276	0.252944	2.59851	0.443193	0.29031	0.00936298	0.116179
ENSG00000104998.4	ENSG00000104998	IL27RA	interleukin 27 receptor subunit alpha	977.067	0.724073	0.278732	2.59774	0.466118	0.33439	0.00938405	0.116281
ENSG00000151468.11	ENSG00000151468	CCDC3	coiled-coil domain containing 3	210.1	1.13983	0.439433	2.59386	0.414153	0.861873	0.00949039	0.11683
ENSG00000186577.14	ENSG00000186577	SMIM29	small integral membrane protein 29	385.396	1.05004	0.404827	2.5938	0.48783	0.688676	0.00949219	0.11683
ENSG00000170345.10	ENSG00000170345	FOS	Fos proto-oncogene, AP-1 transcription factor subunit	666.143	1.09447	0.422146	2.59264	0.566799	0.681202	0.00952424	0.11696
ENSG00000173334.4	ENSG00000173334	TRIB1	tribbles pseudokinase 1	208.623	0.677096	0.261162	2.59263	0.453485	0.300378	0.00952454	0.11696
ENSG00000183145.9	ENSG00000183145	RIPPLY3	ripply transcriptional repressor 3	464.907	1.17793	0.454548	2.59144	0.385929	0.891193	0.00955761	0.116972
ENSG00000276386.1	ENSG00000276386			22.6913	0.990789	0.382356	2.59127	0.562787	0.532591	0.0095622	0.116972
ENSG00000255282.6	ENSG00000255282	WTAPP1	Wilms tumor 1 associated protein pseudogene 1	84.1186	0.879037	0.339272	2.59095	0.54041	0.429921	0.00957113	0.116972
ENSG00000171953.16	ENSG00000171953	ATPAF2	ATP synthase mitochondrial F1 complex assembly factor 2	670.504	0.693282	0.267694	2.58983	0.457479	0.311984	0.0096022	0.116995
ENSG00000154721.15	ENSG00000154721	JAM2	junctional adhesion molecule 2	75.6038	1.18287	0.45697	2.5885	0.551758	0.872191	0.00963955	0.116995
ENSG00000135972.9	ENSG00000135972	MRPS9	mitochondrial ribosomal protein S9	1191.92	0.973936	0.376264	2.58843	0.503828	0.566381	0.00964134	0.116995
ENSG00000117758.14	ENSG00000117758	STX12	syntaxin 12	1102.31	0.668133	0.258212	2.58754	0.443936	0.299266	0.00966646	0.116995
ENSG00000112335.15	ENSG00000112335	SNX3	sorting nexin 3	3603.9	0.685456	0.265071	2.58593	0.447287	0.308874	0.00971154	0.116995
ENSG00000141034.9	ENSG00000141034	GID4	GID complex subunit 4 homolog	737.019	0.619245	0.239492	2.58566	0.423742	0.269644	0.00971919	0.116995
ENSG00000198380.12	ENSG00000198380	GFPT1	glutamine--fructose-6-phosphate transaminase 1	1981.44	0.56196	0.217409	2.58481	0.398051	0.238144	0.00974327	0.116995
ENSG00000174953.14	ENSG00000174953	DHX36	DEAH-box helicase 36	1337.62	0.688305	0.266661	2.5812	0.453317	0.310675	0.00984572	0.117441
ENSG00000109107.14	ENSG00000109107	ALDOC	aldolase, fructose-bisphosphate C	739.048	0.979316	0.379427	2.58104	0.494824	0.580368	0.00985034	0.117441
ENSG00000169241.19	ENSG00000169241	SLC50A1	solute carrier family 50 member 1	2286.29	0.843571	0.326868	2.58077	0.501213	0.423805	0.00985816	0.117441
ENSG00000077150.20	ENSG00000077150	NFKB2	nuclear factor kappa B subunit 2	2225.65	0.918984	0.356193	2.58002	0.501463	0.502831	0.00987947	0.117441
ENSG00000104884.15	ENSG00000104884	ERCC2	ERCC excision repair 2, TFIIH core complex helicase subunit	2257.79	0.926423	0.359101	2.57984	0.494084	0.516736	0.00988457	0.117441
ENSG00000146416.18	ENSG00000146416	AIG1	androgen induced 1	740.979	0.836126	0.324133	2.57958	0.499129	0.418726	0.00989204	0.117441
ENSG00000104613.12	ENSG00000104613	INTS10	integrator complex subunit 10	2214.31	0.660906	0.25626	2.57905	0.440583	0.295965	0.00990727	0.117441
ENSG00000018408.14	ENSG00000018408	WWTR1	WW domain containing transcription regulator 1	1648.75	0.527288	0.204463	2.57889	0.383031	0.218267	0.00991176	0.117441
ENSG00000174943.11	ENSG00000174943	KCTD13	potassium channel tetramerization domain containing 13	1296.31	0.881598	0.342264	2.57579	0.495771	0.466345	0.0100013	0.117839
ENSG00000168078.10	ENSG00000168078	PBK	PDZ binding kinase	2233.93	0.652264	0.253291	2.57516	0.438418	0.288887	0.0100195	0.117839
ENSG00000004961.15	ENSG00000004961	HCCS	holocytochrome c synthase	789.707	0.594525	0.231211	2.57135	0.414544	0.257061	0.0101302	0.118076
ENSG00000275160.1	ENSG00000275160			24.5794	1.23435	0.480145	2.57079	0.498099	1.11294	0.0101468	0.118132
ENSG00000070501.12	ENSG00000070501	POLB	DNA polymerase beta	698.277	0.659888	0.25688	2.56886	0.4409	0.294478	0.0102033	0.118258
ENSG00000167799.10	ENSG00000167799	NUDT8	nudix hydrolase 8	254.714	0.661563	0.257752	2.56667	0.442324	0.295351	0.0102681	0.118715
ENSG00000122863.6	ENSG00000122863	CHST3	carbohydrate sulfotransferase 3	649.839	1.11679	0.435256	2.56583	0.385546	0.77922	0.0102931	0.118854
ENSG00000163961.4	ENSG00000163961	RNF168	ring finger protein 168	796.567	0.624628	0.243668	2.56344	0.425232	0.275221	0.0103639	0.118976
ENSG00000247345.2	ENSG00000247345			62.2093	1.09934	0.429034	2.56236	0.511298	0.743818	0.0103965	0.11901
ENSG00000027001.10	ENSG00000027001	MIPEP	mitochondrial intermediate peptidase	966.783	1.05041	0.409956	2.56226	0.47528	0.699559	0.0103994	0.11901
ENSG00000008283.16	ENSG00000008283	CYB561	cytochrome b561	886.852	0.960089	0.374891	2.56098	0.482825	0.564204	0.0104378	0.119144
ENSG00000176871.8	ENSG00000176871	WSB2	WD repeat and SOCS box containing 2	2198.7	0.791422	0.309426	2.55771	0.476116	0.390109	0.0105364	0.119702
ENSG00000174136.12	ENSG00000174136	RGMB	repulsive guidance molecule BMP co-receptor b	321.656	0.917481	0.358773	2.55728	0.482975	0.513499	0.0105495	0.119705
ENSG00000151092.17	ENSG00000151092	NGLY1	N-glycanase 1	1133.72	0.672041	0.263144	2.55389	0.438277	0.305913	0.0106528	0.120276
ENSG00000126249.8	ENSG00000126249	PDCD2L	programmed cell death 2 like	340.332	0.748718	0.293748	2.54884	0.468627	0.354867	0.0108081	0.121505
ENSG00000100994.12	ENSG00000100994	PYGB	glycogen phosphorylase B	1489.96	0.74929	0.294235	2.54657	0.462898	0.359781	0.0108787	0.121999
ENSG00000120137.7	ENSG00000120137	PANK3	pantothenate kinase 3	1818.76	0.68052	0.267524	2.54377	0.437805	0.314151	0.0109663	0.122408
ENSG00000089351.14	ENSG00000089351	GRAMD1A	GRAM domain containing 1A	2569.77	0.624629	0.245558	2.54371	0.420125	0.277096	0.0109681	0.122408
ENSG00000124214.19	ENSG00000124214	STAU1	staufen double-stranded RNA binding protein 1	3360.56	0.825771	0.324971	2.54106	0.479679	0.422341	0.0110516	0.122735
ENSG00000287670.1	ENSG00000287670			39.7231	0.849048	0.334419	2.53887	0.500469	0.427043	0.0111211	0.123066
ENSG00000196839.13	ENSG00000196839	ADA	adenosine deaminase	629.787	0.613362	0.241701	2.53769	0.406733	0.270452	0.0111587	0.123286
ENSG00000259349.2	ENSG00000259349			23.0746	0.954876	0.376469	2.5364	0.534229	0.512936	0.0112	0.123335
ENSG00000080561.13	ENSG00000080561	MID2	midline 2	173.529	0.873257	0.344558	2.53443	0.481771	0.465954	0.0112632	0.123639
ENSG00000152078.10	ENSG00000152078	TLCD4	TLC domain containing 4	951.971	0.754729	0.297977	2.53284	0.456756	0.369194	0.0113141	0.123934
ENSG00000165795.23	ENSG00000165795	NDRG2	NDRG family member 2	333.854	0.559925	0.221347	2.52963	0.390268	0.241371	0.0114183	0.124513
ENSG00000135002.12	ENSG00000135002	RFK	riboflavin kinase	1206.24	0.820589	0.324632	2.52775	0.470076	0.421455	0.0114796	0.12486
ENSG00000170946.15	ENSG00000170946	DNAJC24	DnaJ heat shock protein family (Hsp40) member C24	673.004	0.739162	0.29245	2.52748	0.451282	0.356796	0.0114884	0.12486
ENSG00000222041.11	ENSG00000222041	CYTOR	cytoskeleton regulator RNA	382.002	1.09103	0.431669	2.52748	0.431124	0.785932	0.0114886	0.12486
ENSG00000004660.14	ENSG00000004660	CAMKK1	calcium/calmodulin dependent protein kinase kinase 1	507.892	0.540303	0.214182	2.52264	0.381118	0.231022	0.0116479	0.125596
ENSG00000136021.18	ENSG00000136021	SCYL2	SCY1 like pseudokinase 2	1799.26	0.664735	0.264297	2.5151	0.428041	0.305436	0.0118997	0.127288
ENSG00000272923.1	ENSG00000272923			25.5203	1.12854	0.448963	2.51366	0.447258	0.839476	0.0119485	0.127304
ENSG00000165714.11	ENSG00000165714	BORCS5	BLOC-1 related complex subunit 5	123.478	0.600882	0.239336	2.51062	0.40559	0.265674	0.0120519	0.127795
ENSG00000146373.16	ENSG00000146373	RNF217	ring finger protein 217	194.174	0.552739	0.220225	2.50989	0.384043	0.239312	0.012077	0.127913
ENSG00000091428.18	ENSG00000091428	RAPGEF4	Rap guanine nucleotide exchange factor 4	27.6326	0.935724	0.372846	2.50968	0.509152	0.511813	0.012084	0.127913
ENSG00000065413.20	ENSG00000065413	ANKRD44	ankyrin repeat domain 44	79.1434	0.751248	0.299866	2.50528	0.456439	0.363722	0.0122353	0.128254
ENSG00000065485.20	ENSG00000065485	PDIA5	protein disulfide isomerase family A member 5	746.226	0.608033	0.242946	2.50275	0.403518	0.273726	0.0123233	0.128661
ENSG00000173621.9	ENSG00000173621	LRFN4	leucine rich repeat and fibronectin type III domain containing 4	1007.37	0.643986	0.257483	2.50108	0.4189	0.294478	0.0123816	0.128859
ENSG00000158296.14	ENSG00000158296	SLC13A3	solute carrier family 13 member 3	143.2	0.798518	0.319374	2.50026	0.459114	0.405933	0.0124103	0.128859
ENSG00000236609.4	ENSG00000236609	ZNF853	zinc finger protein 853	388.632	0.889252	0.355728	2.49981	0.466084	0.492711	0.0124261	0.128924
ENSG00000164114.19	ENSG00000164114	MAP9	microtubule associated protein 9	1003.88	0.77487	0.310012	2.49948	0.461121	0.384532	0.0124376	0.12897
ENSG00000108830.10	ENSG00000108830	RND2	Rho family GTPase 2	1046.99	0.750786	0.300576	2.49782	0.454416	0.366236	0.0124959	0.129355
ENSG00000077585.14	ENSG00000077585	GPR137B	G protein-coupled receptor 137B	316.522	0.793291	0.317814	2.49609	0.458532	0.401399	0.0125572	0.129747
ENSG00000133639.5	ENSG00000133639	BTG1	BTG anti-proliferation factor 1	396.977	0.761578	0.305126	2.49595	0.456037	0.37643	0.0125621	0.129747
ENSG00000117479.15	ENSG00000117479	SLC19A2	solute carrier family 19 member 2	649.605	1.00906	0.404547	2.49429	0.404418	0.65016	0.0126208	0.130068
ENSG00000117650.13	ENSG00000117650	NEK2	NIMA related kinase 2	2162.73	0.685651	0.275127	2.49213	0.427147	0.324118	0.0126981	0.130414
ENSG00000068028.17	ENSG00000068028	RASSF1	Ras association domain family member 1	514.404	0.596353	0.239371	2.49134	0.402156	0.266377	0.0127264	0.130414
ENSG00000160752.14	ENSG00000160752	FDPS	farnesyl diphosphate synthase	1917.43	0.727683	0.292267	2.48979	0.427387	0.357895	0.0127819	0.130589
ENSG00000122729.19	ENSG00000122729	ACO1	aconitase 1	1343.77	0.79859	0.322004	2.48006	0.440735	0.416402	0.013136	0.132314
ENSG00000146433.8	ENSG00000146433	TMEM181	transmembrane protein 181	1040.4	0.694717	0.280504	2.47668	0.424382	0.333548	0.0132612	0.132885
ENSG00000137575.12	ENSG00000137575	SDCBP	syndecan binding protein	3320.77	1.01944	0.411804	2.47555	0.434361	0.675692	0.0133032	0.133106
ENSG00000129355.6	ENSG00000129355	CDKN2D	cyclin dependent kinase inhibitor 2D	361.471	0.807527	0.326594	2.47257	0.447161	0.421472	0.0134145	0.133648
ENSG00000164970.15	ENSG00000164970	FAM219A	family with sequence similarity 219 member A	424.664	0.621159	0.251372	2.47108	0.40354	0.284161	0.0134707	0.133792
ENSG00000156345.17	ENSG00000156345	CDK20	cyclin dependent kinase 20	182.153	0.614229	0.24887	2.46808	0.400505	0.279941	0.0135841	0.134242
ENSG00000141576.16	ENSG00000141576	RNF157	ring finger protein 157	105.368	0.638018	0.258703	2.46622	0.41147	0.29295	0.0136548	0.134795
ENSG00000262001.1	ENSG00000262001			99.1302	0.626191	0.254406	2.46138	0.405615	0.286699	0.0138403	0.135763
ENSG00000138018.18	ENSG00000138018	SELENOI	selenoprotein I	1279.75	0.633123	0.257308	2.46056	0.40162	0.294475	0.0138718	0.135908
ENSG00000137486.17	ENSG00000137486	ARRB1	arrestin beta 1	194.769	0.580793	0.23625	2.45839	0.387661	0.25985	0.0139563	0.136014
ENSG00000262165.2	ENSG00000262165			34.9117	0.895785	0.364409	2.45819	0.462917	0.497332	0.0139641	0.136014
ENSG00000130340.15	ENSG00000130340	SNX9	sorting nexin 9	1004.89	0.772702	0.314483	2.45706	0.429593	0.39834	0.014008	0.136297
ENSG00000129317.14	ENSG00000129317	PUS7L	pseudouridine synthase 7 like	444.36	0.98975	0.403003	2.45594	0.380889	0.612938	0.0140518	0.136364
ENSG00000188290.10	ENSG00000188290	HES4	hes family bHLH transcription factor 4	1822.58	0.905804	0.369385	2.4522	0.447236	0.521885	0.0141987	0.137567
ENSG00000134146.12	ENSG00000134146	DPH6	diphthamine biosynthesis 6	472.192	0.56931	0.232245	2.45134	0.38128	0.25465	0.0142327	0.137572
ENSG00000152076.18	ENSG00000152076	CCDC74B	coiled-coil domain containing 74B	316.293	0.939471	0.383421	2.45023	0.405796	0.568434	0.0142764	0.137663
ENSG00000130024.15	ENSG00000130024	PHF10	PHD finger protein 10	1885.63	0.693438	0.283067	2.44973	0.414754	0.337898	0.0142962	0.137663
ENSG00000116977.18	ENSG00000116977	LGALS8	galectin 8	216.658	0.705759	0.288529	2.44606	0.418431	0.345669	0.0144425	0.138212
ENSG00000272129.1	ENSG00000272129			47.9527	0.879986	0.360278	2.44252	0.457233	0.484248	0.0145852	0.139181
ENSG00000244414.6	ENSG00000244414	CFHR1	complement factor H related 1	31.5698	1.02476	0.419612	2.44216	0.42158	0.657992	0.0145996	0.139181
ENSG00000089159.16	ENSG00000089159	PXN	paxillin	1030.65	0.982501	0.402615	2.4403	0.382697	0.606282	0.014675	0.139261
ENSG00000159753.14	ENSG00000159753	CARMIL2	capping protein regulator and myosin 1 linker 2	482.823	0.90994	0.372955	2.43981	0.400209	0.537494	0.0146951	0.139261
ENSG00000174080.11	ENSG00000174080	CTSF	cathepsin F	883.801	0.626256	0.256836	2.43835	0.39893	0.290783	0.0147546	0.139555
ENSG00000113712.18	ENSG00000113712	CSNK1A1	casein kinase 1 alpha 1	2537.1	0.698141	0.287087	2.43181	0.407239	0.3452	0.0150235	0.140489
ENSG00000113161.16	ENSG00000113161	HMGCR	3-hydroxy-3-methylglutaryl-CoA reductase	2757.75	0.829847	0.341398	2.43073	0.418389	0.457098	0.0150684	0.140489
ENSG00000183137.14	ENSG00000183137	CEP57L1	centrosomal protein 57 like 1	456.922	0.864154	0.355514	2.43072	0.42838	0.486726	0.015069	0.140489
ENSG00000251151.2	ENSG00000251151	HOXC-AS3	HOXC cluster antisense RNA 3	44.905	0.869074	0.358157	2.42652	0.446814	0.4789	0.0152446	0.141334
ENSG00000187268.12	ENSG00000187268	FAM9C	family with sequence similarity 9 member C	70.18	0.960159	0.395775	2.42602	0.413621	0.585712	0.0152653	0.141334
ENSG00000164162.14	ENSG00000164162	ANAPC10	anaphase promoting complex subunit 10	314.297	0.805841	0.333048	2.41959	0.430737	0.427917	0.0155379	0.14283
ENSG00000164124.10	ENSG00000164124	TMEM144	transmembrane protein 144	351.569	0.885045	0.366395	2.41555	0.383388	0.508531	0.0157116	0.143633
ENSG00000139182.14	ENSG00000139182	CLSTN3	calsyntenin 3	708.485	0.878313	0.363839	2.41402	0.402748	0.504724	0.0157777	0.143803
ENSG00000198721.12	ENSG00000198721	ECI2	enoyl-CoA delta isomerase 2	1354.08	0.666509	0.276452	2.41094	0.402965	0.321023	0.0159117	0.144271
ENSG00000107968.10	ENSG00000107968	MAP3K8	mitogen-activated protein kinase kinase kinase 8	149.05	0.773609	0.321119	2.4091	0.425022	0.400631	0.0159917	0.144497
ENSG00000138190.16	ENSG00000138190	EXOC6	exocyst complex component 6	605.135	0.810754	0.33655	2.40902	0.408186	0.440263	0.0159955	0.144497
ENSG00000131037.15	ENSG00000131037	EPS8L1	EPS8 like 1	788.898	0.747541	0.310357	2.40865	0.402669	0.38868	0.0160117	0.144571
ENSG00000112893.9	ENSG00000112893	MAN2A1	mannosidase alpha class 2A member 1	1226.34	0.696807	0.289601	2.40609	0.395016	0.347621	0.0161244	0.144852
ENSG00000163291.14	ENSG00000163291	PAQR3	progestin and adipoQ receptor family member 3	427.389	0.829249	0.344853	2.40464	0.412957	0.456293	0.0161882	0.144852
ENSG00000236682.2	ENSG00000236682	MAP3K2-DT	MAP3K2 divergent transcript	110.033	0.788953	0.32835	2.40278	0.42761	0.411647	0.016271	0.145023
ENSG00000088298.13	ENSG00000088298	EDEM2;MMP24-AS1-EDEM2	ER degradation enhancing alpha-mannosidase like protein 2;MMP24-AS1-EDEM2 readthrough	726.576	0.668538	0.27863	2.39938	0.397022	0.325441	0.0164229	0.145734
ENSG00000163686.14	ENSG00000163686	ABHD6	abhydrolase domain containing 6	177.087	0.617575	0.257448	2.39883	0.387397	0.289504	0.0164476	0.145734
ENSG00000177842.12	ENSG00000177842	ZNF620	zinc finger protein 620	152.586	0.639951	0.266957	2.39721	0.390536	0.304962	0.0165204	0.145734
ENSG00000052749.13	ENSG00000052749	RRP12	ribosomal RNA processing 12 homolog	1625.26	0.715333	0.298552	2.39601	0.3976	0.363068	0.0165748	0.145775
ENSG00000197498.13	ENSG00000197498	RPF2	ribosome production factor 2 homolog	1430.78	0.723717	0.302295	2.39408	0.408648	0.366836	0.0166623	0.146313
ENSG00000064199.6	ENSG00000064199	SPA17	sperm autoantigenic protein 17	84.0242	0.619052	0.258591	2.39395	0.387835	0.290658	0.0166682	0.146313
ENSG00000112339.14	ENSG00000112339	HBS1L	HBS1 like translational GTPase	1799.92	0.700898	0.293068	2.39159	0.398623	0.351544	0.0167757	0.146681
ENSG00000085719.13	ENSG00000085719	CPNE3	copine 3	1873.24	0.621842	0.260047	2.39126	0.382652	0.295727	0.0167905	0.146681
ENSG00000071994.10	ENSG00000071994	PDCD2	programmed cell death 2	2606.61	0.655605	0.274205	2.39093	0.392966	0.316236	0.0168056	0.146681
ENSG00000223886.3	ENSG00000223886			28.6273	0.956551	0.400534	2.38819	0.39505	0.573746	0.0169318	0.147311
ENSG00000075426.12	ENSG00000075426	FOSL2	FOS like 2, AP-1 transcription factor subunit	219.997	0.685159	0.286952	2.38772	0.401195	0.337311	0.0169535	0.147311
ENSG00000179454.13	ENSG00000179454	KLHL28	kelch like family member 28	364.379	0.638103	0.267247	2.38769	0.385026	0.307111	0.0169547	0.147311
ENSG00000168243.11	ENSG00000168243	GNG4	G protein subunit gamma 4	60.7165	0.698671	0.292787	2.38628	0.404748	0.345892	0.0170199	0.147419
ENSG00000155858.6	ENSG00000155858	LSM11	LSM11, U7 small nuclear RNA associated	391.756	0.733966	0.307769	2.3848	0.393829	0.379316	0.0170886	0.147805
ENSG00000070371.16	ENSG00000070371	CLTCL1	clathrin heavy chain like 1	215.595	0.609631	0.255934	2.38198	0.379548	0.287349	0.0172197	0.148325
ENSG00000004399.12	ENSG00000004399	PLXND1	plexin D1	742.937	0.671321	0.281996	2.3806	0.394629	0.32926	0.0172844	0.148655
ENSG00000178078.11	ENSG00000178078	STAP2	signal transducing adaptor family member 2	320.847	0.778001	0.326841	2.38037	0.409442	0.411226	0.0172955	0.148681
ENSG00000121281.12	ENSG00000121281	ADCY7	adenylate cyclase 7	206.766	0.775506	0.325874	2.37977	0.408756	0.40893	0.0173232	0.148755
ENSG00000198604.11	ENSG00000198604	BAZ1A	bromodomain adjacent to zinc finger domain 1A	2258.15	0.623906	0.262202	2.37948	0.382988	0.297087	0.0173369	0.148755
ENSG00000181350.11	ENSG00000181350	LRRC75A	leucine rich repeat containing 75A	54.5993	0.795964	0.334947	2.37639	0.420575	0.420992	0.0174832	0.149233
ENSG00000244041.7	ENSG00000244041			100.639	0.889456	0.374465	2.37527	0.402017	0.51418	0.0175361	0.149555
ENSG00000165997.5	ENSG00000165997	ARL5B	ADP ribosylation factor like GTPase 5B	1626.31	0.661448	0.279106	2.36988	0.38354	0.326038	0.0177939	0.150548
ENSG00000124508.16	ENSG00000124508	BTN2A2	butyrophilin subfamily 2 member A2	380.235	0.819979	0.346143	2.3689	0.38903	0.45427	0.0178411	0.150682
ENSG00000186951.16	ENSG00000186951	PPARA	peroxisome proliferator activated receptor alpha	315.912	0.842672	0.355821	2.36825	0.3876	0.471941	0.0178725	0.150808
ENSG00000127946.17	ENSG00000127946	HIP1	huntingtin interacting protein 1	1519.51	0.6795	0.287906	2.36015	0.381744	0.341682	0.0182677	0.151971
ENSG00000118804.8	ENSG00000118804	STBD1	starch binding domain 1	86.9485	0.817902	0.346753	2.35874	0.399595	0.447881	0.018337	0.152409
ENSG00000130779.20	ENSG00000130779	CLIP1	CAP-Gly domain containing linker protein 1	1495.93	0.739857	0.31449	2.35257	0.380468	0.387954	0.0186444	0.153569
ENSG00000024862.17	ENSG00000024862	CCDC28A	coiled-coil domain containing 28A	308.212	0.846719	0.360167	2.35091	0.378655	0.475132	0.0187277	0.153727
ENSG00000103061.13	ENSG00000103061	SLC7A6OS	solute carrier family 7 member 6 opposite strand	157.961	0.671225	0.286035	2.34665	0.38244	0.333507	0.018943	0.154193
ENSG00000110218.9	ENSG00000110218	PANX1	pannexin 1	447.858	0.692203	0.295099	2.34567	0.379237	0.35001	0.0189931	0.154193
ENSG00000116679.16	ENSG00000116679	IVNS1ABP	influenza virus NS1A binding protein	2949.12	0.6877	0.293235	2.34522	0.381539	0.34725	0.0190158	0.154193
ENSG00000076944.16	ENSG00000076944	STXBP2	syntaxin binding protein 2	866.034	0.785781	0.335404	2.34279	0.386064	0.424198	0.0191402	0.15466
ENSG00000164758.7	ENSG00000164758	MED30	mediator complex subunit 30	1014.35	0.806244	0.34539	2.3343	0.391456	0.441294	0.0195801	0.155006
ENSG00000223546.7	ENSG00000223546			52.1672	0.758478	0.327731	2.31433	0.38218	0.400973	0.0206495	0.15846
ENSG00000245213.7	ENSG00000245213	LOC101930370	uncharacterized LOC101930370	63.9295	0.752013	0.325698	2.30892	0.380182	0.396507	0.0209478	0.159481

## Sheet: Down-regulated Genes
Ensembl_Id_version	Ensembl_Id	Gene_Symbol	Gene_Name	BaseMean	Unshrunk_LogFoldChange	Unshrunk_lfcSE	stat	Shrunken_LogFoldChange	Shrunken_lfcSE	P_value	Adj_p_value
ENSG00000204397.7	ENSG00000204397	CARD16	caspase recruitment domain family member 16	1035.26	-9.23926	0.777613	-11.8816	-10.4114	0.949888	1.47577e-32	2.70096e-28
ENSG00000251095.7	ENSG00000251095			628.131	-8.8095	0.800882	-10.9998	-10.433	1.07491	3.83174e-28	3.50642e-24
ENSG00000135269.18	ENSG00000135269	TES	testin LIM domain protein	1866.46	-8.30694	0.757808	-10.9618	-9.4546	0.856629	5.83296e-28	3.5585e-24
ENSG00000198795.11	ENSG00000198795	ZNF521	zinc finger protein 521	334.49	-8.31357	0.766705	-10.8433	-10.4639	1.19503	2.14698e-27	9.82349e-24
ENSG00000250337.7	ENSG00000250337	PURPL	p53 upregulated regulator of p53 levels	396.586	-8.64801	0.816081	-10.597	-10.8555	1.2531	3.07673e-26	1.12621e-22
ENSG00000183770.7	ENSG00000183770	FOXL2	forkhead box L2	163.02	-7.35057	0.696623	-10.5517	-8.03451	0.844005	4.98694e-26	1.52118e-22
ENSG00000006047.13	ENSG00000006047	YBX2	Y-box binding protein 2	129.542	-6.46722	0.657522	-9.83576	-6.82609	0.766937	7.89692e-23	2.06471e-19
ENSG00000170962.13	ENSG00000170962	PDGFD	platelet derived growth factor D	196.438	-7.7283	0.838979	-9.21155	-9.22237	1.16333	3.21441e-20	7.35378e-17
ENSG00000173727.12	ENSG00000173727			118.705	-6.92026	0.756689	-9.14545	-7.84763	0.95226	5.93808e-20	1.11383e-16
ENSG00000196562.14	ENSG00000196562	SULF2	sulfatase 2	51.7437	-5.79468	0.633797	-9.1428	-6.13319	0.720634	6.08586e-20	1.11383e-16
ENSG00000123096.11	ENSG00000123096	SSPN	sarcospan	84.7308	-7.26713	0.805796	-9.01858	-8.7022	1.18446	1.90544e-19	3.1703e-16
ENSG00000131914.11	ENSG00000131914	LIN28A	lin-28 homolog A	256.582	-7.6804	0.867456	-8.85393	-8.97595	1.29886	8.44866e-19	1.28856e-15
ENSG00000123576.5	ENSG00000123576	ESX1	ESX homeobox 1	32.1088	-5.11581	0.624695	-8.18929	-5.15412	0.706916	2.62778e-16	3.69951e-13
ENSG00000105974.12	ENSG00000105974	CAV1	caveolin 1	78.9906	-4.63725	0.603255	-7.68706	-4.62772	0.652612	1.50559e-14	1.96824e-11
ENSG00000151150.22	ENSG00000151150	ANK3	ankyrin 3	184.986	-5.26222	0.68963	-7.6305	-5.287	0.831187	2.33845e-14	2.85322e-11
ENSG00000172987.12	ENSG00000172987	HPSE2	heparanase 2 (inactive)	64.2797	-6.90503	0.924046	-7.4726	-9.17244	1.59298	7.86233e-14	8.85738e-11
ENSG00000164946.19	ENSG00000164946	FREM1	FRAS1 related extracellular matrix 1	99.8134	-6.08526	0.814994	-7.46663	-6.75925	1.03329	8.22727e-14	8.85738e-11
ENSG00000262874.2	ENSG00000262874	C19orf84	chromosome 19 open reading frame 84	56.3358	-6.59614	0.907473	-7.26869	-8.70424	1.54722	3.62981e-13	3.69071e-10
ENSG00000274317.2	ENSG00000274317			43.7738	-5.76584	0.806386	-7.15022	-6.5086	1.02248	8.6637e-13	7.92815e-10
ENSG00000129596.5	ENSG00000129596	CDO1	cysteine dioxygenase type 1	60.0223	-6.78842	0.978215	-6.9396	-10.9679	3.18403	3.93215e-12	3.42696e-09
ENSG00000132274.16	ENSG00000132274	TRIM22	tripartite motif containing 22	30.8727	-5.19225	0.763861	-6.79737	-5.21396	0.877958	1.06548e-11	8.86379e-09
ENSG00000105971.15	ENSG00000105971	CAV2	caveolin 2	70.451	-4.23608	0.625654	-6.77064	-4.37033	0.666681	1.28217e-11	1.02027e-08
ENSG00000133636.11	ENSG00000133636	NTS	neurotensin	394.565	-4.41144	0.680406	-6.48354	-4.142	0.774865	8.95979e-11	6.55928e-08
ENSG00000156113.23	ENSG00000156113	KCNMA1	potassium calcium-activated channel subfamily M alpha 1	30.1208	-5.56883	0.86298	-6.45302	-6.09595	1.0579	1.09641e-10	7.71786e-08
ENSG00000174963.17	ENSG00000174963	ZIC4	Zic family member 4	31.6309	-5.10086	0.815267	-6.25668	-5.06696	0.967818	3.93265e-10	2.32537e-07
ENSG00000168421.13	ENSG00000168421	RHOH	ras homolog family member H	104.195	-5.99752	0.958615	-6.25644	-7.19279	1.45239	3.93872e-10	2.32537e-07
ENSG00000204381.11	ENSG00000204381	LAYN	layilin	34.9285	-7.35216	1.17885	-6.2367	-10.0745	3.14571	4.46891e-10	2.55594e-07
ENSG00000280623.1	ENSG00000280623			46.9601	-5.02163	0.810469	-6.19596	-5.55282	1.02784	5.79304e-10	3.11836e-07
ENSG00000236120.7	ENSG00000236120	LOC101928228	uncharacterized LOC101928228	37.7971	-6.16806	0.997065	-6.18622	-10.4528	3.16831	6.1623e-10	3.21754e-07
ENSG00000110195.13	ENSG00000110195	FOLR1	folate receptor alpha	55.2592	-6.13541	0.992461	-6.18201	-6.75479	1.26512	6.32889e-10	3.21754e-07
ENSG00000250654.7	ENSG00000250654	LOC100240735	uncharacterized LOC100240735	43.6255	-5.8301	0.9498	-6.13824	-7.15906	1.35327	8.34425e-10	4.12747e-07
ENSG00000185432.12	ENSG00000185432	METTL7A	methyltransferase like 7A	45.2919	-5.79546	0.948563	-6.10972	-5.87884	1.08551	9.98043e-10	4.80689e-07
ENSG00000168306.13	ENSG00000168306	ACOX2	acyl-CoA oxidase 2	24.3449	-5.50387	0.907839	-6.0626	-6.2534	1.19401	1.33937e-09	5.97883e-07
ENSG00000168918.14	ENSG00000168918	INPP5D	inositol polyphosphate-5-phosphatase D	25.7613	-6.16602	1.03068	-5.98249	-10.1109	3.14266	2.19755e-09	9.14081e-07
ENSG00000256087.7	ENSG00000256087	ZNF432	zinc finger protein 432	28.2095	-4.85012	0.81403	-5.95816	-5.35512	1.0108	2.55099e-09	1.03752e-06
ENSG00000227716.1	ENSG00000227716			23.5962	-6.07756	1.03727	-5.85919	-10.0499	3.14066	4.65129e-09	1.81123e-06
ENSG00000160801.14	ENSG00000160801	PTH1R	parathyroid hormone 1 receptor	70.424	-5.25256	0.921461	-5.70025	-5.04058	1.32273	1.19631e-08	4.37896e-06
ENSG00000164197.12	ENSG00000164197	RNF180	ring finger protein 180	19.5367	-5.31665	0.936322	-5.67823	-5.8602	1.24631	1.36096e-08	4.77799e-06
ENSG00000069188.17	ENSG00000069188	SDK2	sidekick cell adhesion molecule 2	16.1859	-5.66377	0.997951	-5.6754	-7.04936	1.57731	1.38364e-08	4.77799e-06
ENSG00000145681.10	ENSG00000145681	HAPLN1	hyaluronan and proteoglycan link protein 1	157.527	-3.93487	0.71453	-5.50693	-3.57352	0.837274	3.65146e-08	1.19338e-05
ENSG00000006756.16	ENSG00000006756	ARSD	arylsulfatase D	65.2506	-5.23626	0.962945	-5.43776	-6.16949	1.37364	5.3955e-08	1.73243e-05
ENSG00000150347.16	ENSG00000150347	ARID5B	AT-rich interaction domain 5B	84.2647	-4.86029	0.896267	-5.42282	-4.86483	1.17567	5.8667e-08	1.85125e-05
ENSG00000106631.8	ENSG00000106631	MYL7	myosin light chain 7	31.4557	-5.3894	1.00101	-5.38398	-5.25562	1.2846	7.28569e-08	2.26005e-05
ENSG00000113100.10	ENSG00000113100	CDH9	cadherin 9	13.7387	-5.94287	1.11121	-5.34812	-9.21227	3.0773	8.88745e-08	2.62352e-05
ENSG00000135272.10	ENSG00000135272	MDFIC	MyoD family inhibitor domain containing	69.1528	-5.16599	0.978065	-5.28185	-6.30857	1.43171	1.27888e-07	3.60093e-05
ENSG00000166415.15	ENSG00000166415	WDR72	WD repeat domain 72	35.4664	-5.3521	1.02856	-5.2035	-6.93758	1.46849	1.95569e-07	5.4232e-05
ENSG00000079257.8	ENSG00000079257	LXN	latexin	38.5484	-5.12168	0.987664	-5.18565	-6.0047	1.30446	2.15262e-07	5.88019e-05
ENSG00000158270.12	ENSG00000158270	COLEC12	collectin subfamily member 12	13.469	-5.50316	1.06684	-5.15837	-6.43493	1.62834	2.49106e-07	6.60744e-05
ENSG00000158516.12	ENSG00000158516	CPA2	carboxypeptidase A2	15.2154	-5.37383	1.04317	-5.15146	-8.29149	2.89024	2.58469e-07	6.70864e-05
ENSG00000148948.8	ENSG00000148948	LRRC4C	leucine rich repeat containing 4C	36.9591	-4.79319	0.931518	-5.14557	-5.48353	1.13562	2.66717e-07	6.77979e-05
ENSG00000138131.4	ENSG00000138131	LOXL4	lysyl oxidase like 4	31.0685	-3.56378	0.695156	-5.12659	-3.23266	0.770481	2.95039e-07	7.37574e-05
ENSG00000184408.10	ENSG00000184408	KCND2	potassium voltage-gated channel subfamily D member 2	12.9082	-4.6113	0.905488	-5.09262	-5.27835	1.19419	3.53155e-07	8.50452e-05
ENSG00000120322.3	ENSG00000120322	PCDHB8	protocadherin beta 8	32.421	-4.58558	0.90201	-5.08373	-5.04298	1.21567	3.70091e-07	8.79664e-05
ENSG00000005961.18	ENSG00000005961	ITGA2B	integrin subunit alpha 2b	72.7032	-4.56935	0.899961	-5.07727	-4.09509	1.15402	3.82889e-07	8.98414e-05
ENSG00000137752.24	ENSG00000137752	CASP1	caspase 1	34.9378	-4.82432	0.961875	-5.01554	-6.13017	1.24832	5.28841e-07	0.000120986
ENSG00000196502.11	ENSG00000196502	SULT1A1	sulfotransferase family 1A member 1	240.854	-3.09023	0.633023	-4.8817	-2.71689	0.767603	1.05173e-06	0.000231912
ENSG00000123119.12	ENSG00000123119	NECAB1	N-terminal EF-hand calcium binding protein 1	12.2803	-4.97795	1.02118	-4.8747	-6.11623	1.58748	1.08973e-06	0.00023743
ENSG00000139793.18	ENSG00000139793	MBNL2	muscleblind like splicing regulator 2	45.5646	-3.64259	0.748806	-4.86453	-3.20106	0.905402	1.14728e-06	0.000247029
ENSG00000205363.5	ENSG00000205363	INSYN1	inhibitory synaptic factor 1	125.16	-2.58693	0.535086	-4.83461	-2.30414	0.610875	1.33405e-06	0.000283905
ENSG00000185924.7	ENSG00000185924	RTN4RL1	reticulon 4 receptor like 1	31.4129	-2.47507	0.513566	-4.81938	-2.23011	0.555273	1.44008e-06	0.000302946
ENSG00000173801.17	ENSG00000173801	JUP	junction plakoglobin	2145.63	-1.00457	0.209239	-4.80106	-0.91597	0.218809	1.57825e-06	0.000320946
ENSG00000169439.12	ENSG00000169439	SDC2	syndecan 2	1332.62	-3.01987	0.631438	-4.78252	-2.64568	0.762331	1.73109e-06	0.000346284
ENSG00000126218.11	ENSG00000126218	F10	coagulation factor X	26.7543	-4.26554	0.907119	-4.70229	-3.75352	1.05472	2.57262e-06	0.000482743
ENSG00000242779.7	ENSG00000242779	ZNF702P	zinc finger protein 702, pseudogene	32.5521	-4.70609	1.00102	-4.70132	-6.14196	1.3832	2.5849e-06	0.000482743
ENSG00000029534.20	ENSG00000029534	ANK1	ankyrin 1	104.899	-1.35475	0.288832	-4.69045	-1.22339	0.30459	2.72602e-06	0.000503955
ENSG00000055163.20	ENSG00000055163	CYFIP2	cytoplasmic FMR1 interacting protein 2	394.226	-1.62328	0.351155	-4.6227	-1.44514	0.386374	3.78776e-06	0.000666573
ENSG00000140859.16	ENSG00000140859	KIFC3	kinesin family member C3	62.0918	-3.83287	0.831418	-4.61003	-3.38527	1.07329	4.02605e-06	0.000699764
ENSG00000281103.2	ENSG00000281103	TRG-AS1	T cell receptor gamma locus antisense RNA 1	23.2707	-3.77244	0.818555	-4.60865	-3.38015	0.870701	4.05283e-06	0.000699764
ENSG00000236671.9	ENSG00000236671			15.4866	-4.72866	1.03638	-4.56267	-6.5939	1.68363	5.05071e-06	0.000855908
ENSG00000257237.1	ENSG00000257237			15.0324	-3.84839	0.872316	-4.41169	-3.34531	0.9988	1.02567e-05	0.00155139
ENSG00000186907.8	ENSG00000186907	RTN4RL2	reticulon 4 receptor like 2	34.1419	-2.09728	0.475707	-4.40876	-1.84642	0.520186	1.03964e-05	0.00155963
ENSG00000101670.12	ENSG00000101670	LIPG	lipase G, endothelial type	72.3408	-2.1699	0.49415	-4.39117	-1.90125	0.548561	1.12744e-05	0.00166407
ENSG00000160097.18	ENSG00000160097	FNDC5	fibronectin type III domain containing 5	85.0853	-1.7537	0.399991	-4.38436	-1.54281	0.438502	1.16326e-05	0.00168968
ENSG00000130513.6	ENSG00000130513	GDF15	growth differentiation factor 15	380.027	-2.51045	0.58142	-4.31779	-2.13654	0.702747	1.57602e-05	0.00221879
ENSG00000142765.18	ENSG00000142765	SYTL1	synaptotagmin like 1	223.695	-1.78762	0.414379	-4.31397	-1.56293	0.457724	1.60345e-05	0.00224018
ENSG00000206530.11	ENSG00000206530	CFAP44	cilia and flagella associated protein 44	30.9509	-2.48467	0.577986	-4.29883	-2.17861	0.625153	1.71701e-05	0.00232775
ENSG00000215478.8	ENSG00000215478			16.9053	-3.79803	0.884718	-4.29293	-3.77487	1.12156	1.76332e-05	0.00237297
ENSG00000197479.6	ENSG00000197479	PCDHB11	protocadherin beta 11	25.6014	-3.11114	0.727626	-4.27574	-2.68017	0.882418	1.90506e-05	0.00249046
ENSG00000092051.17	ENSG00000092051	JPH4	junctophilin 4	8.31223	-4.33586	1.01786	-4.25977	-4.60475	1.35434	2.04636e-05	0.0026562
ENSG00000232110.8	ENSG00000232110			17.2981	-3.80301	0.895236	-4.24806	-4.26307	1.15853	2.15632e-05	0.00274063
ENSG00000127419.17	ENSG00000127419	TMEM175	transmembrane protein 175	325.937	-0.719143	0.169442	-4.24418	-0.643098	0.176801	2.19398e-05	0.00276417
ENSG00000139292.13	ENSG00000139292	LGR5	leucine rich repeat containing G protein-coupled receptor 5	10.873	-4.24064	1.00021	-4.23976	-4.70197	1.54688	2.23758e-05	0.00278587
ENSG00000165471.6	ENSG00000165471	MBL2	mannose binding lectin 2	13.5982	-4.97445	1.17531	-4.23247	-7.92592	2.99439	2.31134e-05	0.00285825
ENSG00000131584.19	ENSG00000131584	ACAP3	ArfGAP with coiled-coil, ankyrin repeat and PH domains 3	663.335	-0.571734	0.135713	-4.2128	-0.515931	0.139986	2.52221e-05	0.00299518
ENSG00000109072.14	ENSG00000109072	VTN	vitronectin	10.5169	-4.2583	1.01586	-4.1918	-4.78219	1.34608	2.76754e-05	0.00318563
ENSG00000125337.19	ENSG00000125337	KIF25	kinesin family member 25	23.3228	-3.79977	0.907504	-4.18706	-3.29803	1.03481	2.82594e-05	0.00321244
ENSG00000092068.20	ENSG00000092068	SLC7A8	solute carrier family 7 member 8	44.7215	-2.48729	0.595999	-4.17331	-2.09132	0.717395	3.00205e-05	0.00337076
ENSG00000116544.12	ENSG00000116544	DLGAP3	DLG associated protein 3	28.7107	-1.42899	0.342844	-4.16806	-1.24844	0.367083	3.07204e-05	0.00340754
ENSG00000287787.1	ENSG00000287787			11.6764	-4.12797	0.998633	-4.13362	-4.00864	1.23257	3.57093e-05	0.00389019
ENSG00000165029.16	ENSG00000165029	ABCA1	ATP binding cassette subfamily A member 1	380.156	-2.13155	0.516808	-4.12446	-1.81296	0.598588	3.71605e-05	0.00400065
ENSG00000020181.17	ENSG00000020181	ADGRA2	adhesion G protein-coupled receptor A2	275.876	-2.46442	0.598786	-4.11569	-2.03974	0.742279	3.86026e-05	0.0041316
ENSG00000188176.12	ENSG00000188176	SMTNL2	smoothelin like 2	22.02	-2.61641	0.639294	-4.09265	-2.22958	0.723033	4.26467e-05	0.00449419
ENSG00000196155.13	ENSG00000196155	PLEKHG4	pleckstrin homology and RhoGEF domain containing G4	13.2672	-3.86483	0.949439	-4.07064	-4.31018	1.26412	4.68833e-05	0.00484779
ENSG00000231890.8	ENSG00000231890	DARS-AS1	DARS antisense RNA 1	14.6412	-2.5221	0.623682	-4.04388	-2.1748	0.668523	5.25741e-05	0.00531608
ENSG00000272645.3	ENSG00000272645			111.78	-1.41598	0.350681	-4.03779	-1.21394	0.388865	5.39566e-05	0.0054259
ENSG00000105605.7	ENSG00000105605	CACNG7	calcium voltage-gated channel auxiliary subunit gamma 7	727.691	-2.4657	0.616767	-3.99778	-1.95817	0.822648	6.39395e-05	0.00622457
ENSG00000285664.2	ENSG00000285664	LOC105370500	uncharacterized LOC105370500	12.2311	-3.20561	0.806668	-3.97389	-2.69262	0.978395	7.07085e-05	0.00663645
ENSG00000129646.14	ENSG00000129646	QRICH2	glutamine rich 2	65.0022	-1.56142	0.393931	-3.96368	-1.33178	0.434877	7.38028e-05	0.00678763
ENSG00000006534.16	ENSG00000006534	ALDH3B1	aldehyde dehydrogenase 3 family member B1	80.5325	-2.47937	0.626587	-3.95694	-2.08849	0.715502	7.59149e-05	0.00691241
ENSG00000226856.7	ENSG00000226856	THORLNC	testis associated oncogenic lncRNA	7.70185	-3.03936	0.776337	-3.915	-2.59695	0.822246	9.04058e-05	0.00799327
ENSG00000128683.14	ENSG00000128683	GAD1	glutamate decarboxylase 1	13.6249	-2.80392	0.719147	-3.89896	-2.35168	0.812515	9.66078e-05	0.0084196
ENSG00000139631.18	ENSG00000139631	CSAD	cysteine sulfinic acid decarboxylase	257.075	-1.26194	0.324082	-3.89389	-1.07074	0.355951	9.86514e-05	0.00855696
ENSG00000167619.12	ENSG00000167619	TMEM145	transmembrane protein 145	212.99	-0.798392	0.205412	-3.88679	-0.691921	0.218635	0.00010158	0.00868743
ENSG00000233476.3	ENSG00000233476			455.743	-1.43777	0.370711	-3.87842	-1.20639	0.420996	0.000105136	0.00894977
ENSG00000185215.9	ENSG00000185215	TNFAIP2	TNF alpha induced protein 2	136.201	-1.60608	0.414823	-3.87173	-1.33854	0.477633	0.000108066	0.0091144
ENSG00000260588.1	ENSG00000260588			12.2243	-2.32905	0.603029	-3.86226	-1.96541	0.659097	0.000112345	0.00939253
ENSG00000161544.10	ENSG00000161544	CYGB	cytoglobin	8.90612	-3.33709	0.873808	-3.81902	-2.80888	1.09571	0.000133985	0.0109964
ENSG00000086205.18	ENSG00000086205	FOLH1	folate hydrolase 1	23.9298	-2.15516	0.567242	-3.79936	-1.80865	0.622989	0.00014507	0.0115438
ENSG00000108821.13	ENSG00000108821	COL1A1	collagen type I alpha 1 chain	1043.55	-0.896479	0.236094	-3.79713	-0.767148	0.255815	0.000146379	0.0115535
ENSG00000130876.11	ENSG00000130876	SLC7A10	solute carrier family 7 member 10	29.4296	-1.93184	0.508781	-3.79701	-1.59871	0.583257	0.000146455	0.0115535
ENSG00000183773.15	ENSG00000183773	AIFM3	apoptosis inducing factor mitochondria associated 3	31.4258	-3.10942	0.819671	-3.7935	-2.46513	1.09229	0.000148542	0.011618
ENSG00000120899.18	ENSG00000120899	PTK2B	protein tyrosine kinase 2 beta	102.177	-1.15223	0.303994	-3.79032	-0.975773	0.331816	0.000150456	0.0117176
ENSG00000287511.1	ENSG00000287511			8.54023	-3.3327	0.881242	-3.78181	-2.80377	1.04871	0.000155689	0.0120738
ENSG00000167601.12	ENSG00000167601	AXL	AXL receptor tyrosine kinase	670.31	-1.48216	0.39356	-3.76605	-1.21883	0.456138	0.000165854	0.0127006
ENSG00000172828.13	ENSG00000172828	CES3	carboxylesterase 3	172.172	-0.908097	0.241517	-3.75997	-0.774131	0.260081	0.00016993	0.0129048
ENSG00000150672.17	ENSG00000150672	DLG2	discs large MAGUK scaffold protein 2	279.46	-1.08608	0.289845	-3.74711	-0.912691	0.319785	0.000178884	0.0134729
ENSG00000122507.20	ENSG00000122507	BBS9	Bardet-Biedl syndrome 9	410.5	-2.17913	0.58569	-3.72063	-1.68254	0.771822	0.000198727	0.0147505
ENSG00000055118.14	ENSG00000055118	KCNH2	potassium voltage-gated channel subfamily H member 2	627.829	-1.12493	0.302401	-3.71998	-0.936632	0.338748	0.000199239	0.0147505
ENSG00000137831.15	ENSG00000137831	UACA	uveal autoantigen with coiled-coil domains and ankyrin repeats	5121.49	-1.61089	0.434336	-3.70886	-1.29338	0.525708	0.000208193	0.0150607
ENSG00000141837.20	ENSG00000141837	CACNA1A	calcium voltage-gated channel subunit alpha1 A	17.1558	-2.33482	0.630028	-3.7059	-1.90303	0.730645	0.000210643	0.0151779
ENSG00000272871.1	ENSG00000272871			17.1054	-3.13318	0.845757	-3.70458	-2.56059	0.974927	0.000211739	0.015197
ENSG00000160678.11	ENSG00000160678	S100A1	S100 calcium binding protein A1	98.1202	-2.26925	0.613911	-3.69638	-1.80408	0.760421	0.000218699	0.0156353
ENSG00000166963.13	ENSG00000166963	MAP1A	microtubule associated protein 1A	681.953	-1.49365	0.404924	-3.68873	-1.23556	0.460987	0.000225379	0.0159262
ENSG00000187372.11	ENSG00000187372	PCDHB13	protocadherin beta 13	43.0581	-2.56432	0.695928	-3.68475	-2.1037	0.797771	0.000228931	0.016052
ENSG00000114654.7	ENSG00000114654	EFCC1	EF-hand and coiled-coil domain containing 1	10.9898	-3.07417	0.834512	-3.68379	-2.76364	0.978145	0.00022979	0.016052
ENSG00000115339.13	ENSG00000115339	GALNT3	polypeptide N-acetylgalactosaminyltransferase 3	40.5216	-1.92383	0.522473	-3.68217	-1.57378	0.598163	0.000231259	0.0160931
ENSG00000117122.13	ENSG00000117122	MFAP2	microfibril associated protein 2	619.334	-1.71579	0.467778	-3.66796	-1.35585	0.580665	0.000244492	0.0166947
ENSG00000076706.17	ENSG00000076706	MCAM	melanoma cell adhesion molecule	58.211	-2.44609	0.672097	-3.63949	-1.87646	0.886679	0.000273179	0.0180826
ENSG00000172915.18	ENSG00000172915	NBEA	neurobeachin	492.738	-0.830505	0.230319	-3.60589	-0.696639	0.249942	0.000311085	0.0199073
ENSG00000065534.18	ENSG00000065534	MYLK	myosin light chain kinase	158.65	-1.58212	0.439842	-3.59701	-1.26125	0.525724	0.000321898	0.0201759
ENSG00000134864.10	ENSG00000134864	GGACT	gamma-glutamylamine cyclotransferase	129.335	-1.05218	0.293701	-3.5825	-0.866334	0.32744	0.000340317	0.0210505
ENSG00000130700.7	ENSG00000130700	GATA5	GATA binding protein 5	10.6201	-2.67596	0.750961	-3.56338	-2.16593	0.843007	0.000366115	0.0219693
ENSG00000124126.14	ENSG00000124126	PREX1	phosphatidylinositol-3,4,5-trisphosphate dependent Rac exchange factor 1	74.5952	-1.90425	0.535206	-3.55798	-1.48659	0.656673	0.000373713	0.022352
ENSG00000205913.7	ENSG00000205913	SRRM2-AS1	SRRM2 antisense RNA 1	46.3236	-1.15489	0.32493	-3.55426	-0.950479	0.359344	0.000379046	0.0225237
ENSG00000279227.1	ENSG00000279227			88.6645	-1.99859	0.562887	-3.5506	-1.51474	0.740179	0.00038435	0.0226382
ENSG00000161681.15	ENSG00000161681	SHANK1	SH3 and multiple ankyrin repeat domains 1	32.7813	-1.39712	0.39374	-3.54832	-1.13767	0.441244	0.000387694	0.0226696
ENSG00000100077.15	ENSG00000100077	GRK3	G protein-coupled receptor kinase 3	170.232	-1.24246	0.350955	-3.54022	-1.00619	0.400835	0.0003998	0.023303
ENSG00000173531.15	ENSG00000173531	MST1	macrophage stimulating 1	157.047	-1.56536	0.443219	-3.5318	-1.25527	0.514256	0.000412746	0.0239053
ENSG00000146197.9	ENSG00000146197	SCUBE3	signal peptide, CUB domain and EGF like domain containing 3	42.9151	-2.17894	0.617417	-3.52911	-1.69248	0.767768	0.000416954	0.0239219
ENSG00000162688.17	ENSG00000162688	AGL	amylo-alpha-1, 6-glucosidase, 4-alpha-glucanotransferase	1745.53	-1.48069	0.419952	-3.52585	-1.14692	0.513911	0.000422126	0.024143
ENSG00000196338.12	ENSG00000196338	NLGN3	neuroligin 3	255.464	-1.4933	0.424442	-3.51827	-1.17862	0.508166	0.000434372	0.0245972
ENSG00000173013.5	ENSG00000173013	CCDC96	coiled-coil domain containing 96	70.3116	-1.1354	0.323316	-3.51174	-0.922952	0.3622	0.000445185	0.0247653
ENSG00000267530.3	ENSG00000267530	LINC01836	long intergenic non-protein coding RNA 1836	19.5681	-2.30755	0.658314	-3.50524	-1.80929	0.79089	0.000456188	0.025164
ENSG00000169105.7	ENSG00000169105	CHST14	carbohydrate sulfotransferase 14	1067.04	-0.675658	0.193122	-3.49861	-0.568254	0.206339	0.000467691	0.0255513
ENSG00000248746.6	ENSG00000248746	ACTN3	actinin alpha 3 (gene/pseudogene)	3368.65	-1.663	0.47725	-3.48455	-1.29566	0.580011	0.000492969	0.0265362
ENSG00000166922.8	ENSG00000166922	SCG5	secretogranin V	5.50626	-3.08815	0.887253	-3.48057	-2.50473	0.987419	0.000500348	0.026776
ENSG00000091656.18	ENSG00000091656	ZFHX4	zinc finger homeobox 4	39.0483	-1.77556	0.510833	-3.47582	-1.4071	0.596404	0.000509293	0.0271751
ENSG00000152284.5	ENSG00000152284	TCF7L1	transcription factor 7 like 1	448.412	-0.893359	0.257312	-3.47189	-0.729664	0.285785	0.0005168	0.0274955
ENSG00000138136.6	ENSG00000138136	LBX1	ladybird homeobox 1	15.6858	-1.77649	0.514947	-3.44985	-1.41671	0.585573	0.000560898	0.0294987
ENSG00000196189.13	ENSG00000196189	SEMA4A	semaphorin 4A	20.232	-2.6166	0.758928	-3.44776	-2.06873	0.956152	0.000565248	0.0295628
ENSG00000081923.14	ENSG00000081923	ATP8B1	ATPase phospholipid transporting 8B1	7.09511	-2.96569	0.860191	-3.44772	-2.3496	0.976864	0.000565347	0.0295628
ENSG00000145687.16	ENSG00000145687	SSBP2	single stranded DNA binding protein 2	983.141	-1.61698	0.469268	-3.44575	-1.22417	0.596571	0.000569482	0.0296942
ENSG00000229956.11	ENSG00000229956			11.423	-1.92804	0.560138	-3.44208	-1.53081	0.638054	0.000577268	0.0297913
ENSG00000156869.13	ENSG00000156869	FRRS1	ferric chelate reductase 1	483.371	-1.74805	0.508036	-3.4408	-1.29864	0.669133	0.000579991	0.0297913
ENSG00000114480.13	ENSG00000114480	GBE1	1,4-alpha-glucan branching enzyme 1	1911.8	-1.675	0.48867	-3.42767	-1.22168	0.657801	0.000608793	0.0306946
ENSG00000157782.9	ENSG00000157782	CABP1	calcium binding protein 1	103.403	-0.962376	0.281449	-3.41936	-0.780008	0.311574	0.000627692	0.0312226
ENSG00000138380.18	ENSG00000138380	CARF	calcium responsive transcription factor	93.0922	-1.0453	0.307	-3.40489	-0.843087	0.341708	0.000661917	0.0321337
ENSG00000100918.13	ENSG00000100918	REC8	REC8 meiotic recombination protein	44.2423	-1.8418	0.541436	-3.40169	-1.4158	0.662543	0.000669696	0.032177
ENSG00000134184.12	ENSG00000134184	GSTM1	glutathione S-transferase mu 1	245.143	-0.885265	0.260307	-3.40084	-0.716672	0.288912	0.00067178	0.0321857
ENSG00000163082.10	ENSG00000163082	SGPP2	sphingosine-1-phosphate phosphatase 2	9.71447	-2.78006	0.817679	-3.39994	-2.30258	1.07453	0.000674002	0.0322078
ENSG00000092964.18	ENSG00000092964	DPYSL2	dihydropyrimidinase like 2	610.952	-0.903811	0.265973	-3.39813	-0.725326	0.298948	0.000678491	0.0323379
ENSG00000271870.1	ENSG00000271870			33.7085	-1.24075	0.366852	-3.38215	-0.987222	0.414299	0.000719201	0.0335786
ENSG00000106804.7	ENSG00000106804	C5	complement C5	179.971	-1.89212	0.562253	-3.36525	-1.33128	0.803704	0.000764755	0.0351515
ENSG00000103034.14	ENSG00000103034	NDRG4	NDRG family member 4	119.411	-0.982645	0.292145	-3.36355	-0.785238	0.327854	0.00076946	0.0351515
ENSG00000141449.14	ENSG00000141449	GREB1L	GREB1 like retinoic acid receptor coactivator	739.31	-1.51953	0.452417	-3.35869	-1.11949	0.58463	0.000783128	0.0351515
ENSG00000080644.16	ENSG00000080644	CHRNA3	cholinergic receptor nicotinic alpha 3 subunit	52.7321	-1.7414	0.518786	-3.35668	-1.33743	0.625474	0.00078883	0.0352084
ENSG00000101417.12	ENSG00000101417	PXMP4	peroxisomal membrane protein 4	217.868	-1.37115	0.408563	-3.35604	-1.04653	0.498176	0.00079066	0.0352084
ENSG00000253846.2	ENSG00000253846	PCDHGA10	protocadherin gamma subfamily A, 10	46.9197	-2.69499	0.806535	-3.34145	-1.98662	1.07795	0.00083343	0.0368441
ENSG00000221890.4	ENSG00000221890	NPTXR	neuronal pentraxin receptor	119.166	-1.95532	0.58548	-3.33968	-1.38904	0.816285	0.00083875	0.0369899
ENSG00000078579.9	ENSG00000078579	FGF20	fibroblast growth factor 20	15.5668	-2.07215	0.621132	-3.33609	-1.55698	0.771288	0.000849655	0.0373807
ENSG00000174871.11	ENSG00000174871	CNIH2	cornichon family AMPA receptor auxiliary protein 2	129.855	-0.91398	0.274205	-3.3332	-0.72937	0.307681	0.000858531	0.0376423
ENSG00000085382.12	ENSG00000085382	HACE1	HECT domain and ankyrin repeat containing E3 ubiquitin protein ligase 1	1046.88	-1.31553	0.394798	-3.33215	-1.0004	0.488771	0.000861771	0.0376423
ENSG00000108515.17	ENSG00000108515	ENO3	enolase 3	831.734	-1.65609	0.497101	-3.33149	-1.19537	0.669069	0.000863826	0.0376423
ENSG00000139899.10	ENSG00000139899	CBLN3	cerebellin 3 precursor	84.852	-1.67263	0.503183	-3.32409	-1.22658	0.657117	0.000887061	0.0383955
ENSG00000134504.13	ENSG00000134504	KCTD1	potassium channel tetramerization domain containing 1	150.165	-1.04734	0.315252	-3.32224	-0.818211	0.36605	0.000892977	0.0383955
ENSG00000247708.8	ENSG00000247708	STX18-AS1	STX18 antisense RNA 1 (head to head)	89.4584	-1.74682	0.525815	-3.32212	-1.28275	0.688439	0.000893359	0.0383955
ENSG00000261556.10	ENSG00000261556	SMG1P7;LOC107984138	SMG1 pseudogene 7;serine/threonine-protein kinase SMG1-like	67.0031	-1.31142	0.394767	-3.32201	-1.01816	0.462468	0.000893699	0.0383955
ENSG00000276272.1	ENSG00000276272			8.92666	-2.50147	0.754996	-3.31322	-1.89104	0.907749	0.000922278	0.039073
ENSG00000108465.15	ENSG00000108465	CDK5RAP3	CDK5 regulatory subunit associated protein 3	123.254	-0.974863	0.295092	-3.30359	-0.774235	0.330364	0.00095456	0.0400696
ENSG00000165995.20	ENSG00000165995	CACNB2	calcium voltage-gated channel auxiliary subunit beta 2	27.5352	-1.10074	0.33337	-3.30185	-0.868187	0.375511	0.000960495	0.0402265
ENSG00000260942.1	ENSG00000260942	CAPN10-DT	CAPN10 divergent transcript	82.3675	-0.81282	0.246251	-3.30078	-0.653999	0.270661	0.000964174	0.0402884
ENSG00000253873.6	ENSG00000253873	PCDHGA11	protocadherin gamma subfamily A, 11	15.8063	-2.643	0.801264	-3.29854	-2.0876	0.924062	0.000971902	0.0404571
ENSG00000203896.10	ENSG00000203896	LIME1	Lck interacting transmembrane adaptor 1	41.5296	-1.08502	0.329176	-3.29618	-0.850552	0.375265	0.000980097	0.0405831
ENSG00000117586.11	ENSG00000117586	TNFSF4	TNF superfamily member 4	13.5835	-1.62195	0.492958	-3.29023	-1.25529	0.567938	0.00100105	0.0412062
ENSG00000125520.14	ENSG00000125520	SLC2A4RG	SLC2A4 regulator	3373.11	-0.614729	0.186958	-3.28806	-0.507982	0.199914	0.0010088	0.0412291
ENSG00000187792.5	ENSG00000187792	ZNF70	zinc finger protein 70	108.54	-1.13157	0.344158	-3.28795	-0.877348	0.400541	0.00100921	0.0412291
ENSG00000142156.14	ENSG00000142156	COL6A1	collagen type VI alpha 1 chain	629.02	-1.31126	0.39913	-3.28528	-0.977839	0.499084	0.00101881	0.0415285
ENSG00000136848.17	ENSG00000136848	DAB2IP	DAB2 interacting protein	886.729	-1.2934	0.393925	-3.28336	-0.961362	0.494665	0.00102576	0.0416262
ENSG00000169071.15	ENSG00000169071	ROR2	receptor tyrosine kinase like orphan receptor 2	281.039	-1.27257	0.389247	-3.26932	-0.979843	0.455495	0.00107805	0.0430253
ENSG00000281490.1	ENSG00000281490			31.6779	-1.59281	0.489065	-3.25684	-1.20314	0.590972	0.0011266	0.0445186
ENSG00000169432.16	ENSG00000169432	SCN9A	sodium voltage-gated channel alpha subunit 9	4371.75	-1.219	0.374675	-3.25348	-0.8936	0.469806	0.00113999	0.0447728
ENSG00000161395.14	ENSG00000161395	PGAP3	post-GPI attachment to proteins phospholipase 3	206.44	-1.06093	0.326679	-3.24763	-0.813878	0.384778	0.00116372	0.0450948
ENSG00000024422.12	ENSG00000024422	EHD2	EH domain containing 2	37.7767	-2.19134	0.67605	-3.24138	-1.55138	0.928545	0.00118952	0.0456905
ENSG00000140092.14	ENSG00000140092	FBLN5	fibulin 5	61.3237	-1.61574	0.500879	-3.22581	-1.17648	0.645968	0.00125615	0.0476793
ENSG00000177548.13	ENSG00000177548	RABEP2	rabaptin, RAB GTPase binding effector protein 2	442.316	-0.450598	0.139937	-3.22001	-0.381992	0.144304	0.00128184	0.0478803
ENSG00000146700.9	ENSG00000146700	SSC4D	scavenger receptor cysteine rich family member with 4 domains	97.3188	-1.86226	0.57834	-3.22	-1.26465	0.843349	0.0012819	0.0478803
ENSG00000260400.1	ENSG00000260400			59.5381	-1.24513	0.388377	-3.20599	-0.941461	0.462141	0.00134598	0.0493136
ENSG00000182791.5	ENSG00000182791	CCDC87	coiled-coil domain containing 87	22.0596	-1.80297	0.562564	-3.20491	-1.32634	0.702604	0.00135104	0.0493136
ENSG00000136490.9	ENSG00000136490	LIMD2	LIM domain containing 2	345.164	-0.73905	0.231469	-3.19287	-0.586607	0.255727	0.00140869	0.0505928
ENSG00000146828.18	ENSG00000146828	SLC12A9	solute carrier family 12 member 9	573.368	-0.556148	0.174197	-3.19264	-0.451735	0.184212	0.00140981	0.0505928
ENSG00000197444.10	ENSG00000197444	OGDHL	oxoglutarate dehydrogenase like	453.362	-0.631855	0.198194	-3.18806	-0.510762	0.213853	0.00143232	0.0508495
ENSG00000236255.2	ENSG00000236255			39.4642	-1.36093	0.427019	-3.18705	-1.01575	0.515925	0.00143733	0.0508495
ENSG00000241935.9	ENSG00000241935	HOGA1	4-hydroxy-2-oxoglutarate aldolase 1	22.5446	-2.37718	0.745917	-3.18693	-1.74665	0.934229	0.00143793	0.0508495
ENSG00000151065.14	ENSG00000151065	DCP1B	decapping mRNA 1B	132.829	-0.736984	0.231354	-3.18552	-0.586021	0.253965	0.00144495	0.050866
ENSG00000109927.10	ENSG00000109927	TECTA	tectorin alpha	12.1024	-1.71121	0.537337	-3.18461	-1.29264	0.628584	0.00144948	0.050866
ENSG00000148200.17	ENSG00000148200	NR6A1	nuclear receptor subfamily 6 group A member 1	319.783	-1.32084	0.414768	-3.18453	-0.948603	0.534066	0.00144988	0.050866
ENSG00000276649.1	ENSG00000276649			12.7398	-1.69766	0.533803	-3.18031	-1.26522	0.6362	0.0014712	0.0512439
ENSG00000141526.16	ENSG00000141526	SLC16A3	solute carrier family 16 member 3	213.628	-1.14695	0.361494	-3.17281	-0.850646	0.440917	0.00150969	0.0523302
ENSG00000141376.22	ENSG00000141376	BCAS3	BCAS3 microtubule associated cell migration factor	807.23	-1.40713	0.444031	-3.169	-0.971594	0.607899	0.00152964	0.0524935
ENSG00000148143.13	ENSG00000148143	ZNF462	zinc finger protein 462	67.286	-1.62544	0.513332	-3.16646	-1.14759	0.683988	0.00154308	0.0524935
ENSG00000132600.16	ENSG00000132600	PRMT7	protein arginine methyltransferase 7	656.778	-0.650809	0.205569	-3.16589	-0.521443	0.222776	0.0015461	0.0524986
ENSG00000159958.6	ENSG00000159958	TNFRSF13C	TNF receptor superfamily member 13C	44.002	-0.854288	0.269987	-3.16417	-0.667081	0.300388	0.00155523	0.0527109
ENSG00000147027.4	ENSG00000147027	TMEM47	transmembrane protein 47	517.94	-1.11603	0.353111	-3.16055	-0.844369	0.41461	0.00157471	0.0527132
ENSG00000054598.9	ENSG00000054598	FOXC1	forkhead box C1	723.212	-1.3339	0.422065	-3.16041	-0.931106	0.567063	0.00157546	0.0527132
ENSG00000095752.7	ENSG00000095752	IL11	interleukin 11	187.8	-0.731074	0.231528	-3.1576	-0.578717	0.253809	0.00159073	0.0531268
ENSG00000272655.2	ENSG00000272655			30.5846	-1.3785	0.436692	-3.15669	-1.01831	0.532254	0.00159571	0.0531963
ENSG00000151640.13	ENSG00000151640	DPYSL4	dihydropyrimidinase like 4	216.934	-1.64068	0.519905	-3.15574	-1.09037	0.765051	0.00160094	0.0532734
ENSG00000105976.15	ENSG00000105976	MET	MET proto-oncogene, receptor tyrosine kinase	23.6591	-1.98252	0.630419	-3.14477	-1.4453	0.784451	0.00166217	0.0546157
ENSG00000196670.13	ENSG00000196670	ZFP62	ZFP62 zinc finger protein	938.773	-0.561754	0.178799	-3.14182	-0.455958	0.190132	0.001679	0.0549715
ENSG00000115840.14	ENSG00000115840	SLC25A12	solute carrier family 25 member 12	930.876	-0.872719	0.277981	-3.13949	-0.669185	0.32052	0.00169242	0.0550269
ENSG00000161381.14	ENSG00000161381	PLXDC1	plexin domain containing 1	28.1635	-1.66044	0.530357	-3.13081	-1.19125	0.676397	0.00174328	0.0562706
ENSG00000149781.12	ENSG00000149781	FERMT3	fermitin family member 3	11.7765	-1.88129	0.601474	-3.1278	-1.36562	0.742977	0.00176118	0.0565601
ENSG00000163430.12	ENSG00000163430	FSTL1	follistatin like 1	2025.84	-1.27747	0.408487	-3.12732	-0.905305	0.529412	0.00176408	0.0565601
ENSG00000274602.5	ENSG00000274602	PI4KAP1	phosphatidylinositol 4-kinase alpha pseudogene 1	89.2969	-0.957965	0.30633	-3.12723	-0.728105	0.35379	0.00176461	0.0565601
ENSG00000280916.2	ENSG00000280916			26.7137	-1.48002	0.474855	-3.11679	-1.07585	0.588077	0.0018283	0.0578336
ENSG00000175894.18	ENSG00000175894	TSPEAR	thrombospondin type laminin G domain and EAR repeats	15.7464	-2.04192	0.655284	-3.11609	-1.42371	0.877412	0.00183268	0.0578336
ENSG00000171243.8	ENSG00000171243	SOSTDC1	sclerostin domain containing 1	50.3382	-1.48737	0.477461	-3.11517	-1.07092	0.602327	0.00183841	0.0578336
ENSG00000168159.12	ENSG00000168159	RNF187	ring finger protein 187	1107.07	-0.750094	0.240796	-3.11506	-0.580671	0.269864	0.0018391	0.0578336
ENSG00000243679.1	ENSG00000243679			82.2198	-0.857986	0.275681	-3.11224	-0.660876	0.310678	0.00185672	0.0581387
ENSG00000196517.11	ENSG00000196517	SLC6A9	solute carrier family 6 member 9	399.848	-1.70853	0.549463	-3.10946	-1.18602	0.743975	0.00187431	0.0584272
ENSG00000247081.8	ENSG00000247081	LOC105369147	uncharacterized LOC105369147	39.703	-1.59531	0.513758	-3.10519	-1.09776	0.70069	0.00190158	0.0588878
ENSG00000226752.9	ENSG00000226752	CUTALP	cutA divalent cation tolerance homolog-like, pseudogene	298.382	-1.33585	0.431413	-3.09646	-0.915511	0.579361	0.00195848	0.060141
ENSG00000138629.16	ENSG00000138629	UBL7	ubiquitin like 7	1119.24	-0.521276	0.168378	-3.09587	-0.426175	0.177444	0.00196235	0.060159
ENSG00000239415.1	ENSG00000239415			21.6172	-1.67479	0.543192	-3.08324	-1.20112	0.681235	0.00204759	0.0618401
ENSG00000232815.1	ENSG00000232815			47.2443	-1.82849	0.593244	-3.08218	-1.18872	0.896818	0.00205488	0.061884
ENSG00000144488.15	ENSG00000144488	ESPNL	espin like	317.116	-1.56174	0.507092	-3.0798	-0.990729	0.784649	0.00207143	0.0621496
ENSG00000169047.5	ENSG00000169047	IRS1	insulin receptor substrate 1	189.415	-1.11786	0.363109	-3.07859	-0.815795	0.441788	0.0020798	0.0622405
ENSG00000214021.16	ENSG00000214021	TTLL3	tubulin tyrosine ligase like 3	696.319	-0.936431	0.304357	-3.07675	-0.702278	0.354576	0.00209269	0.0622405
ENSG00000165801.10	ENSG00000165801	ARHGEF40	Rho guanine nucleotide exchange factor 40	1422.45	-0.882925	0.287829	-3.06754	-0.662979	0.335766	0.00215831	0.0632022
ENSG00000143554.14	ENSG00000143554	SLC27A3	solute carrier family 27 member 3	48.5476	-1.56172	0.51032	-3.06028	-1.07013	0.692186	0.00221131	0.0638738
ENSG00000198794.12	ENSG00000198794	SCAMP5	secretory carrier membrane protein 5	629.995	-0.567024	0.185511	-3.05655	-0.455152	0.197411	0.00223899	0.0640281
ENSG00000172878.14	ENSG00000172878	METAP1D	methionyl aminopeptidase type 1D, mitochondrial	586.276	-1.25034	0.409361	-3.05437	-0.858366	0.544504	0.00225535	0.0643954
ENSG00000257596.1	ENSG00000257596	SCAT2	S-phase cancer associated transcript 2	29.9287	-1.73011	0.566806	-3.05239	-1.09595	0.872325	0.00227027	0.0644376
ENSG00000169231.13	ENSG00000169231	THBS3	thrombospondin 3	844.493	-1.24799	0.409076	-3.05076	-0.867375	0.534301	0.00228262	0.0644376
ENSG00000108309.14	ENSG00000108309	RUNDC3A	RUN domain containing 3A	111.515	-1.35643	0.444655	-3.05053	-0.933452	0.590902	0.00228436	0.0644376
ENSG00000176124.14	ENSG00000176124	DLEU1;DLEU7-AS1	deleted in lymphocytic leukemia 1;DLEU7 antisense RNA 1	42.6084	-1.54773	0.50758	-3.04924	-1.04823	0.69988	0.00229423	0.0644992
ENSG00000131018.23	ENSG00000131018	SYNE1	spectrin repeat containing nuclear envelope protein 1	34.7025	-1.78721	0.586239	-3.04861	-1.1953	0.828884	0.00229905	0.0645356
ENSG00000124217.4	ENSG00000124217	MOCS3	molybdenum cofactor synthesis 3	347.827	-0.681146	0.224012	-3.04067	-0.532935	0.246348	0.00236056	0.065658
ENSG00000197245.6	ENSG00000197245	FAM110D	family with sequence similarity 110 member D	191.243	-1.09143	0.359239	-3.03818	-0.799168	0.427854	0.00238012	0.0660844
ENSG00000117115.13	ENSG00000117115	PADI2	peptidyl arginine deiminase 2	77.7024	-0.77186	0.254085	-3.0378	-0.592323	0.282979	0.00238311	0.0660844
ENSG00000167771.6	ENSG00000167771	RCOR2	REST corepressor 2	1965.48	-1.02679	0.338813	-3.03056	-0.736648	0.416533	0.00244101	0.0662633
ENSG00000183506.17	ENSG00000183506	PI4KAP2	phosphatidylinositol 4-kinase alpha pseudogene 2	228.806	-0.760656	0.251146	-3.02874	-0.58079	0.28185	0.00245573	0.0664864
ENSG00000279348.1	ENSG00000279348			37.0599	-1.42016	0.469169	-3.02697	-0.99824	0.598962	0.00247021	0.0666811
ENSG00000179403.12	ENSG00000179403	VWA1	von Willebrand factor A domain containing 1	1000.23	-0.907004	0.299691	-3.02647	-0.667813	0.35619	0.0024743	0.0666932
ENSG00000171227.7	ENSG00000171227	TMEM37	transmembrane protein 37	238.859	-1.44249	0.477082	-3.02357	-0.933207	0.702667	0.00249809	0.0668884
ENSG00000197653.15	ENSG00000197653	DNAH10	dynein axonemal heavy chain 10	18.1426	-1.88583	0.624467	-3.01991	-1.27724	0.852737	0.00252851	0.0671651
ENSG00000138193.15	ENSG00000138193	PLCE1	phospholipase C epsilon 1	129.291	-0.801468	0.266127	-3.0116	-0.604151	0.302385	0.00259878	0.068531
ENSG00000215424.10	ENSG00000215424	MCM3AP-AS1	MCM3AP antisense RNA 1	63.4326	-1.1213	0.372452	-3.01058	-0.807698	0.452172	0.00260748	0.0685662
ENSG00000169515.8	ENSG00000169515	CCDC8	coiled-coil domain containing 8	1400.82	-0.862829	0.287182	-3.00447	-0.635616	0.336707	0.00266041	0.0689333
ENSG00000207547.1	ENSG00000207547	MIR25	microRNA 25	7.60632	-2.12832	0.70845	-3.00419	-1.4639	0.911438	0.00266287	0.0689333
ENSG00000260257.2	ENSG00000260257			165.45	-0.69137	0.23053	-2.99904	-0.532315	0.25456	0.0027083	0.0696169
ENSG00000198513.11	ENSG00000198513	ATL1	atlastin GTPase 1	56.4873	-1.45687	0.487719	-2.98711	-0.966653	0.674235	0.00281629	0.0714893
ENSG00000108823.16	ENSG00000108823	SGCA	sarcoglycan alpha	185.107	-1.54054	0.516412	-2.98316	-1.04357	0.692974	0.0028529	0.0720189
ENSG00000197757.8	ENSG00000197757	HOXC6	homeobox C6	1678.58	-1.03146	0.34595	-2.98153	-0.711491	0.440574	0.00286814	0.0721053
ENSG00000267575.7	ENSG00000267575	LOC101927151	uncharacterized LOC101927151	290.326	-1.20358	0.404469	-2.9757	-0.79794	0.551412	0.00292317	0.0730874
ENSG00000019991.18	ENSG00000019991	HGF	hepatocyte growth factor	14865.9	-1.35354	0.454985	-2.97491	-0.821044	0.714165	0.00293076	0.0731771
ENSG00000251136.9	ENSG00000251136	LOC101929709	uncharacterized LOC101929709	80.628	-1.42691	0.480132	-2.9719	-0.928857	0.684141	0.00295963	0.0734967
ENSG00000176476.9	ENSG00000176476	SGF29	SAGA complex associated factor 29	203.027	-0.842821	0.283702	-2.9708	-0.619878	0.330221	0.00297029	0.0735573
ENSG00000250571.7	ENSG00000250571	GLI4	GLI family zinc finger 4	307.135	-0.532523	0.179398	-2.9684	-0.424833	0.189902	0.00299359	0.0738391
ENSG00000185745.10	ENSG00000185745	IFIT1	interferon induced protein with tetratricopeptide repeats 1	904.177	-0.759075	0.255863	-2.96672	-0.569528	0.292403	0.00300993	0.0739736
ENSG00000114739.14	ENSG00000114739	ACVR2B	activin A receptor type 2B	344.842	-0.919853	0.310834	-2.95931	-0.662115	0.371034	0.00308328	0.074357
ENSG00000131409.13	ENSG00000131409	LRRC4B	leucine rich repeat containing 4B	821.879	-1.3989	0.473834	-2.9523	-0.830843	0.771822	0.00315419	0.0755681
ENSG00000180881.19	ENSG00000180881	CAPS2	calcyphosine 2	19.2088	-1.34792	0.456749	-2.95111	-0.951063	0.557875	0.00316632	0.0755681
ENSG00000181085.15	ENSG00000181085	MAPK15	mitogen-activated protein kinase 15	15.4721	-2.02339	0.685745	-2.95065	-1.40541	0.874434	0.00317104	0.0755681
ENSG00000214562.14	ENSG00000214562	NUTM2D	NUT family member 2D	37.0025	-1.33391	0.452146	-2.95019	-0.896334	0.60236	0.00317583	0.0755839
ENSG00000167549.18	ENSG00000167549	CORO6	coronin 6	233.766	-1.51966	0.51569	-2.94684	-0.911013	0.839265	0.00321036	0.075706
ENSG00000140403.12	ENSG00000140403	DNAJA4	DnaJ heat shock protein family (Hsp40) member A4	6.39167	-2.01583	0.684183	-2.94633	-1.35891	0.896292	0.00321571	0.075706
ENSG00000235257.9	ENSG00000235257	ITGA9-AS1	ITGA9 antisense RNA 1	38.344	-1.01446	0.344614	-2.94377	-0.725723	0.412286	0.00324243	0.0760199
ENSG00000259877.2	ENSG00000259877			41.5881	-1.21768	0.413684	-2.9435	-0.836303	0.529892	0.00324523	0.0760199
ENSG00000021826.15	ENSG00000021826	CPS1	carbamoyl-phosphate synthase 1	134.025	-1.3443	0.456864	-2.94244	-0.847471	0.674104	0.00325633	0.0760199
ENSG00000135074.15	ENSG00000135074	ADAM19	ADAM metallopeptidase domain 19	343.901	-1.41738	0.481702	-2.94243	-0.874721	0.739821	0.00325645	0.0760199
ENSG00000074621.14	ENSG00000074621	SLC24A1	solute carrier family 24 member 1	186.108	-0.663249	0.225549	-2.9406	-0.506951	0.247973	0.00327575	0.0760822
ENSG00000113593.12	ENSG00000113593	PPWD1	peptidylprolyl isomerase domain and WD repeat containing 1	711.417	-0.669359	0.227768	-2.93878	-0.509234	0.253053	0.00329512	0.0763848
ENSG00000176155.19	ENSG00000176155	CCDC57	coiled-coil domain containing 57	326.746	-1.00397	0.342364	-2.93247	-0.703935	0.421784	0.00336278	0.0777091
ENSG00000213398.7	ENSG00000213398	LCAT	lecithin-cholesterol acyltransferase	74.5851	-1.32385	0.451789	-2.93024	-0.855344	0.637274	0.00338697	0.0780709
ENSG00000262580.5	ENSG00000262580			56.313	-0.942781	0.321883	-2.92896	-0.677284	0.381323	0.00340101	0.0782649
ENSG00000164237.9	ENSG00000164237	CMBL	carboxymethylenebutenolidase homolog	1196.8	-0.648913	0.221571	-2.92869	-0.48891	0.244908	0.00340394	0.0782649
ENSG00000154309.8	ENSG00000154309	DISP1	dispatched RND transporter family member 1	56.4189	-0.778603	0.265941	-2.92773	-0.578858	0.300543	0.00341449	0.0783515
ENSG00000125633.11	ENSG00000125633	CCDC93	coiled-coil domain containing 93	855.1	-1.10659	0.378307	-2.92511	-0.72278	0.514473	0.0034433	0.0785171
ENSG00000137404.14	ENSG00000137404	NRM	nurim	132.822	-0.93291	0.31916	-2.92302	-0.662902	0.383928	0.00346657	0.0788139
ENSG00000174197.16	ENSG00000174197	MGA	MAX dimerization protein MGA	537.506	-0.498244	0.170655	-2.9196	-0.398681	0.179022	0.00350486	0.0791764
ENSG00000167371.21	ENSG00000167371	PRRT2	proline rich transmembrane protein 2	378.467	-1.42311	0.487448	-2.91951	-0.854756	0.775453	0.00350584	0.0791764
ENSG00000167081.17	ENSG00000167081	PBX3	PBX homeobox 3	1641.16	-1.38278	0.473672	-2.91927	-0.807973	0.77959	0.00350847	0.0791764
ENSG00000197536.11	ENSG00000197536			15.8701	-1.70057	0.582691	-2.91847	-1.12025	0.79915	0.00351749	0.0791771
ENSG00000268362.6	ENSG00000268362			97.5175	-1.2937	0.443371	-2.91787	-0.84262	0.614622	0.00352435	0.0791771
ENSG00000170836.11	ENSG00000170836	PPM1D	protein phosphatase, Mg2+/Mn2+ dependent 1D	645.022	-0.932022	0.319481	-2.9173	-0.645697	0.394389	0.00353077	0.0791771
ENSG00000105538.10	ENSG00000105538	RASIP1	Ras interacting protein 1	112.578	-1.27934	0.438547	-2.91722	-0.833689	0.607053	0.0035317	0.0791771
ENSG00000101493.11	ENSG00000101493	ZNF516	zinc finger protein 516	785.285	-0.992633	0.340296	-2.91697	-0.683204	0.425644	0.00353446	0.0791771
ENSG00000006638.11	ENSG00000006638	TBXA2R	thromboxane A2 receptor	81.0594	-0.844539	0.289595	-2.91628	-0.613319	0.336979	0.00354234	0.0792565
ENSG00000105655.18	ENSG00000105655	ISYNA1	inositol-3-phosphate synthase 1	4382.25	-0.685566	0.235511	-2.91097	-0.511845	0.265083	0.00360314	0.0797397
ENSG00000119906.13	ENSG00000119906	SLF2	SMC5-SMC6 complex localization factor 2	1069.19	-1.03233	0.3551	-2.90715	-0.692501	0.459114	0.00364743	0.0801959
ENSG00000198728.10	ENSG00000198728	LDB1	LIM domain binding 1	1735.7	-0.813967	0.28001	-2.90692	-0.589455	0.325808	0.00365005	0.0801959
ENSG00000159307.19	ENSG00000159307	SCUBE1	signal peptide, CUB domain and EGF like domain containing 1	15.8548	-1.62949	0.561264	-2.90325	-1.01816	0.83487	0.00369307	0.0802603
ENSG00000152223.15	ENSG00000152223	EPG5	ectopic P-granules autophagy protein 5 homolog	134.989	-1.35106	0.465371	-2.9032	-0.848298	0.680833	0.00369373	0.0802603
ENSG00000185088.14	ENSG00000185088	RPS27L	ribosomal protein S27 like	1836.29	-1.14226	0.393477	-2.90299	-0.730259	0.546364	0.00369614	0.0802603
ENSG00000180340.6	ENSG00000180340	FZD2	frizzled class receptor 2	1608.73	-1.15887	0.399595	-2.9001	-0.732791	0.553376	0.00373038	0.0804983
ENSG00000235194.8	ENSG00000235194	PPP1R3E	protein phosphatase 1 regulatory subunit 3E	158.28	-0.657264	0.226717	-2.89905	-0.498422	0.249193	0.00374298	0.0804983
ENSG00000107731.12	ENSG00000107731	UNC5B	unc-5 netrin receptor B	93.4839	-1.4217	0.491029	-2.89534	-0.823579	0.82629	0.00378747	0.0811088
ENSG00000205758.12	ENSG00000205758	CRYZL1	crystallin zeta like 1	686.404	-0.62184	0.214791	-2.8951	-0.473005	0.235806	0.00379038	0.0811088
ENSG00000205464.12	ENSG00000205464	ATP6AP1L	ATPase H+ transporting accessory protein 1 like	150.534	-1.12514	0.389006	-2.89234	-0.736663	0.522679	0.00382378	0.0812809
ENSG00000165730.16	ENSG00000165730	STOX1	storkhead box 1	142.232	-0.667293	0.230955	-2.88927	-0.502899	0.254589	0.00386136	0.0817873
ENSG00000221978.12	ENSG00000221978	CCNL2	cyclin L2	4169.05	-0.831914	0.288271	-2.88588	-0.595555	0.338173	0.00390326	0.0819589
ENSG00000242193.11	ENSG00000242193	CRYZL2P	crystallin zeta like 2, pseudogene	151.186	-1.16105	0.402491	-2.88466	-0.752592	0.547683	0.00391837	0.0819589
ENSG00000215790.7	ENSG00000215790	SLC35E2A	solute carrier family 35 member E2A	215.125	-0.946123	0.328548	-2.87971	-0.656867	0.405298	0.00398045	0.082619
ENSG00000046651.15	ENSG00000046651	OFD1	OFD1 centriole and centriolar satellite protein	710.324	-0.730111	0.253823	-2.87645	-0.534597	0.289585	0.00402172	0.0830762
ENSG00000214135.8	ENSG00000214135	LOC220729	succinate dehydrogenase complex flavoprotein subunit A pseudogene	206.592	-0.796557	0.276995	-2.87571	-0.573498	0.32229	0.00403121	0.0831784
ENSG00000185168.5	ENSG00000185168			18.7378	-1.38942	0.48335	-2.87457	-0.909934	0.649971	0.00404584	0.0833725
ENSG00000254535.4	ENSG00000254535	PABPC4L	poly(A) binding protein cytoplasmic 4 like	378.909	-0.761	0.264764	-2.87426	-0.552529	0.305237	0.00404973	0.0833725
ENSG00000108239.8	ENSG00000108239	TBC1D12	TBC1 domain family member 12	485.102	-0.891137	0.310443	-2.87053	-0.613033	0.379734	0.00409778	0.0836094
ENSG00000140396.13	ENSG00000140396	NCOA2	nuclear receptor coactivator 2	711.162	-0.915093	0.318842	-2.87005	-0.635287	0.391745	0.00410405	0.0836278
ENSG00000005882.11	ENSG00000005882	PDK2	pyruvate dehydrogenase kinase 2	329.892	-0.621585	0.216811	-2.86694	-0.470344	0.23768	0.0041446	0.0837519
ENSG00000163482.12	ENSG00000163482	STK36	serine/threonine kinase 36	368.286	-0.629233	0.219557	-2.86592	-0.472909	0.240962	0.00415795	0.0837519
ENSG00000156642.16	ENSG00000156642	NPTN	neuroplastin	2229.97	-0.72628	0.253423	-2.86588	-0.53424	0.288607	0.00415855	0.0837519
ENSG00000170677.6	ENSG00000170677	SOCS6	suppressor of cytokine signaling 6	429.957	-1.12335	0.392882	-2.85925	-0.707385	0.550376	0.00424641	0.0845691
ENSG00000279207.1	ENSG00000279207			59.418	-1.12362	0.393178	-2.85779	-0.745929	0.511495	0.00426598	0.0848422
ENSG00000115556.14	ENSG00000115556	PLCD4	phospholipase C delta 4	113.983	-1.1846	0.414555	-2.85753	-0.756086	0.573626	0.00426946	0.0848422
ENSG00000144366.16	ENSG00000144366	GULP1	GULP PTB domain containing engulfment adaptor 1	655.793	-0.705318	0.247243	-2.85274	-0.514691	0.281849	0.00433444	0.0856683
ENSG00000172037.14	ENSG00000172037	LAMB2	laminin subunit beta 2	4694.61	-1.14167	0.400433	-2.85109	-0.717905	0.561237	0.00435692	0.0858346
ENSG00000088448.14	ENSG00000088448	ANKRD10	ankyrin repeat domain 10	631.413	-0.962334	0.337999	-2.84715	-0.635559	0.434338	0.00441124	0.0863426
ENSG00000254602.2	ENSG00000254602			82.1759	-1.55042	0.544572	-2.84704	-0.869356	0.989351	0.0044128	0.0863426
ENSG00000181523.13	ENSG00000181523	SGSH	N-sulfoglucosamine sulfohydrolase	381.218	-0.565465	0.198642	-2.84665	-0.433635	0.213951	0.00441816	0.0863426
ENSG00000277072.5	ENSG00000277072			135.56	-0.528187	0.185861	-2.84185	-0.411178	0.196687	0.00448533	0.0870524
ENSG00000197121.15	ENSG00000197121	PGAP1	post-GPI attachment to proteins inositol deacylase 1	643.477	-0.546029	0.192346	-2.83878	-0.421266	0.206414	0.00452862	0.087614
ENSG00000114270.17	ENSG00000114270	COL7A1	collagen type VII alpha 1 chain	150.839	-1.22585	0.43192	-2.83813	-0.791047	0.58826	0.00453786	0.0877
ENSG00000196459.14	ENSG00000196459	TRAPPC2	trafficking protein particle complex 2	416.713	-1.32585	0.4674	-2.83664	-0.699436	0.877083	0.00455905	0.0880167
ENSG00000169612.4	ENSG00000169612	RAMAC	RNA guanine-7 methyltransferase activating subunit	131.293	-0.548717	0.194307	-2.82398	-0.422507	0.207708	0.00474317	0.0902386
ENSG00000160094.15	ENSG00000160094	ZNF362	zinc finger protein 362	700.935	-0.968612	0.343217	-2.82216	-0.638526	0.43901	0.00477016	0.0902666
ENSG00000066136.20	ENSG00000066136	NFYC	nuclear transcription factor Y subunit gamma	1087.85	-0.633241	0.224447	-2.82134	-0.469605	0.249167	0.00478236	0.0903269
ENSG00000133111.3	ENSG00000133111	RFXAP	regulatory factor X associated protein	235.262	-0.761264	0.269954	-2.81997	-0.540462	0.314608	0.00480275	0.0906186
ENSG00000160298.17	ENSG00000160298	C21orf58	chromosome 21 open reading frame 58	303.301	-1.01787	0.36138	-2.81663	-0.655154	0.47957	0.00485309	0.0906846
ENSG00000179943.8	ENSG00000179943	FIZ1	FLT3 interacting zinc finger 1	476.324	-0.714293	0.254065	-2.81146	-0.513723	0.290048	0.00493178	0.091636
ENSG00000105771.14	ENSG00000105771	SMG9	SMG9 nonsense mediated mRNA decay factor	726.904	-0.632025	0.224864	-2.81069	-0.470917	0.248888	0.00494353	0.0917611
ENSG00000008735.14	ENSG00000008735	MAPK8IP2	mitogen-activated protein kinase 8 interacting protein 2	241.296	-1.19579	0.425502	-2.81031	-0.689128	0.6646	0.00494933	0.0917758
ENSG00000228782.7	ENSG00000228782			102.928	-0.893976	0.318402	-2.80769	-0.608006	0.390511	0.00498978	0.0920594
ENSG00000166450.13	ENSG00000166450	PRTG	protogenin	373.103	-0.667451	0.237825	-2.80648	-0.482389	0.266876	0.00500853	0.0921267
ENSG00000107816.17	ENSG00000107816	LZTS2	leucine zipper tumor suppressor 2	2675.61	-0.492797	0.17588	-2.8019	-0.387256	0.184854	0.00508026	0.0923222
ENSG00000161996.19	ENSG00000161996	WDR90	WD repeat domain 90	267.249	-0.515755	0.184092	-2.80162	-0.399828	0.194857	0.00508474	0.0923222
ENSG00000121068.14	ENSG00000121068	TBX2	T-box transcription factor 2	6755.41	-1.22762	0.438443	-2.79995	-0.650262	0.773012	0.0051111	0.0924375
ENSG00000185686.18	ENSG00000185686	PRAME	preferentially expressed antigen in melanoma	671.863	-1.1593	0.414765	-2.79508	-0.723782	0.577646	0.00518876	0.0928835
ENSG00000124006.15	ENSG00000124006	OBSL1	obscurin like cytoskeletal adaptor 1	1940.78	-0.908794	0.325404	-2.79282	-0.600653	0.412595	0.00522513	0.0928835
ENSG00000115129.14	ENSG00000115129	TP53I3	tumor protein p53 inducible protein 3	703.219	-0.98062	0.351168	-2.79245	-0.621068	0.467505	0.00523102	0.0928835
ENSG00000154134.15	ENSG00000154134	ROBO3	roundabout guidance receptor 3	378.805	-0.965993	0.346368	-2.78892	-0.6227	0.451408	0.00528841	0.0929829
ENSG00000204248.10	ENSG00000204248	COL11A2	collagen type XI alpha 2 chain	60.4078	-1.13229	0.406601	-2.78476	-0.716558	0.54914	0.0053567	0.0935046
ENSG00000133943.20	ENSG00000133943	DGLUCY	D-glutamate cyclase	403.885	-0.769051	0.276525	-2.78113	-0.531441	0.327106	0.00541705	0.0941685
ENSG00000278390.5	ENSG00000278390	LOC101929140	uncharacterized LOC101929140	26.1282	-1.28376	0.461805	-2.77988	-0.773856	0.677646	0.00543795	0.0941685
ENSG00000177989.13	ENSG00000177989	ODF3B	outer dense fiber of sperm tails 3B	23.2168	-1.49042	0.536401	-2.77856	-0.862206	0.868243	0.00546005	0.0942622
ENSG00000162415.7	ENSG00000162415	ZSWIM5	zinc finger SWIM-type containing 5	130.428	-0.952315	0.343503	-2.77237	-0.626671	0.434677	0.00556502	0.095497
ENSG00000227398.4	ENSG00000227398			36.4765	-0.886457	0.319799	-2.77192	-0.604925	0.384159	0.00557266	0.095497
ENSG00000179406.8	ENSG00000179406	LINC00174	long intergenic non-protein coding RNA 174	94.0478	-0.89714	0.323936	-2.7695	-0.608297	0.392677	0.00561421	0.09585
ENSG00000132017.10	ENSG00000132017	DCAF15	DDB1 and CUL4 associated factor 15	1196.57	-0.629837	0.227497	-2.76855	-0.459206	0.253736	0.00563065	0.0959517
ENSG00000181873.13	ENSG00000181873	IBA57	iron-sulfur cluster assembly factor IBA57	180.874	-0.5885	0.212668	-2.76722	-0.439842	0.230858	0.00565362	0.0962535
ENSG00000141582.15	ENSG00000141582	CBX4	chromobox 4	1406.01	-0.549258	0.198529	-2.76663	-0.413242	0.213563	0.00566386	0.0963383
ENSG00000250133.2	ENSG00000250133	HOXC-AS2	HOXC cluster antisense RNA 2	130.841	-1.21607	0.439948	-2.76412	-0.634514	0.781386	0.00570763	0.0965717
ENSG00000132199.20	ENSG00000132199	ENOSF1	enolase superfamily member 1	661.537	-0.89418	0.323541	-2.76373	-0.588073	0.399922	0.00571452	0.0965717
ENSG00000078687.17	ENSG00000078687	TNRC6C	trinucleotide repeat containing adaptor 6C	254.063	-0.555096	0.201505	-2.75476	-0.417468	0.217226	0.00587359	0.0976651
ENSG00000240038.6	ENSG00000240038	AMY2B	amylase alpha 2B	39.6338	-1.36807	0.49701	-2.7526	-0.805737	0.762506	0.00591239	0.0981039
ENSG00000253910.2	ENSG00000253910	PCDHGB2	protocadherin gamma subfamily B, 2	20.721	-1.66695	0.607098	-2.74577	-0.985407	0.960112	0.00603689	0.0985447
ENSG00000136100.14	ENSG00000136100	VPS36	vacuolar protein sorting 36 homolog	955.159	-0.69456	0.252984	-2.74547	-0.491656	0.289532	0.00604243	0.0985447
ENSG00000153902.14	ENSG00000153902	LGI4	leucine rich repeat LGI family member 4	28.1477	-1.21037	0.441068	-2.74418	-0.746007	0.614034	0.00606632	0.0986301
ENSG00000230091.6	ENSG00000230091			22.4611	-1.12969	0.412086	-2.7414	-0.72285	0.537384	0.00611771	0.0989361
ENSG00000099899.15	ENSG00000099899	TRMT2A	tRNA methyltransferase 2 homolog A	983.629	-0.559454	0.204277	-2.7387	-0.418564	0.220524	0.00616819	0.0992877
ENSG00000162738.6	ENSG00000162738	VANGL2	VANGL planar cell polarity protein 2	547.103	-0.972535	0.35534	-2.73691	-0.622697	0.459941	0.00620187	0.0995673
ENSG00000130653.16	ENSG00000130653	PNPLA7	patatin like phospholipase domain containing 7	95.2931	-1.14751	0.419756	-2.73376	-0.698564	0.589166	0.0062616	0.100262
ENSG00000188883.4	ENSG00000188883	KLRG2	killer cell lectin like receptor G2	25.9035	-0.951169	0.34832	-2.73073	-0.625197	0.431152	0.00631939	0.100639
ENSG00000241316.8	ENSG00000241316	SUCLG2-AS1	SUCLG2 antisense RNA 1 (head to head)	20.9349	-1.1704	0.429981	-2.72199	-0.730813	0.576005	0.00648906	0.101161
ENSG00000078674.17	ENSG00000078674	PCM1	pericentriolar material 1	7024.53	-1.19341	0.438745	-2.72004	-0.561863	0.864585	0.00652732	0.101498
ENSG00000140398.13	ENSG00000140398	NEIL1	nei like DNA glycosylase 1	264.383	-0.596913	0.219675	-2.71725	-0.438214	0.239557	0.00658271	0.101926
ENSG00000123384.13	ENSG00000123384	LRP1	LDL receptor related protein 1	1424.87	-1.07853	0.397011	-2.71663	-0.613052	0.594786	0.00659504	0.101945
ENSG00000124140.13	ENSG00000124140	SLC12A5	solute carrier family 12 member 5	38.151	-1.46079	0.537802	-2.71622	-0.725753	1.17995	0.00660314	0.101984
ENSG00000072832.14	ENSG00000072832	CRMP1	collapsin response mediator protein 1	109.87	-0.936499	0.345047	-2.71412	-0.607735	0.434358	0.00664517	0.102186
ENSG00000179071.5	ENSG00000179071	CCDC89	coiled-coil domain containing 89	100.742	-1.09772	0.40448	-2.71391	-0.624803	0.609625	0.00664936	0.102186
ENSG00000198053.11	ENSG00000198053	SIRPA	signal regulatory protein alpha	673.171	-1.06733	0.393289	-2.71387	-0.622939	0.562565	0.00665033	0.102186
ENSG00000165476.14	ENSG00000165476	REEP3	receptor accessory protein 3	2350.55	-0.812477	0.299397	-2.71371	-0.530723	0.368658	0.0066534	0.102186
ENSG00000175745.14	ENSG00000175745	NR2F1	nuclear receptor subfamily 2 group F member 1	7772.82	-0.937038	0.34535	-2.7133	-0.572054	0.463546	0.00666174	0.102186
ENSG00000228327.3	ENSG00000228327			38.4391	-1.26427	0.466526	-2.70996	-0.752932	0.678816	0.00672908	0.102627
ENSG00000170412.17	ENSG00000170412	GPRC5C	G protein-coupled receptor class C group 5 member C	155.723	-0.681149	0.251432	-2.70908	-0.480274	0.285041	0.00674701	0.102627
ENSG00000119280.16	ENSG00000119280	C1orf198	chromosome 1 open reading frame 198	1168.4	-0.891866	0.329253	-2.70876	-0.55566	0.429677	0.00675361	0.102627
ENSG00000113140.11	ENSG00000113140	SPARC	secreted protein acidic and cysteine rich	2630.26	-0.663084	0.244808	-2.70859	-0.452755	0.277175	0.00675697	0.102627
ENSG00000170004.16	ENSG00000170004	CHD3	chromodomain helicase DNA binding protein 3	3220.4	-0.919962	0.340223	-2.704	-0.563068	0.4508	0.00685112	0.103201
ENSG00000135519.8	ENSG00000135519	KCNH3	potassium voltage-gated channel subfamily H member 3	77.6142	-1.12486	0.416404	-2.70136	-0.65036	0.615515	0.00690568	0.103384
ENSG00000119969.15	ENSG00000119969	HELLS	helicase, lymphoid specific	1767.18	-0.533888	0.197772	-2.69951	-0.399901	0.211948	0.00694408	0.10341
ENSG00000231160.10	ENSG00000231160			17.4782	-1.46241	0.541812	-2.69911	-0.840753	0.851674	0.00695242	0.10345
ENSG00000102879.15	ENSG00000102879	CORO1A	coronin 1A	233.138	-0.606227	0.224812	-2.69659	-0.435766	0.247966	0.0070053	0.103786
ENSG00000106105.14	ENSG00000106105	GARS1	glycyl-tRNA synthetase 1	5097.35	-0.660145	0.245522	-2.68874	-0.463217	0.278087	0.00717227	0.105182
ENSG00000142408.4	ENSG00000142408	CACNG8	calcium voltage-gated channel auxiliary subunit gamma 8	390.177	-1.1404	0.424323	-2.68759	-0.582518	0.727475	0.00719704	0.105376
ENSG00000117461.15	ENSG00000117461	PIK3R3	phosphoinositide-3-kinase regulatory subunit 3	520.213	-0.900572	0.33551	-2.68419	-0.564827	0.432039	0.00727053	0.106028
ENSG00000245498.7	ENSG00000245498	LOC100507283	uncharacterized LOC100507283	40.2145	-1.29955	0.485317	-2.67773	-0.561586	1.23149	0.00741222	0.106516
ENSG00000168264.10	ENSG00000168264	IRF2BP2	interferon regulatory factor 2 binding protein 2	1922.42	-1.18219	0.441543	-2.6774	-0.498238	0.951742	0.00741953	0.106516
ENSG00000119630.14	ENSG00000119630	PGF	placental growth factor	277.204	-1.20302	0.44952	-2.67624	-0.411467	1.0051	0.0074453	0.106516
ENSG00000148737.17	ENSG00000148737	TCF7L2	transcription factor 7 like 2	880.025	-0.879253	0.328592	-2.67582	-0.534388	0.43316	0.00745456	0.106516
ENSG00000186301.8	ENSG00000186301			90.9719	-0.807048	0.301845	-2.67372	-0.537155	0.359117	0.00750155	0.106516
ENSG00000215440.12	ENSG00000215440	NPEPL1	aminopeptidase like 1	14.2493	-1.41563	0.529483	-2.67361	-0.732351	0.989614	0.00750407	0.106516
ENSG00000185499.16	ENSG00000185499	MUC1	mucin 1, cell surface associated	95.1953	-0.757938	0.283523	-2.67328	-0.512169	0.332099	0.00751124	0.106516
ENSG00000143458.12	ENSG00000143458	GABPB2	GA binding protein transcription factor subunit beta 2	252.004	-0.634681	0.237443	-2.67298	-0.448137	0.266075	0.00751815	0.106516
ENSG00000155636.15	ENSG00000155636	RBM45	RNA binding motif protein 45	234.582	-0.58615	0.219299	-2.67284	-0.424386	0.240239	0.0075212	0.106516
ENSG00000243335.9	ENSG00000243335	KCTD7	potassium channel tetramerization domain containing 7	207.524	-0.741204	0.277482	-2.67117	-0.5011	0.32494	0.00755867	0.106696
ENSG00000259456.4	ENSG00000259456	ADNP-AS1	ADNP antisense RNA 1	15.8952	-1.44198	0.540115	-2.66977	-0.710894	1.12259	0.00759033	0.106942
ENSG00000183496.6	ENSG00000183496	MEX3B	mex-3 RNA binding family member B	250.682	-0.581254	0.218165	-2.66429	-0.419859	0.238212	0.0077152	0.107517
ENSG00000169136.11	ENSG00000169136	ATF5	activating transcription factor 5	407.524	-0.826953	0.310425	-2.66394	-0.534732	0.38309	0.00772312	0.107517
ENSG00000099326.8	ENSG00000099326	MZF1	myeloid zinc finger 1	333.603	-0.919536	0.345287	-2.66311	-0.551503	0.461537	0.00774228	0.107517
ENSG00000113272.14	ENSG00000113272	THG1L	tRNA-histidine guanylyltransferase 1 like	517.719	-0.607999	0.228356	-2.66251	-0.431047	0.25369	0.00775608	0.107517
ENSG00000178718.6	ENSG00000178718	RPP25	ribonuclease P and MRP subunit p25	825.076	-1.01345	0.38079	-2.66144	-0.574659	0.550079	0.00778067	0.107517
ENSG00000130177.16	ENSG00000130177	CDC16	cell division cycle 16	1052.39	-0.924361	0.347363	-2.66108	-0.554294	0.467672	0.00778904	0.107517
ENSG00000175265.17	ENSG00000175265	GOLGA8A	golgin A8 family member A	1046.78	-0.890216	0.334553	-2.66091	-0.554335	0.425891	0.00779287	0.107517
ENSG00000167740.9	ENSG00000167740	CYB5D2	cytochrome b5 domain containing 2	567.197	-0.70485	0.264962	-2.6602	-0.481071	0.307268	0.00780953	0.107517
ENSG00000101204.17	ENSG00000101204	CHRNA4	cholinergic receptor nicotinic alpha 4 subunit	32.0888	-1.12044	0.421193	-2.66014	-0.676888	0.57242	0.00781071	0.107517
ENSG00000123933.17	ENSG00000123933	MXD4	MAX dimerization protein 4	1436.26	-1.05328	0.396732	-2.6549	-0.581508	0.595345	0.00793319	0.107975
ENSG00000160200.17	ENSG00000160200	CBS	cystathionine beta-synthase	179.811	-0.990062	0.373456	-2.65108	-0.601055	0.498271	0.00802349	0.108855
ENSG00000134874.17	ENSG00000134874	DZIP1	DAZ interacting zinc finger protein 1	1583.57	-0.898276	0.338888	-2.65066	-0.544675	0.446908	0.00803358	0.108912
ENSG00000139160.13	ENSG00000139160	ETFBKMT	electron transfer flavoprotein subunit beta lysine methyltransferase	42.4381	-1.10934	0.418825	-2.64869	-0.589861	0.664259	0.00808041	0.109304
ENSG00000120686.12	ENSG00000120686	UFM1	ubiquitin fold modifier 1	1883.83	-0.756078	0.285586	-2.64746	-0.491701	0.346208	0.00810987	0.109466
ENSG00000142303.14	ENSG00000142303	ADAMTS10	ADAM metallopeptidase with thrombospondin type 1 motif 10	169.265	-1.11846	0.422615	-2.64651	-0.618704	0.645638	0.00813264	0.109466
ENSG00000004866.20	ENSG00000004866	ST7;ST7-OT3	suppression of tumorigenicity 7;ST7 overlapping transcript 3	319.455	-0.835442	0.315852	-2.64504	-0.518703	0.40126	0.00816807	0.109466
ENSG00000197191.5	ENSG00000197191	CYSRT1	cysteine rich tail 1	41.4865	-1.14104	0.431925	-2.64175	-0.624532	0.668974	0.00824798	0.109865
ENSG00000105464.3	ENSG00000105464	GRIN2D	glutamate ionotropic receptor NMDA type subunit 2D	389.263	-0.636653	0.241074	-2.6409	-0.443227	0.271077	0.0082686	0.1099
ENSG00000085982.13	ENSG00000085982	USP40	ubiquitin specific peptidase 40	583.862	-0.62524	0.236799	-2.64038	-0.436561	0.264012	0.00828126	0.109988
ENSG00000226210.3	ENSG00000226210	WASH8P	WAS protein family homolog 8, pseudogene	375.891	-0.572398	0.216858	-2.63951	-0.411947	0.236372	0.00830268	0.110193
ENSG00000273899.5	ENSG00000273899	NOL12	nucleolar protein 12	77.5082	-0.541405	0.205235	-2.63797	-0.398995	0.218979	0.00834036	0.110293
ENSG00000138002.15	ENSG00000138002	IFT172	intraflagellar transport 172	156.685	-1.0988	0.417579	-2.63135	-0.542554	0.709957	0.00850454	0.111179
ENSG00000285825.2	ENSG00000285825			16.9139	-1.35546	0.515387	-2.62998	-0.659847	1.02805	0.00853894	0.111263
ENSG00000101040.19	ENSG00000101040	ZMYND8	zinc finger MYND-type containing 8	1861.26	-0.910751	0.346296	-2.62998	-0.517479	0.478992	0.0085391	0.111263
ENSG00000116017.11	ENSG00000116017	ARID3A	AT-rich interaction domain 3A	1771.16	-0.624717	0.237545	-2.62989	-0.435075	0.267104	0.00854137	0.111263
ENSG00000154358.21	ENSG00000154358	OBSCN	obscurin, cytoskeletal calmodulin and titin-interacting RhoGEF	539.533	-1.10924	0.421937	-2.62893	-0.573136	0.692945	0.00856547	0.1113
ENSG00000112320.12	ENSG00000112320	SOBP	sine oculis binding protein homolog	209.574	-0.891455	0.339245	-2.62777	-0.540618	0.441582	0.00859477	0.111403
ENSG00000173599.14	ENSG00000173599	PC	pyruvate carboxylase	170.226	-0.674544	0.256832	-2.62641	-0.460158	0.293152	0.00862916	0.111652
ENSG00000164764.11	ENSG00000164764	SBSPON	somatomedin B and thrombospondin type 1 domain containing	17.1503	-1.30955	0.499469	-2.62189	-0.688092	0.846064	0.00874441	0.112328
ENSG00000272556.2	ENSG00000272556			54.5554	-0.886219	0.338052	-2.62155	-0.551037	0.42708	0.00875317	0.112328
ENSG00000170577.8	ENSG00000170577	SIX2	SIX homeobox 2	435.928	-0.634623	0.242569	-2.61626	-0.438101	0.271307	0.00888987	0.113175
ENSG00000273373.1	ENSG00000273373			53.572	-0.837445	0.320344	-2.6142	-0.521968	0.399136	0.0089436	0.113579
ENSG00000143578.16	ENSG00000143578	CREB3L4	cAMP responsive element binding protein 3 like 4	240.278	-0.96771	0.370524	-2.61173	-0.556386	0.512714	0.00900846	0.11402
ENSG00000188070.9	ENSG00000188070	C11orf95	chromosome 11 open reading frame 95	693.525	-1.0346	0.397166	-2.60495	-0.503471	0.647161	0.00918868	0.114959
ENSG00000168096.14	ENSG00000168096	ANKS3	ankyrin repeat and sterile alpha motif domain containing 3	503.24	-0.528061	0.202758	-2.60439	-0.38314	0.21767	0.00920376	0.115003
ENSG00000259363.6	ENSG00000259363			55.9643	-1.18262	0.454635	-2.60125	-0.569241	0.82832	0.00928844	0.115487
ENSG00000059588.10	ENSG00000059588	TARBP1	TAR (HIV-1) RNA binding protein 1	896.599	-0.900669	0.346914	-2.59623	-0.518068	0.464803	0.00942536	0.116635
ENSG00000149257.14	ENSG00000149257	SERPINH1	serpin family H member 1	12249	-0.563654	0.217168	-2.59547	-0.402658	0.236199	0.00944612	0.116734
ENSG00000166532.16	ENSG00000166532	RIMKLB	ribosomal modification protein rimK like family member B	1109.58	-0.998163	0.384657	-2.59494	-0.51783	0.583251	0.00946067	0.11683
ENSG00000160323.18	ENSG00000160323	ADAMTS13	ADAM metallopeptidase with thrombospondin type 1 motif 13	135.468	-0.945229	0.364392	-2.59399	-0.55563	0.489449	0.00948704	0.11683
ENSG00000134574.11	ENSG00000134574	DDB2	damage specific DNA binding protein 2	798.849	-0.81791	0.315623	-2.59141	-0.491628	0.404104	0.00955822	0.116972
ENSG00000134897.14	ENSG00000134897	BIVM	basic, immunoglobulin-like variable motif containing	295.091	-0.920436	0.355264	-2.59085	-0.517286	0.490381	0.009574	0.116972
ENSG00000126259.19	ENSG00000126259	KIRREL2	kirre like nephrin family adhesion molecule 2	90.0396	-0.811128	0.313137	-2.59033	-0.509066	0.384172	0.00958841	0.116991
ENSG00000147654.15	ENSG00000147654	EBAG9	estrogen receptor binding site associated antigen 9	333.104	-0.627469	0.242358	-2.58902	-0.429753	0.272287	0.0096249	0.116995
ENSG00000223749.10	ENSG00000223749			24.1146	-1.01458	0.392005	-2.58819	-0.573247	0.545622	0.00964826	0.116995
ENSG00000196693.15	ENSG00000196693	ZNF33B	zinc finger protein 33B	206.573	-1.05264	0.407136	-2.58548	-0.496436	0.680852	0.0097243	0.116995
ENSG00000149948.13	ENSG00000149948	HMGA2	high mobility group AT-hook 2	11403.2	-0.860021	0.332745	-2.58463	-0.488923	0.445628	0.00974843	0.116995
ENSG00000272335.1	ENSG00000272335			109.869	-0.585196	0.226444	-2.58429	-0.41224	0.248368	0.009758	0.116995
ENSG00000125246.15	ENSG00000125246	CLYBL	citrate lyase beta like	63.3908	-1.02641	0.398261	-2.57724	-0.569663	0.572123	0.00995941	0.117674
ENSG00000177990.11	ENSG00000177990	DPY19L2	dpy-19 like 2	62.2306	-1.24397	0.482875	-2.57618	-0.384324	1.02389	0.00998994	0.117807
ENSG00000157657.14	ENSG00000157657	ZNF618	zinc finger protein 618	599.629	-0.634586	0.246543	-2.57393	-0.429799	0.27765	0.010055	0.117839
ENSG00000103202.13	ENSG00000103202	NME4	NME/NM23 nucleoside diphosphate kinase 4	8583.08	-0.568948	0.221111	-2.57313	-0.39919	0.241871	0.0100784	0.117976
ENSG00000164850.15	ENSG00000164850	GPER1	G protein-coupled estrogen receptor 1	123.632	-0.972188	0.377844	-2.57299	-0.530576	0.537751	0.0100825	0.117976
ENSG00000188818.12	ENSG00000188818	ZDHHC11	zinc finger DHHC-type containing 11	145.71	-0.779842	0.303233	-2.57176	-0.489057	0.368881	0.0101184	0.118029
ENSG00000003756.16	ENSG00000003756	RBM5	RNA binding motif protein 5	1102.56	-0.868722	0.33804	-2.56988	-0.496278	0.447471	0.0101735	0.118144
ENSG00000183044.12	ENSG00000183044	ABAT	4-aminobutyrate aminotransferase	214.056	-0.892597	0.347994	-2.56498	-0.509584	0.466383	0.0103183	0.11892
ENSG00000102316.17	ENSG00000102316	MAGED2	MAGE family member D2	4406.87	-0.806353	0.314477	-2.56411	-0.495961	0.393395	0.010344	0.118976
ENSG00000078237.7	ENSG00000078237	TIGAR	TP53 induced glycolysis regulatory phosphatase	279.891	-0.829376	0.323969	-2.56005	-0.477746	0.421931	0.0104658	0.119269
ENSG00000076555.15	ENSG00000076555	ACACB	acetyl-CoA carboxylase beta	265.119	-0.861047	0.33647	-2.55906	-0.506456	0.435831	0.0104956	0.119534
ENSG00000261505.1	ENSG00000261505			21.7077	-0.979298	0.382726	-2.55874	-0.555337	0.5197	0.0105051	0.119567
ENSG00000066135.13	ENSG00000066135	KDM4A	lysine demethylase 4A	489.835	-0.787134	0.30781	-2.5572	-0.485066	0.379988	0.0105517	0.119705
ENSG00000067141.17	ENSG00000067141	NEO1	neogenin 1	1337.12	-0.568746	0.222448	-2.55676	-0.399249	0.24245	0.0105653	0.119705
ENSG00000161021.13	ENSG00000161021	MAML1	mastermind like transcriptional coactivator 1	149.611	-0.577085	0.225842	-2.55526	-0.402427	0.247109	0.010611	0.1201
ENSG00000136213.10	ENSG00000136213	CHST12	carbohydrate sulfotransferase 12	572.813	-0.671174	0.263251	-2.54956	-0.438191	0.303774	0.0107859	0.121479
ENSG00000111817.17	ENSG00000111817	DSE	dermatan sulfate epimerase	665.76	-0.733273	0.288145	-2.54481	-0.463971	0.342458	0.0109337	0.122383
ENSG00000105204.14	ENSG00000105204	DYRK1B	dual specificity tyrosine phosphorylation regulated kinase 1B	216.156	-1.00416	0.3948	-2.54347	-0.492657	0.611555	0.0109757	0.122411
ENSG00000006118.14	ENSG00000006118	TMEM132A	transmembrane protein 132A	1986.91	-0.629002	0.247707	-2.5393	-0.416626	0.281289	0.0111076	0.123066
ENSG00000065029.15	ENSG00000065029	ZNF76	zinc finger protein 76	603.378	-0.658283	0.259435	-2.53737	-0.430877	0.29761	0.0111687	0.123286
ENSG00000136146.14	ENSG00000136146	MED4	mediator complex subunit 4	508.16	-0.771681	0.304201	-2.53674	-0.464603	0.377213	0.0111888	0.123286
ENSG00000146094.14	ENSG00000146094	DOK3	docking protein 3	26.3365	-0.826478	0.326124	-2.53425	-0.503568	0.400377	0.011269	0.123639
ENSG00000102003.10	ENSG00000102003	SYP	synaptophysin	282.112	-0.851375	0.336205	-2.53231	-0.477986	0.444627	0.0113313	0.124035
ENSG00000105419.17	ENSG00000105419	MEIS3	Meis homeobox 3	391.11	-0.869582	0.343514	-2.53143	-0.497205	0.451012	0.0113598	0.12423
ENSG00000119772.16	ENSG00000119772	DNMT3A	DNA methyltransferase 3 alpha	731.832	-0.90392	0.357228	-2.53037	-0.47921	0.498738	0.0113941	0.124424
ENSG00000173933.20	ENSG00000173933	RBM4	RNA binding motif protein 4	377.464	-0.916237	0.362176	-2.52981	-0.486721	0.510938	0.0114124	0.124513
ENSG00000099954.18	ENSG00000099954	CECR2	CECR2 histone acetyl-lysine reader	314.105	-0.854096	0.337655	-2.5295	-0.48467	0.443394	0.0114227	0.124513
ENSG00000104936.17	ENSG00000104936	DMPK	DM1 protein kinase	657.534	-0.824136	0.326281	-2.52585	-0.472861	0.421062	0.0115418	0.125174
ENSG00000132434.9	ENSG00000132434	LANCL2	LanC like 2	302.562	-0.784917	0.310792	-2.52554	-0.469361	0.387465	0.011552	0.125174
ENSG00000140848.17	ENSG00000140848	CPNE2	copine 2	419.78	-0.644206	0.255217	-2.52415	-0.422188	0.290398	0.0115977	0.125466
ENSG00000019485.13	ENSG00000019485	PRDM11	PR/SET domain 11	59.6995	-1.05065	0.416414	-2.5231	-0.499339	0.67449	0.0116326	0.125596
ENSG00000144306.14	ENSG00000144306	SCRN3	secernin 3	173.051	-0.772193	0.306051	-2.52308	-0.458729	0.377758	0.0116331	0.125596
ENSG00000082014.16	ENSG00000082014	SMARCD3	SWI/SNF related, matrix associated, actin dependent regulator of chromatin, subfamily d, member 3	1500.69	-0.57649	0.229321	-2.5139	-0.391397	0.253707	0.0119404	0.127304
ENSG00000120820.12	ENSG00000120820	GLT8D2	glycosyltransferase 8 domain containing 2	1582.19	-0.999405	0.397647	-2.5133	-0.440959	0.634428	0.0119608	0.127304
ENSG00000054282.16	ENSG00000054282	SDCCAG8	serologically defined colon cancer antigen 8	199.444	-0.665333	0.264756	-2.513	-0.427358	0.3058	0.0119708	0.127304
ENSG00000113273.17	ENSG00000113273	ARSB	arylsulfatase B	450.947	-0.668142	0.265942	-2.51236	-0.426654	0.308849	0.0119928	0.12739
ENSG00000163728.11	ENSG00000163728	TTC14	tetratricopeptide repeat domain 14	490.027	-0.604113	0.240529	-2.5116	-0.402443	0.268323	0.0120185	0.127589
ENSG00000007392.16	ENSG00000007392	LUC7L	LUC7 like	1574.4	-0.774511	0.308587	-2.50986	-0.442258	0.39022	0.0120778	0.127913
ENSG00000080947.15	ENSG00000080947	CROCCP3	CROCC pseudogene 3	57.7886	-0.834275	0.33251	-2.50902	-0.483683	0.420682	0.0121067	0.127915
ENSG00000100867.14	ENSG00000100867	DHRS2	dehydrogenase/reductase 2	115.09	-1.10633	0.441051	-2.50839	-0.444598	0.809151	0.0121283	0.127915
ENSG00000123219.13	ENSG00000123219	CENPK	centromere protein K	589.433	-0.624883	0.249321	-2.50634	-0.408293	0.282471	0.0121988	0.128193
ENSG00000100325.15	ENSG00000100325	ASCC2	activating signal cointegrator 1 complex subunit 2	730.72	-0.698063	0.278595	-2.50565	-0.433959	0.330546	0.0122225	0.128193
ENSG00000154114.12	ENSG00000154114	TBCEL	tubulin folding cofactor E like	316.132	-0.604046	0.241231	-2.50401	-0.404391	0.268998	0.0122793	0.12842
ENSG00000134882.15	ENSG00000134882	UBAC2	UBA domain containing 2	1135.43	-0.884573	0.353383	-2.50316	-0.45193	0.493243	0.0123092	0.128659
ENSG00000101115.13	ENSG00000101115	SALL4	spalt like transcription factor 4	2151.41	-0.882617	0.352732	-2.50223	-0.459245	0.493463	0.0123412	0.128716
ENSG00000204764.14	ENSG00000204764	RANBP17	RAN binding protein 17	349.735	-0.921076	0.368108	-2.50219	-0.454046	0.534142	0.0123427	0.128716
ENSG00000083642.19	ENSG00000083642	PDS5B	PDS5 cohesin associated factor B	631.438	-0.731969	0.292729	-2.5005	-0.446701	0.354201	0.0124018	0.128859
ENSG00000162733.18	ENSG00000162733	DDR2	discoidin domain receptor tyrosine kinase 2	3839.76	-1.01889	0.407526	-2.50019	-0.40665	0.660214	0.0124128	0.128859
ENSG00000228486.10	ENSG00000228486	C2orf92	chromosome 2 open reading frame 92	42.6465	-0.868406	0.348386	-2.49265	-0.486541	0.454384	0.0126792	0.130414
ENSG00000215252.11	ENSG00000215252	GOLGA8B	golgin A8 family member B	733.487	-0.787667	0.316085	-2.49195	-0.459032	0.395758	0.0127044	0.130414
ENSG00000167107.12	ENSG00000167107	ACSF2	acyl-CoA synthetase family member 2	665.899	-0.678463	0.272287	-2.49172	-0.427154	0.316449	0.0127125	0.130414
ENSG00000063180.9	ENSG00000063180	CA11	carbonic anhydrase 11	1198.72	-0.765762	0.307445	-2.49073	-0.442364	0.385541	0.0127482	0.130426
ENSG00000174353.17	ENSG00000174353	TRIM74	tripartite motif containing 74	61.4544	-0.703696	0.282647	-2.48966	-0.441891	0.329314	0.0127864	0.130589
ENSG00000108848.16	ENSG00000108848	LUC7L3	LUC7 like 3 pre-mRNA splicing factor	5488.97	-0.749508	0.301139	-2.48891	-0.445584	0.371265	0.0128134	0.130793
ENSG00000233622.3	ENSG00000233622	CYP2T1P	cytochrome P450 family 2 subfamily T member 1, pseudogene	82.2073	-0.892024	0.358611	-2.48744	-0.472848	0.490182	0.0128665	0.130856
ENSG00000139675.12	ENSG00000139675	HNRNPA1L2	heterogeneous nuclear ribonucleoprotein A1 like 2	77.5254	-0.8417	0.338795	-2.48439	-0.463765	0.443262	0.0129773	0.131731
ENSG00000187730.9	ENSG00000187730	GABRD	gamma-aminobutyric acid type A receptor delta subunit	27.0626	-1.14297	0.460231	-2.48346	-0.411697	0.842164	0.0130113	0.131783
ENSG00000196123.13	ENSG00000196123	KIAA0895L	KIAA0895 like	462.75	-0.572022	0.230946	-2.47686	-0.384903	0.251926	0.0132542	0.132885
ENSG00000247373.3	ENSG00000247373			90.2319	-0.758921	0.306592	-2.47535	-0.448161	0.373671	0.0133106	0.133106
ENSG00000164603.12	ENSG00000164603	BMT2	base methyltransferase of 25S rRNA 2 homolog	217.363	-0.572476	0.231322	-2.4748	-0.384083	0.253302	0.013331	0.133106
ENSG00000280734.3	ENSG00000280734			145.315	-0.876014	0.354126	-2.47373	-0.455111	0.483141	0.0133709	0.133432
ENSG00000259642.2	ENSG00000259642			52.4049	-0.61518	0.249126	-2.46935	-0.406381	0.276771	0.0135357	0.134101
ENSG00000167992.13	ENSG00000167992	VWCE	von Willebrand factor C and EGF domains	100.837	-0.799324	0.323756	-2.46891	-0.451097	0.409283	0.0135526	0.134101
ENSG00000178988.11	ENSG00000178988	MRFAP1L1	Morf4 family associated protein 1 like 1	1474.92	-0.815715	0.330406	-2.46883	-0.428888	0.436815	0.0135556	0.134101
ENSG00000266074.8	ENSG00000266074	BAHCC1	BAH domain and coiled-coil containing 1	767.922	-0.599022	0.242647	-2.4687	-0.38876	0.268768	0.0135605	0.134101
ENSG00000078177.14	ENSG00000078177	N4BP2	NEDD4 binding protein 2	360.488	-0.731119	0.296297	-2.46752	-0.437827	0.357633	0.0136052	0.134378
ENSG00000185495.10	ENSG00000185495			82.4066	-1.0118	0.410389	-2.46545	-0.459922	0.645964	0.013684	0.134865
ENSG00000225077.3	ENSG00000225077			77.5838	-0.75732	0.307272	-2.46466	-0.443727	0.375544	0.0137144	0.135019
ENSG00000125434.11	ENSG00000125434	SLC25A35	solute carrier family 25 member 35	279.626	-0.640873	0.260055	-2.46438	-0.4125	0.296963	0.0137252	0.135053
ENSG00000146463.11	ENSG00000146463	ZMYM4	zinc finger MYM-type containing 4	1313.29	-0.593824	0.241178	-2.46218	-0.391323	0.268234	0.0138096	0.135665
ENSG00000266173.7	ENSG00000266173	STRADA	STE20 related adaptor alpha	69.8324	-0.775235	0.315137	-2.45999	-0.450577	0.386994	0.0138939	0.135921
ENSG00000261716.2	ENSG00000261716	H2BC20P	H2B clustered histone 20, pseudogene	86.8394	-0.83815	0.341828	-2.45196	-0.45956	0.441733	0.014208	0.137572
ENSG00000179818.14	ENSG00000179818	PCBP1-AS1	PCBP1 antisense RNA 1	160.598	-0.857	0.349581	-2.45151	-0.427595	0.474951	0.014226	0.137572
ENSG00000215375.6	ENSG00000215375	MYL5	myosin light chain 5	163.354	-0.700324	0.285878	-2.44973	-0.428501	0.334585	0.0142962	0.137663
ENSG00000125772.12	ENSG00000125772	GPCPD1	glycerophosphocholine phosphodiesterase 1	591.784	-0.611982	0.24988	-2.4491	-0.389695	0.281367	0.0143214	0.137807
ENSG00000242622.2	ENSG00000242622			34.1819	-0.979843	0.400142	-2.44873	-0.446974	0.598481	0.0143359	0.137875
ENSG00000123094.15	ENSG00000123094	RASSF8	Ras association domain family member 8	739.126	-0.725427	0.296603	-2.44578	-0.418329	0.361422	0.0144539	0.138212
ENSG00000223960.7	ENSG00000223960	CHROMR	cholesterol induced regulator of metabolism RNA	175.058	-0.764479	0.313015	-2.44231	-0.43705	0.385687	0.0145936	0.139181
ENSG00000100968.14	ENSG00000100968	NFATC4	nuclear factor of activated T cells 4	552.94	-0.859993	0.352176	-2.44194	-0.413462	0.483841	0.0146087	0.139181
ENSG00000121716.20	ENSG00000121716	PILRB	paired immunoglobin like type 2 receptor beta	38.0435	-0.711503	0.291465	-2.44113	-0.429187	0.342411	0.0146414	0.139261
ENSG00000170469.10	ENSG00000170469	SPATA24	spermatogenesis associated 24	84.8224	-0.810349	0.33214	-2.43978	-0.43682	0.426868	0.0146963	0.139261
ENSG00000137821.11	ENSG00000137821	LRRC49	leucine rich repeat containing 49	128.509	-0.964113	0.395395	-2.43836	-0.39588	0.59104	0.0147542	0.139555
ENSG00000102763.18	ENSG00000102763	VWA8	von Willebrand factor A domain containing 8	691.198	-0.583633	0.239397	-2.43793	-0.384586	0.264971	0.0147716	0.139644
ENSG00000100014.20	ENSG00000100014	SPECC1L	sperm antigen with calponin homology and coiled-coil domains 1 like	393.833	-0.724206	0.297222	-2.43658	-0.411713	0.362953	0.0148268	0.140043
ENSG00000164296.7	ENSG00000164296	TIGD6	tigger transposable element derived 6	85.7684	-0.749138	0.307485	-2.43634	-0.428217	0.376336	0.0148369	0.140043
ENSG00000101846.7	ENSG00000101846	STS	steroid sulfatase	61.4626	-0.861339	0.35383	-2.43433	-0.436789	0.475888	0.0149193	0.140242
ENSG00000179409.11	ENSG00000179409	GEMIN4	gem nuclear organelle associated protein 4	1566.1	-0.771296	0.317054	-2.4327	-0.416036	0.401118	0.0149869	0.140489
ENSG00000035115.21	ENSG00000035115	SH3YL1	SH3 and SYLF domain containing 1	224.204	-0.884393	0.363586	-2.43242	-0.410585	0.507441	0.0149984	0.140489
ENSG00000134884.15	ENSG00000134884	ARGLU1	arginine and glutamate rich 1	1775.23	-0.705658	0.290354	-2.43034	-0.414996	0.34819	0.0150847	0.140489
ENSG00000171984.15	ENSG00000171984	SHLD1	shieldin complex subunit 1	41.7603	-0.973059	0.400383	-2.43032	-0.404484	0.598305	0.0150853	0.140489
ENSG00000080546.13	ENSG00000080546	SESN1	sestrin 1	277.386	-0.684631	0.28215	-2.42647	-0.406411	0.33292	0.0152463	0.141334
ENSG00000225138.8	ENSG00000225138			118.84	-0.799035	0.32969	-2.42359	-0.424733	0.42109	0.0153678	0.141837
ENSG00000134569.10	ENSG00000134569	LRP4	LDL receptor related protein 4	485.157	-0.622918	0.257108	-2.42279	-0.391629	0.290987	0.0154019	0.142008
ENSG00000196689.12	ENSG00000196689	TRPV1	transient receptor potential cation channel subfamily V member 1	103.921	-0.923283	0.381485	-2.42023	-0.422883	0.545704	0.0155105	0.14283
ENSG00000078142.13	ENSG00000078142	PIK3C3	phosphatidylinositol 3-kinase catalytic subunit type 3	349.134	-0.72991	0.302063	-2.41641	-0.410613	0.368932	0.0156742	0.143363
ENSG00000166436.16	ENSG00000166436	TRIM66	tripartite motif containing 66	60.5272	-0.950655	0.393879	-2.41357	-0.421818	0.574922	0.015797	0.143803
ENSG00000126603.8	ENSG00000126603	GLIS2	GLIS family zinc finger 2	106.325	-0.974268	0.403707	-2.4133	-0.43436	0.603201	0.0158087	0.143803
ENSG00000106404.13	ENSG00000106404	CLDN15	claudin 15	174.663	-0.666801	0.276627	-2.41046	-0.395884	0.320878	0.0159322	0.144275
ENSG00000092931.11	ENSG00000092931	MFSD11	major facilitator superfamily domain containing 11	170.814	-0.721242	0.299251	-2.41015	-0.40936	0.363149	0.0159458	0.144275
ENSG00000086848.15	ENSG00000086848	ALG9	ALG9 alpha-1,2-mannosyltransferase	151.576	-0.72927	0.302587	-2.41012	-0.415044	0.365779	0.0159473	0.144275
ENSG00000185033.14	ENSG00000185033	SEMA4B	semaphorin 4B	541.079	-0.670663	0.278771	-2.40578	-0.401815	0.323624	0.0161378	0.144852
ENSG00000083544.14	ENSG00000083544	TDRD3	tudor domain containing 3	472.483	-0.624137	0.259444	-2.40567	-0.384179	0.295189	0.0161427	0.144852
ENSG00000203666.12	ENSG00000203666	EFCAB2	EF-hand calcium binding domain 2	311.57	-0.692344	0.288153	-2.4027	-0.397848	0.343575	0.0162746	0.145023
ENSG00000224086.6	ENSG00000224086			41.1379	-0.74343	0.30962	-2.40111	-0.423506	0.372499	0.0163456	0.145333
ENSG00000183401.12	ENSG00000183401	CCDC159	coiled-coil domain containing 159	79.7275	-0.876711	0.365144	-2.401	-0.407131	0.495849	0.0163501	0.145333
ENSG00000173409.14	ENSG00000173409	ARV1	ARV1 homolog, fatty acid homeostasis modulator	496.043	-0.878357	0.366204	-2.39855	-0.378778	0.498196	0.0164602	0.145734
ENSG00000140836.17	ENSG00000140836	ZFHX3	zinc finger homeobox 3	1678.27	-0.853025	0.355869	-2.39702	-0.382157	0.47885	0.0165292	0.145734
ENSG00000196152.10	ENSG00000196152	ZNF79	zinc finger protein 79	103.694	-0.678542	0.28325	-2.39556	-0.402683	0.329985	0.0165951	0.14588
ENSG00000183186.8	ENSG00000183186	C2CD4C	C2 calcium dependent domain containing 4C	172.227	-0.837869	0.350689	-2.38921	-0.402232	0.465175	0.0168846	0.147083
ENSG00000103876.12	ENSG00000103876	FAH	fumarylacetoacetate hydrolase	578.953	-0.614486	0.257274	-2.38845	-0.37861	0.289715	0.0169196	0.147311
ENSG00000260917.1	ENSG00000260917	LOC103344931	uncharacterized LOC103344931	55.3893	-0.902705	0.379405	-2.37927	-0.401064	0.524608	0.0173472	0.148755
ENSG00000167232.14	ENSG00000167232	ZNF91	zinc finger protein 91	361.252	-0.831361	0.34949	-2.37878	-0.381459	0.459379	0.0173699	0.148755
ENSG00000234678.2	ENSG00000234678			48.1086	-0.876002	0.368386	-2.37795	-0.404053	0.497174	0.0174093	0.14896
ENSG00000259098.1	ENSG00000259098			58.7593	-0.713189	0.300068	-2.37676	-0.408919	0.35443	0.0174656	0.14923
ENSG00000144152.13	ENSG00000144152	FBLN7	fibulin 7	159.388	-0.724298	0.304763	-2.37659	-0.404834	0.366454	0.0174734	0.14923
ENSG00000133460.19	ENSG00000133460	SLC2A11	solute carrier family 2 member 11	52.5646	-0.809004	0.340712	-2.37445	-0.422955	0.430867	0.0175752	0.149747
ENSG00000188153.13	ENSG00000188153	COL4A5	collagen type IV alpha 5 chain	1042.69	-0.688889	0.290376	-2.3724	-0.395714	0.341764	0.0176729	0.150232
ENSG00000141646.13	ENSG00000141646	SMAD4	SMAD family member 4	736.915	-0.712725	0.300516	-2.37167	-0.391008	0.362976	0.0177078	0.150319
ENSG00000251595.7	ENSG00000251595	ABCA11P	ATP binding cassette subfamily A member 11, pseudogene	29.9202	-0.879579	0.370907	-2.37143	-0.419915	0.495319	0.0177196	0.150339
ENSG00000137817.17	ENSG00000137817	PARP6	poly(ADP-ribose) polymerase family member 6	420.705	-0.647703	0.273194	-2.37085	-0.389904	0.311305	0.0177471	0.150358
ENSG00000166704.11	ENSG00000166704	ZNF606	zinc finger protein 606	297.019	-0.614243	0.259251	-2.3693	-0.381107	0.292062	0.0178219	0.15059
ENSG00000143514.17	ENSG00000143514	TP53BP2	tumor protein p53 binding protein 2	966.195	-0.698749	0.295768	-2.36249	-0.386506	0.351857	0.0181525	0.151426
ENSG00000204685.7	ENSG00000204685			36.6757	-0.829588	0.351192	-2.3622	-0.404671	0.453676	0.0181666	0.151474
ENSG00000152270.9	ENSG00000152270	PDE3B	phosphodiesterase 3B	266.759	-0.749605	0.31814	-2.35621	-0.390109	0.390886	0.0184625	0.152831
ENSG00000166803.13	ENSG00000166803	PCLAF	PCNA clamp associated factor	901.039	-0.738593	0.31451	-2.34839	-0.392698	0.382821	0.0188546	0.154121
ENSG00000184381.19	ENSG00000184381	PLA2G6	phospholipase A2 group VI	312.156	-0.778004	0.333073	-2.33584	-0.390487	0.412932	0.0194997	0.155006
ENSG00000067369.13	ENSG00000067369	TP53BP1	tumor protein p53 binding protein 1	1154.43	-0.787971	0.337375	-2.3356	-0.392949	0.421469	0.0195123	0.155006
