# Supplementary material for: Reduced RBPMS Levels Promote Cell Proliferation and Decrease Cisplatin Sensitivity in Ovarian Cancer Cells
Source: Int J Mol Sci. 2022 Jan 4;23(1):535. doi: 10.3390/ijms23010535 (PMC8745614; doi:10.3390/ijms23010535)
Supplement: Supplementary file 1 [file ijms-23-00535-s001.zip › ijms-1512411-supplementary/data suplementaria sometida/RNAseq-Sup-Table S3.xlsx]

## Sheet: Sheet0
Ensembl_Accession	Symbol	Entrez Gene Name	Fold_Change	pValue	Location	Type(s)		Legend
ENSG00000236333	TRHDE-AS1	TRHDE antisense RNA 1	102.584	1.55e-09	Other	other			Upregulated with a Fold Change > 1.5 and pValue ≤ 0.05
ENSG00000233834	LOC100506098	uncharacterized LOC100506098	49.116	8.37e-06	Other	other			Downregulated with a Fold Change > 1.5 and pValue ≤ 0.05
ENSG00000105855	ITGB8	integrin subunit beta 8	36.969	3.54e-06	Plasma Membrane	other
ENSG00000139287	TPH2	tryptophan hydroxylase 2	35.23	1.01e-07	Plasma Membrane	enzyme
ENSG00000011465	DCN	decorin	32.901	1.38e-08	Extracellular Space	other
ENSG00000149968	MMP3	matrix metallopeptidase 3	30.545	2.28e-07	Extracellular Space	peptidase
ENSG00000183742	MACC1	MET transcriptional regulator MACC1	24.236	8.02e-06	Nucleus	transcription regulator
ENSG00000072657	TRHDE	thyrotropin releasing hormone degrading enzyme	20.316	9.97e-08	Plasma Membrane	peptidase
ENSG00000085276	MECOM	MDS1 and EVI1 complex locus	17.645	2.21e-05	Nucleus	transcription regulator
ENSG00000165092	ALDH1A1	aldehyde dehydrogenase 1 family member A1	17.445	1.11e-09	Cytoplasm	enzyme
ENSG00000164161	HHIP	hedgehog interacting protein	16.624	0.000319	Plasma Membrane	other
ENSG00000258998	LINC02302	long intergenic non-protein coding RNA 2302	16.262	4.76e-05	Other	other
ENSG00000139329	LUM	lumican	15.076	3e-10	Extracellular Space	other
ENSG00000135046	ANXA1	annexin A1	11.889	2.24e-08	Plasma Membrane	enzyme
ENSG00000164651	SP8	Sp8 transcription factor	10.931	0.000628	Nucleus	transcription regulator
ENSG00000178568	ERBB4	erb-b2 receptor tyrosine kinase 4	10.875	5.96e-05	Plasma Membrane	kinase
ENSG00000229090	RP1_232L22__A1		10.752	2.06e-05	Other	other
ENSG00000138639	ARHGAP24	Rho GTPase activating protein 24	10.325	7.76e-05	Cytoplasm	other
ENSG00000111305	GSG1	germ cell associated 1	9.009	4.27e-05	Cytoplasm	other
ENSG00000165105	RASEF	RAS and EF-hand domain containing	8.705	6.07e-05	Cytoplasm	other
ENSG00000184564	SLITRK6	SLIT and NTRK like family member 6	8.36	0.000142	Plasma Membrane	other
ENSG00000154736	ADAMTS5	ADAM metallopeptidase with thrombospondin type 1 motif 5	8.181	4.3e-05	Extracellular Space	peptidase
ENSG00000153064	BANK1	B cell scaffold protein with ankyrin repeats 1	7.976	3.35e-05	Extracellular Space	other
ENSG00000073282	TP63	tumor protein p63	7.899	9.58e-05	Nucleus	transcription regulator
ENSG00000164122	ASB5	ankyrin repeat and SOCS box containing 5	7.49	1.01e-05	Nucleus	transcription regulator
ENSG00000112175	BMP5	bone morphogenetic protein 5	7.302	5.77e-06	Extracellular Space	growth factor
ENSG00000233608	TWIST2	twist family bHLH transcription factor 2	7.058	0.000107	Nucleus	transcription regulator
ENSG00000203727	SAMD5	sterile alpha motif domain containing 5	6.783	0.000202	Cytoplasm	other
ENSG00000111799	COL12A1	collagen type XII alpha 1 chain	6.708	1.55e-06	Extracellular Space	other
ENSG00000079459	FDFT1	farnesyl-diphosphate farnesyltransferase 1	6.7	2.03e-06	Cytoplasm	enzyme
ENSG00000111052	LIN7A	lin-7 homolog A, crumbs cell polarity complex component	6.568	1.65e-05	Plasma Membrane	other
ENSG00000154734	ADAMTS1	ADAM metallopeptidase with thrombospondin type 1 motif 1	6.383	7.52e-06	Extracellular Space	peptidase
ENSG00000229140	CCDC26	CCDC26 long non-coding RNA	6.362	1.68e-05	Other	other
ENSG00000286308	AC084114.1		6.198	0.000317	Other	other
ENSG00000163762	TM4SF18	transmembrane 4 L six family member 18	5.959	2.51e-05	Other	other
ENSG00000119900	OGFRL1	opioid growth factor receptor like 1	5.933	9.41e-05	Other	other
ENSG00000139263	LRIG3	leucine rich repeats and immunoglobulin like domains 3	5.89	2.87e-05	Extracellular Space	other
ENSG00000169429	CXCL8	C-X-C motif chemokine ligand 8	5.874	0.000274	Extracellular Space	cytokine
ENSG00000137285	TUBB2B	tubulin beta 2B class IIb	5.719	4.58e-05	Cytoplasm	other
ENSG00000176788	BASP1	brain abundant membrane attached signal protein 1	5.639	4.74e-05	Nucleus	transcription regulator
ENSG00000273124	RP11_236B185		5.525	0.000437	Other	other
ENSG00000227502	MROCKI	MARCKS cis regulating lncRNA promoter of cytokines and inflammation	5.4	0.000245	Other	other
ENSG00000287559	AL136305.1		5.347	0.00119	Other	other
ENSG00000146151	HMGCLL1	3-hydroxymethyl-3-methylglutaryl-CoA lyase like 1	5.083	0.000496	Cytoplasm	enzyme
ENSG00000285548	AC068725.1		4.628	0.000651	Other	other
ENSG00000230426	LINC01036	long intergenic non-protein coding RNA 1036	4.594	5.06e-10	Other	other
ENSG00000174460	ZCCHC12	zinc finger CCHC-type containing 12	4.469	6.83e-05	Nucleus	transcription regulator
ENSG00000266826	IGBP1P2	immunoglobulin (CD79A) binding protein 1 pseudogene 2	4.444	0.00181	Other	other
ENSG00000077264	PAK3	p21 (RAC1) activated kinase 3	4.443	0.000339	Cytoplasm	kinase
ENSG00000135333	EPHA7	EPH receptor A7	4.281	0.000144	Plasma Membrane	kinase
ENSG00000163737	PF4	platelet factor 4	4.247	0.000711	Extracellular Space	cytokine
ENSG00000206432	TMEM200C	transmembrane protein 200C	4.186	0.000773	Other	other
ENSG00000229666	MAST4-AS1	MAST4 antisense RNA 1	4.079	0.000604	Other	other
ENSG00000165899	OTOGL	otogelin like	4.073	0.000196	Other	other
ENSG00000281392	LINC00506	long intergenic non-protein coding RNA 506	4.001	0.000772	Other	other
ENSG00000229618	AC0112882		3.995	0.00165	Other	other
ENSG00000228630	HOTAIR	HOX transcript antisense RNA	3.99	0.000643	Other	other
ENSG00000102683	SGCG	sarcoglycan gamma	3.972	0.000362	Plasma Membrane	other
ENSG00000244468	RP11_206M117		3.938	0.000288	Other	other
ENSG00000088756	ARHGAP28	Rho GTPase activating protein 28	3.804	0.000204	Cytoplasm	other
ENSG00000113396	SLC27A6	solute carrier family 27 member 6	3.758	0.000294	Plasma Membrane	transporter
ENSG00000121101	TEX14	testis expressed 14, intercellular bridge forming factor	3.749	6.76e-05	Plasma Membrane	kinase
ENSG00000227517	LINC01483	long intergenic non-protein coding RNA 1483	3.702	0.00136	Other	other
ENSG00000118257	NRP2	neuropilin 2	3.701	0.000305	Plasma Membrane	kinase
ENSG00000138675	FGF5	fibroblast growth factor 5	3.568	0.00265	Extracellular Space	growth factor
ENSG00000235300	THRA1/BTR		3.502	0.00135	Other	other
ENSG00000243181	RP11_734J241		3.464	0.00105	Other	other
ENSG00000232530	LIF-AS1	LIF antisense RNA 1	3.432	0.00025	Other	other
ENSG00000171388	APLN	apelin	3.428	8.38e-06	Extracellular Space	other
ENSG00000137959	IFI44L	interferon induced protein 44 like	3.397	0.000974	Nucleus	other
ENSG00000179915	NRXN1	neurexin 1	3.389	0.000315	Plasma Membrane	transporter
ENSG00000185272	RBM11	RNA binding motif protein 11	3.382	0.000539	Nucleus	other
ENSG00000071242	RPS6KA2	ribosomal protein S6 kinase A2	3.371	0.000704	Nucleus	kinase
ENSG00000172183	ISG20	interferon stimulated exonuclease gene 20	3.363	0.000343	Nucleus	enzyme
ENSG00000167779	IGFBP6	insulin like growth factor binding protein 6	3.357	0.000128	Extracellular Space	other
ENSG00000147408	CSGALNACT1	chondroitin sulfate N-acetylgalactosaminyltransferase 1	3.321	0.000112	Cytoplasm	enzyme
ENSG00000286932	AC013716.1		3.291	0.000626	Other	other
ENSG00000240063	RP11_225N101		3.274	0.00182	Other	other
ENSG00000168280	KIF5C	kinesin family member 5C	3.219	0.000346	Cytoplasm	enzyme
ENSG00000141968	VAV1	vav guanine nucleotide exchange factor 1	3.18	0.00063	Nucleus	transcription regulator
ENSG00000113594	LIFR	LIF receptor subunit alpha	3.161	0.000585	Plasma Membrane	transmembrane receptor
ENSG00000259020	RP11_529H203		3.159	0.00307	Other	other
ENSG00000138347	MYPN	myopalladin	3.135	0.000666	Cytoplasm	other
ENSG00000147257	GPC3	glypican 3	3.085	0.000363	Plasma Membrane	other
ENSG00000148680	HTR7	5-hydroxytryptamine receptor 7	3.072	0.000913	Plasma Membrane	G-protein coupled receptor
ENSG00000005513	SOX8	SRY-box transcription factor 8	2.939	0.000603	Nucleus	transcription regulator
ENSG00000007314	SCN4A	sodium voltage-gated channel alpha subunit 4	2.904	0.00106	Plasma Membrane	ion channel
ENSG00000125266	EFNB2	ephrin B2	2.901	0.00319	Plasma Membrane	kinase
ENSG00000239282	CASTOR1	cytosolic arginine sensor for mTORC1 subunit 1	2.899	0.000276	Cytoplasm	other
ENSG00000134107	BHLHE40	basic helix-loop-helix family member e40	2.892	0.000269	Nucleus	transcription regulator
ENSG00000101955	SRPX	sushi repeat containing protein X-linked	2.887	0.00133	Cytoplasm	other
ENSG00000223552	CCR5AS	CCR5 antisense RNA	2.848	0.00254	Other	other
ENSG00000129354	AP1M2	adaptor related protein complex 1 subunit mu 2	2.843	0.000711	Cytoplasm	transporter
ENSG00000115963	RND3	Rho family GTPase 3	2.808	0.000766	Cytoplasm	enzyme
ENSG00000223753	GHC_602D82		2.802	0.00422	Other	other
ENSG00000259146	RP1_261D102		2.792	0.000867	Other	other
ENSG00000169064	ZBBX	zinc finger B-box domain containing	2.781	0.00116	Other	other
ENSG00000248161	LOC105377621		2.75	0.00111	Other	other
ENSG00000285875	AL035446.2		2.728	8.77e-05	Other	other
ENSG00000283098	RP11-964E11.3		2.728	0.000908	Other	other
ENSG00000005108	THSD7A	thrombospondin type 1 domain containing 7A	2.726	0.00199	Cytoplasm	other
ENSG00000170775	GPR37	G protein-coupled receptor 37	2.683	0.00133	Plasma Membrane	G-protein coupled receptor
ENSG00000287001	AC010624.5		2.677	0.000303	Other	other
ENSG00000173221	GLRX	glutaredoxin	2.673	0.0003	Cytoplasm	enzyme
ENSG00000231742	LINC01273	long intergenic non-protein coding RNA 1273	2.667	0.00124	Other	other
ENSG00000245648	KLRK1-AS1	KLRK1 antisense RNA 1	2.654	1.64e-05	Other	other
ENSG00000102265	TIMP1	TIMP metallopeptidase inhibitor 1	2.637	0.00483	Extracellular Space	cytokine
ENSG00000106366	SERPINE1	serpin family E member 1	2.62	6.33e-07	Extracellular Space	other
ENSG00000240216	CPHL1P	ceruloplasmin and hephaestin like 1, pseudogene	2.571	0.00543	Other	other
ENSG00000112183	RBM24	RNA binding motif protein 24	2.558	0.000665	Cytoplasm	other
ENSG00000167912	LOC100505501	uncharacterized LOC100505501	2.543	0.00129	Other	other
ENSG00000230109	LINC02643	long intergenic non-protein coding RNA 2643	2.534	0.00364	Other	other
ENSG00000261220	RP11_629O12		2.514	0.00415	Other	other
ENSG00000205129	C4orf47	chromosome 4 open reading frame 47	2.488	0.00153	Cytoplasm	other
ENSG00000155629	PIK3AP1	phosphoinositide-3-kinase adaptor protein 1	2.482	0.00141	Cytoplasm	other
ENSG00000145428	RNF175	ring finger protein 175	2.453	0.000975	Other	other
ENSG00000121879	PIK3CA	phosphatidylinositol-4,5-bisphosphate 3-kinase catalytic subunit alpha	2.431	0.000434	Cytoplasm	kinase
ENSG00000278771	RN7SL3	RNA component of signal recognition particle 7SL3	2.429	0.00188	Other	other
ENSG00000185250	PPIL6	peptidylprolyl isomerase like 6	2.425	0.00089	Other	enzyme
ENSG00000117155	SSX2IP	SSX family member 2 interacting protein	2.406	0.000583	Plasma Membrane	other
ENSG00000138685	FGF2	fibroblast growth factor 2	2.404	7.17e-05	Extracellular Space	growth factor
ENSG00000175662	TOM1L2	target of myb1 like 2 membrane trafficking protein	2.362	0.00127	Cytoplasm	transporter
ENSG00000001630	CYP51A1	cytochrome P450 family 51 subfamily A member 1	2.337	0.00101	Cytoplasm	enzyme
ENSG00000286116	AL157394.2		2.335	0.00126	Other	other
ENSG00000265055	AC1453432		2.331	0.0014	Other	other
ENSG00000177721	ANXA2R	annexin A2 receptor	2.327	0.00107	Plasma Membrane	other
ENSG00000120129	DUSP1	dual specificity phosphatase 1	2.326	0.000594	Nucleus	phosphatase
ENSG00000130363	RSPH3	radial spoke head 3	2.318	0.00135	Extracellular Space	other
ENSG00000115841	RMDN2	regulator of microtubule dynamics 2	2.312	0.000661	Cytoplasm	other
ENSG00000187556	NANOS3	nanos C2HC-type zinc finger 3	2.304	0.00244	Cytoplasm	other
ENSG00000106537	TSPAN13	tetraspanin 13	2.299	0.00132	Plasma Membrane	other
ENSG00000147894	C9orf72	C9orf72-SMCR8 complex subunit	2.293	0.00116	Cytoplasm	other
ENSG00000118508	RAB32	RAB32, member RAS oncogene family	2.291	0.000527	Cytoplasm	enzyme
ENSG00000196139	AKR1C3	aldo-keto reductase family 1 member C3	2.29	0.00232	Cytoplasm	enzyme
ENSG00000140057	AK7	adenylate kinase 7	2.286	0.00136	Cytoplasm	kinase
ENSG00000135678	CPM	carboxypeptidase M	2.247	0.00173	Plasma Membrane	peptidase
ENSG00000052802	MSMO1	methylsterol monooxygenase 1	2.235	0.00124	Cytoplasm	enzyme
ENSG00000288018	AP003120.1		2.22	0.00343	Other	other
ENSG00000127507	ADGRE2	adhesion G protein-coupled receptor E2	2.216	0.00223	Plasma Membrane	other
ENSG00000176170	SPHK1	sphingosine kinase 1	2.201	0.00019	Cytoplasm	kinase
ENSG00000109654	TRIM2	tripartite motif containing 2	2.17	0.000683	Cytoplasm	enzyme
ENSG00000111846	GCNT2	glucosaminyl (N-acetyl) transferase 2 (I blood group)	2.16	0.00186	Cytoplasm	enzyme
ENSG00000165475	CRYL1	crystallin lambda 1	2.152	0.00154	Cytoplasm	enzyme
ENSG00000204950	LRRC10B	leucine rich repeat containing 10B	2.145	0.00202	Other	other
ENSG00000011638	TMEM159	transmembrane protein 159	2.114	0.00203	Other	other
ENSG00000169550	MUC15	mucin 15, cell surface associated	2.075	0.00068	Extracellular Space	other
ENSG00000140961	OSGIN1	oxidative stress induced growth inhibitor 1	2.075	0.00161	Other	growth factor
ENSG00000120162	MOB3B	MOB kinase activator 3B	2.068	0.000616	Other	other
ENSG00000109445	ZNF330	zinc finger protein 330	2.067	0.000222	Nucleus	other
ENSG00000164292	RHOBTB3	Rho related BTB domain containing 3	2.065	0.00144	Cytoplasm	enzyme
ENSG00000158023	CFAP251	cilia and flagella associated protein 251	2.064	0.00168	Cytoplasm	other
ENSG00000120738	EGR1	early growth response 1	2.058	0.001	Nucleus	transcription regulator
ENSG00000111912	NCOA7	nuclear receptor coactivator 7	2.054	0.000862	Nucleus	transcription regulator
ENSG00000088002	SULT2B1	sulfotransferase family 2B member 1	2.025	0.00356	Cytoplasm	enzyme
ENSG00000196611	MMP1	matrix metallopeptidase 1	2.011	0.00043	Extracellular Space	peptidase
ENSG00000125148	MT2A	metallothionein 2A	2.01	0.00023	Cytoplasm	other
ENSG00000139278	GLIPR1	GLI pathogenesis related 1	1.982	0.0026	Extracellular Space	other
ENSG00000075089	ACTR6	actin related protein 6	1.976	0.00179	Nucleus	transporter
ENSG00000160791	CCR5	C-C motif chemokine receptor 5	1.97	0.0024	Plasma Membrane	G-protein coupled receptor
ENSG00000237854	LINC00674	long intergenic non-protein coding RNA 674	1.97	0.00166	Other	other
ENSG00000196748	CLPSL2	colipase like 2	1.967	0.00264	Extracellular Space	other
ENSG00000100592	DAAM1	dishevelled associated activator of morphogenesis 1	1.965	0.00128	Cytoplasm	other
ENSG00000260757	RP11_120K182		1.963	0.00216	Other	other
ENSG00000171729	TMEM51	transmembrane protein 51	1.962	0.00157	Other	other
ENSG00000034510	TMSB10/TMSB4X	thymosin beta 4 X-linked	1.955	0.00223	Cytoplasm	other
ENSG00000162729	IGSF8	immunoglobulin superfamily member 8	1.938	0.00195	Plasma Membrane	other
ENSG00000183248	PRR36	proline rich 36	1.934	0.00296	Other	other
ENSG00000113369	ARRDC3	arrestin domain containing 3	1.931	6.61e-05	Plasma Membrane	other
ENSG00000275325	PDCD6IPP1	PDCD6IP pseudogene 1	1.925	0.00263	Other	other
ENSG00000238287	RP11_656D103		1.923	0.00371	Other	other
ENSG00000179104	TMTC2	transmembrane O-mannosyltransferase targeting cadherins 2	1.921	0.0021	Cytoplasm	enzyme
ENSG00000162636	FAM102B	family with sequence similarity 102 member B	1.919	0.000904	Other	other
ENSG00000164796	CSMD3	CUB and Sushi multiple domains 3	1.914	0.00367	Plasma Membrane	enzyme
ENSG00000125046	SSUH2	ssu-2 homolog	1.913	0.00631	Cytoplasm	other
ENSG00000164023	SGMS2	sphingomyelin synthase 2	1.91	0.00242	Plasma Membrane	enzyme
ENSG00000179855	GIPC3	GIPC PDZ domain containing family member 3	1.909	0.00242	Other	other
ENSG00000163328	GPR155	G protein-coupled receptor 155	1.906	0.000898	Plasma Membrane	G-protein coupled receptor
ENSG00000166823	MESP1	mesoderm posterior bHLH transcription factor 1	1.9	0.00289	Nucleus	transcription regulator
ENSG00000120306	CYSTM1	cysteine rich transmembrane module containing 1	1.895	0.0028	Cytoplasm	other
ENSG00000127528	KLF2	Kruppel like factor 2	1.895	0.00263	Nucleus	transcription regulator
ENSG00000156011	PSD3	pleckstrin and Sec7 domain containing 3	1.895	0.00325	Cytoplasm	other
ENSG00000154645	CHODL	chondrolectin	1.882	0.004	Plasma Membrane	other
ENSG00000092820	EZR	ezrin	1.879	0.00264	Plasma Membrane	other
ENSG00000134531	EMP1	epithelial membrane protein 1	1.875	5.43e-05	Plasma Membrane	other
ENSG00000102362	SYTL4	synaptotagmin like 4	1.875	0.00186	Cytoplasm	transporter
ENSG00000026297	RNASET2	ribonuclease T2	1.859	0.00285	Cytoplasm	enzyme
ENSG00000128342	LIF	LIF interleukin 6 family cytokine	1.849	0.00297	Extracellular Space	cytokine
ENSG00000198417	MT1F	metallothionein 1F	1.83	0.00391	Other	other
ENSG00000107796	ACTA2	actin alpha 2, smooth muscle	1.829	0.00429	Cytoplasm	other
ENSG00000160712	IL6R	interleukin 6 receptor	1.825	0.00327	Plasma Membrane	transmembrane receptor
ENSG00000130066	SAT1	spermidine/spermine N1-acetyltransferase 1	1.822	0.00227	Cytoplasm	enzyme
ENSG00000257261	LOC100288798	uncharacterized LOC100288798	1.82	0.00143	Other	other
ENSG00000088992	TESC	tescalcin	1.811	0.00243	Cytoplasm	other
ENSG00000144655	CSRNP1	cysteine and serine rich nuclear protein 1	1.809	0.00318	Nucleus	transcription regulator
ENSG00000006327	TNFRSF12A	TNF receptor superfamily member 12A	1.807	0.00307	Plasma Membrane	transmembrane receptor
ENSG00000138829	FBN2	fibrillin 2	1.803	0.00144	Extracellular Space	other
ENSG00000186480	INSIG1	insulin induced gene 1	1.803	0.00248	Cytoplasm	other
ENSG00000006062	MAP3K14	mitogen-activated protein kinase kinase kinase 14	1.803	0.00292	Cytoplasm	kinase
ENSG00000166670	MMP10	matrix metallopeptidase 10	1.802	2.39e-05	Extracellular Space	peptidase
ENSG00000144485	HES6	hes family bHLH transcription factor 6	1.793	0.00256	Nucleus	transcription regulator
ENSG00000287158	LOC105377188	uncharacterized LOC105377188	1.788	0.00693	Other	other
ENSG00000163006	CCDC138	coiled-coil domain containing 138	1.773	0.0036	Other	other
ENSG00000180263	FGD6	FYVE, RhoGEF and PH domain containing 6	1.773	0.00156	Cytoplasm	other
ENSG00000204520	MICA	MHC class I polypeptide-related sequence A	1.772	0.00281	Plasma Membrane	other
ENSG00000013583	HEBP1	heme binding protein 1	1.765	0.000275	Cytoplasm	other
ENSG00000183625	CCR3	C-C motif chemokine receptor 3	1.745	0.00529	Plasma Membrane	G-protein coupled receptor
ENSG00000164465	DCBLD1	discoidin, CUB and LCCL domain containing 1	1.745	0.0033	Extracellular Space	other
ENSG00000065833	ME1	malic enzyme 1	1.744	0.00179	Cytoplasm	enzyme
ENSG00000165434	PGM2L1	phosphoglucomutase 2 like 1	1.74	0.00391	Cytoplasm	enzyme
ENSG00000133104	SPART	spartin	1.738	0.00077	Cytoplasm	other
ENSG00000271913	TAGAP-AS1	TAGAP antisense RNA 1	1.735	0.00559	Other	other
ENSG00000113070	HBEGF	heparin binding EGF like growth factor	1.733	0.00416	Extracellular Space	growth factor
ENSG00000095794	CREM	cAMP responsive element modulator	1.732	0.00368	Nucleus	transcription regulator
ENSG00000146425	DYNLT1	dynein light chain Tctex-type 1	1.729	0.00242	Cytoplasm	other
ENSG00000113580	NR3C1	nuclear receptor subfamily 3 group C member 1	1.728	0.00747	Nucleus	ligand-dependent nuclear receptor
ENSG00000116260	QSOX1	quiescin sulfhydryl oxidase 1	1.727	0.002	Cytoplasm	enzyme
ENSG00000173258	ZNF483	zinc finger protein 483	1.727	0.0042	Nucleus	transcription regulator
ENSG00000075945	KIFAP3	kinesin associated protein 3	1.718	0.00231	Cytoplasm	other
ENSG00000232527	LINC02802	long intergenic non-protein coding RNA 2802	1.703	0.00476	Other	other
ENSG00000029639	TFB1M	transcription factor B1, mitochondrial	1.703	0.00398	Cytoplasm	transcription regulator
ENSG00000170873	MTSS1	MTSS I-BAR domain containing 1	1.702	0.00116	Cytoplasm	other
ENSG00000152056	AP1S3	adaptor related protein complex 1 subunit sigma 3	1.697	0.00438	Cytoplasm	transporter
ENSG00000100744	GSKIP	GSK3B interacting protein	1.69	0.00135	Nucleus	other
ENSG00000135605	TEC	tec protein tyrosine kinase	1.688	0.00458	Cytoplasm	kinase
ENSG00000172667	ZMAT3	zinc finger matrin-type 3	1.683	0.00392	Nucleus	other
ENSG00000073150	PANX2	pannexin 2	1.681	0.00485	Plasma Membrane	transporter
ENSG00000156103	MMP16	matrix metallopeptidase 16	1.679	0.00434	Extracellular Space	peptidase
ENSG00000137269	LRRC1	leucine rich repeat containing 1	1.677	0.00458	Cytoplasm	other
ENSG00000066855	MTFR1	mitochondrial fission regulator 1	1.673	0.00219	Cytoplasm	other
ENSG00000154639	CXADR	CXADR Ig-like cell adhesion molecule	1.672	0.00371	Plasma Membrane	transmembrane receptor
ENSG00000139289	PHLDA1	pleckstrin homology like domain family A member 1	1.662	0.00154	Cytoplasm	other
ENSG00000165169	DYNLT3	dynein light chain Tctex-type 3	1.658	0.00477	Cytoplasm	other
ENSG00000092208	GEMIN2	gem nuclear organelle associated protein 2	1.658	0.00233	Nucleus	other
ENSG00000232533	AC0936735		1.653	0.00414	Other	other
ENSG00000100290	BIK	BCL2 interacting killer	1.645	0.00601	Cytoplasm	other
ENSG00000147251	DOCK11	dedicator of cytokinesis 11	1.641	0.0024	Cytoplasm	other
ENSG00000180758	GPR157	G protein-coupled receptor 157	1.641	0.00309	Plasma Membrane	G-protein coupled receptor
ENSG00000101222	SPEF1	sperm flagellar 1	1.639	0.00441	Cytoplasm	other
ENSG00000154380	ENAH	ENAH actin regulator	1.635	0.00391	Plasma Membrane	other
ENSG00000169756	LIMS1	LIM zinc finger domain containing 1	1.632	0.00115	Plasma Membrane	other
ENSG00000165626	BEND7	BEN domain containing 7	1.63	0.00251	Cytoplasm	other
ENSG00000153982	GDPD1	glycerophosphodiester phosphodiesterase domain containing 1	1.63	0.00577	Cytoplasm	enzyme
ENSG00000163001	CFAP36	cilia and flagella associated protein 36	1.624	0.00306	Extracellular Space	other
ENSG00000169967	MAP3K2	mitogen-activated protein kinase kinase kinase 2	1.624	0.00374	Cytoplasm	kinase
ENSG00000068366	ACSL4	acyl-CoA synthetase long chain family member 4	1.622	0.00468	Cytoplasm	enzyme
ENSG00000124766	SOX4	SRY-box transcription factor 4	1.62	0.00639	Nucleus	transcription regulator
ENSG00000085831	TTC39A	tetratricopeptide repeat domain 39A	1.618	0.00486	Cytoplasm	other
ENSG00000135298	ADGRB3	adhesion G protein-coupled receptor B3	1.617	0.00409	Plasma Membrane	G-protein coupled receptor
ENSG00000159733	ZFYVE28	zinc finger FYVE-type containing 28	1.616	0.0056	Cytoplasm	other
ENSG00000049860	HEXB	hexosaminidase subunit beta	1.615	0.00407	Cytoplasm	enzyme
ENSG00000135241	PNPLA8	patatin like phospholipase domain containing 8	1.614	0.00316	Cytoplasm	enzyme
ENSG00000166707	ZCCHC18	zinc finger CCHC-type containing 18	1.614	0.00679	Other	other
ENSG00000198960	ARMCX6	armadillo repeat containing X-linked 6	1.612	0.00544	Other	other
ENSG00000196911	KPNA5	karyopherin subunit alpha 5	1.609	0.00447	Cytoplasm	other
ENSG00000023445	BIRC3	baculoviral IAP repeat containing 3	1.603	0.00654	Cytoplasm	enzyme
ENSG00000167778	SPRYD3	SPRY domain containing 3	1.599	0.00243	Other	other
ENSG00000066583	ISOC1	isochorismatase domain containing 1	1.594	0.00518	Cytoplasm	enzyme
ENSG00000153132	CLGN	calmegin	1.593	0.00306	Cytoplasm	peptidase
ENSG00000111911	HINT3	histidine triad nucleotide binding protein 3	1.593	0.00505	Cytoplasm	enzyme
ENSG00000107338	SHB	SH2 domain containing adaptor protein B	1.592	0.00529	Cytoplasm	other
ENSG00000121900	TMEM54	transmembrane protein 54	1.592	0.00371	Other	other
ENSG00000027697	IFNGR1	interferon gamma receptor 1	1.584	0.00145	Plasma Membrane	transmembrane receptor
ENSG00000005059	MCUB	mitochondrial calcium uniporter dominant negative subunit beta	1.583	0.00568	Cytoplasm	other
ENSG00000115762	PLEKHB2	pleckstrin homology domain containing B2	1.582	0.00424	Other	other
ENSG00000100196	KDELR3	KDEL endoplasmic reticulum protein retention receptor 3	1.581	0.00524	Cytoplasm	transporter
ENSG00000070540	WIPI1	WD repeat domain, phosphoinositide interacting 1	1.581	0.00604	Cytoplasm	other
ENSG00000151835	SACS	sacsin molecular chaperone	1.58	0.00581	Plasma Membrane	other
ENSG00000163755	HPS3	HPS3 biogenesis of lysosomal organelles complex 2 subunit 1	1.579	0.0024	Cytoplasm	other
ENSG00000160813	PPP1R35	protein phosphatase 1 regulatory subunit 35	1.573	0.00406	Other	other
ENSG00000104856	RELB	RELB proto-oncogene, NF-kB subunit	1.573	0.00146	Nucleus	transcription regulator
ENSG00000204052	LRRC73	leucine rich repeat containing 73	1.572	0.00642	Other	other
ENSG00000067064	IDI1	isopentenyl-diphosphate delta isomerase 1	1.571	0.00507	Cytoplasm	enzyme
ENSG00000034152	MAP2K3	mitogen-activated protein kinase kinase 3	1.571	0.00407	Cytoplasm	kinase
ENSG00000067082	KLF6	Kruppel like factor 6	1.57	0.00514	Nucleus	transcription regulator
ENSG00000134996	OSTF1	osteoclast stimulating factor 1	1.57	0.0058	Nucleus	transcription regulator
ENSG00000182809	CRIP2	cysteine rich protein 2	1.566	0.00124	Nucleus	other
ENSG00000154640	BTG3	BTG anti-proliferation factor 3	1.56	0.00278	Nucleus	other
ENSG00000137364	TPMT	thiopurine S-methyltransferase	1.56	0.00229	Cytoplasm	enzyme
ENSG00000083937	CHMP2B	charged multivesicular body protein 2B	1.557	0.00366	Cytoplasm	other
ENSG00000273008	CSGALNACT2-DT	CSGALNACT2 divergent transcript	1.557	0.00758	Other	other
ENSG00000125457	MIF4GD	MIF4G domain containing	1.557	0.00629	Other	other
ENSG00000178105	DDX10	DEAD-box helicase 10	1.556	0.00381	Nucleus	enzyme
ENSG00000125812	GZF1	GDNF inducible zinc finger protein 1	1.556	0.00313	Nucleus	transcription regulator
ENSG00000119782	FKBP1B	FKBP prolyl isomerase 1B	1.552	0.00557	Cytoplasm	enzyme
ENSG00000171223	JUNB	JunB proto-oncogene, AP-1 transcription factor subunit	1.551	0.000355	Nucleus	transcription regulator
ENSG00000186625	KATNA1	katanin catalytic subunit A1	1.549	0.00576	Cytoplasm	enzyme
ENSG00000164683	HEY1	hes related family bHLH transcription factor with YRPW motif 1	1.545	0.00571	Nucleus	transcription regulator
ENSG00000171867	PRNP	prion protein	1.543	0.00251	Plasma Membrane	other
ENSG00000099256	PRTFDC1	phosphoribosyl transferase domain containing 1	1.542	0.00641	Cytoplasm	enzyme
ENSG00000267510	CTC_325H204		1.541	0.00833	Other	other
ENSG00000142871	CCN1	cellular communication network factor 1	1.54	0.00671	Extracellular Space	other
ENSG00000171310	CHST11	carbohydrate sulfotransferase 11	1.54	0.00322	Cytoplasm	enzyme
ENSG00000174021	GNG5	G protein subunit gamma 5	1.54	0.00432	Plasma Membrane	other
ENSG00000124171	PARD6B	par-6 family cell polarity regulator beta	1.54	0.00194	Plasma Membrane	other
ENSG00000134824	FADS2	fatty acid desaturase 2	1.536	0.0057	Plasma Membrane	enzyme
ENSG00000260448	LCMT1-AS1	LCMT1 antisense RNA 1	1.534	0.00687	Other	other
ENSG00000158792	SPATA2L	spermatogenesis associated 2 like	1.531	0.00189	Other	other
ENSG00000169871	TRIM56	tripartite motif containing 56	1.531	0.00141	Cytoplasm	enzyme
ENSG00000077238	IL4R	interleukin 4 receptor	1.528	0.00118	Plasma Membrane	transmembrane receptor
ENSG00000102393	GLA	galactosidase alpha	1.525	0.00644	Cytoplasm	enzyme
ENSG00000095587	TLL2	tolloid like 2	1.524	0.00692	Extracellular Space	peptidase
ENSG00000197885	NKIRAS1	NFKB inhibitor interacting Ras like 1	1.523	0.00382	Other	enzyme
ENSG00000196655	TRAPPC4	trafficking protein particle complex subunit 4	1.523	0.0067	Cytoplasm	other
ENSG00000138303	ASCC1	activating signal cointegrator 1 complex subunit 1	1.522	0.00419	Nucleus	transcription regulator
ENSG00000130164	LDLR	low density lipoprotein receptor	1.522	0.00526	Plasma Membrane	transporter
ENSG00000055211	GINM1	glycoprotein integral membrane 1	1.521	0.00518	Cytoplasm	other
ENSG00000123983	ACSL3	acyl-CoA synthetase long chain family member 3	1.52	0.0013	Cytoplasm	enzyme
ENSG00000171862	PTEN	phosphatase and tensin homolog	1.519	0.00445	Cytoplasm	phosphatase
ENSG00000112357	PEX7	peroxisomal biogenesis factor 7	1.515	0.00601	Cytoplasm	transporter
ENSG00000181004	BBS12	Bardet-Biedl syndrome 12	1.512	0.00268	Extracellular Space	other
ENSG00000177738	LOC648987	uncharacterized LOC648987	1.509	0.00379	Other	other
ENSG00000105711	SCN1B	sodium voltage-gated channel beta subunit 1	1.509	0.00528	Plasma Membrane	ion channel
ENSG00000117143	UAP1	UDP-N-acetylglucosamine pyrophosphorylase 1	1.509	0.00268	Nucleus	enzyme
ENSG00000110660	SLC35F2	solute carrier family 35 member F2	1.507	0.00497	Other	other
ENSG00000151065	DCP1B	decapping mRNA 1B	-1.501	0.00144	Cytoplasm	other
ENSG00000136490	LIMD2	LIM domain containing 2	-1.502	0.00141	Other	other
ENSG00000132199	ENOSF1	enolase superfamily member 1	-1.503	0.00571	Other	enzyme
ENSG00000139160	ETFBKMT	electron transfer flavoprotein subunit beta lysine methyltransferase	-1.505	0.00808	Cytoplasm	enzyme
ENSG00000198728	LDB1	LIM domain binding 1	-1.505	0.00365	Nucleus	transcription regulator
ENSG00000117115	PADI2	peptidyl arginine deiminase 2	-1.508	0.00238	Cytoplasm	enzyme
ENSG00000221978	CCNL2	cyclin L2	-1.511	0.0039	Nucleus	other
ENSG00000124006	OBSL1	obscurin like cytoskeletal adaptor 1	-1.516	0.00523	Cytoplasm	other
ENSG00000160200	CBS/CBSL	cystathionine beta-synthase	-1.517	0.00802	Cytoplasm	enzyme
ENSG00000138193	PLCE1	phospholipase C epsilon 1	-1.52	0.0026	Cytoplasm	enzyme
ENSG00000227398	KIF9-AS1	KIF9 antisense RNA 1	-1.521	0.00557	Other	other
ENSG00000072832	CRMP1	collapsin response mediator protein 1	-1.524	0.00665	Cytoplasm	enzyme
ENSG00000179406	LINC00174	long intergenic non-protein coding RNA 174	-1.524	0.00561	Other	other
ENSG00000228782	MRPL45P2	mitochondrial ribosomal protein L45 pseudogene 2	-1.524	0.00499	Other	other
ENSG00000123384	LRP1	LDL receptor related protein 1	-1.529	0.0066	Plasma Membrane	transmembrane receptor
ENSG00000108239	TBC1D12	TBC1 domain family member 12	-1.529	0.0041	Extracellular Space	other
ENSG00000006638	TBXA2R	thromboxane A2 receptor	-1.53	0.00354	Plasma Membrane	G-protein coupled receptor
ENSG00000142303	ADAMTS10	ADAM metallopeptidase with thrombospondin type 1 motif 10	-1.535	0.00813	Extracellular Space	peptidase
ENSG00000176476	SGF29	SAGA complex associated factor 29	-1.537	0.00297	Nucleus	other
ENSG00000115129	TP53I3	tumor protein p53 inducible protein 3	-1.538	0.00523	Cytoplasm	enzyme
ENSG00000154134	ROBO3	roundabout guidance receptor 3	-1.54	0.00529	Plasma Membrane	transmembrane receptor
ENSG00000198053	SIRPA	signal regulatory protein alpha	-1.54	0.00665	Plasma Membrane	phosphatase
ENSG00000162738	VANGL2	VANGL planar cell polarity protein 2	-1.54	0.0062	Plasma Membrane	other
ENSG00000179071	CCDC89	coiled-coil domain containing 89	-1.542	0.00665	Nucleus	other
ENSG00000197191	CYSRT1	cysteine rich tail 1	-1.542	0.00825	Cytoplasm	other
ENSG00000188883	KLRG2	killer cell lectin like receptor G2	-1.542	0.00632	Other	other
ENSG00000162415	ZSWIM5	zinc finger SWIM-type containing 5	-1.544	0.00557	Extracellular Space	other
ENSG00000250133	HOXC-AS2	HOXC cluster antisense RNA 2	-1.552	0.00571	Other	other
ENSG00000140396	NCOA2	nuclear receptor coactivator 2	-1.553	0.0041	Nucleus	transcription regulator
ENSG00000088448	ANKRD10	ankyrin repeat domain 10	-1.554	0.00441	Nucleus	transcription regulator
ENSG00000169515	CCDC8	coiled-coil domain containing 8	-1.554	0.00266	Plasma Membrane	other
ENSG00000160094	ZNF362	zinc finger protein 362	-1.557	0.00477	Other	other
ENSG00000127419	TMEM175	transmembrane protein 175	-1.562	2.19e-05	Cytoplasm	ion channel
ENSG00000170836	PPM1D	protein phosphatase, Mg2+/Mn2+ dependent 1D	-1.564	0.00353	Cytoplasm	phosphatase
ENSG00000121068	TBX2	T-box transcription factor 2	-1.569	0.00511	Nucleus	transcription regulator
ENSG00000135519	KCNH3	potassium voltage-gated channel subfamily H member 3	-1.57	0.00691	Plasma Membrane	ion channel
ENSG00000260942	CAPN10-DT	CAPN10 divergent transcript	-1.574	0.000964	Other	other
ENSG00000160298	C21orf58	chromosome 21 open reading frame 58	-1.575	0.00485	Other	other
ENSG00000215790	SLC35E2A	solute carrier family 35 member E2A	-1.577	0.00398	Other	other
ENSG00000285825	CCDC15-DT	CCDC15 divergent transcript	-1.58	0.00854	Other	other
ENSG00000243679	RP11_274B213		-1.581	0.00186	Other	other
ENSG00000114739	ACVR2B	activin A receptor type 2B	-1.582	0.00308	Plasma Membrane	kinase
ENSG00000165801	ARHGEF40	Rho guanine nucleotide exchange factor 40	-1.583	0.00216	Cytoplasm	other
ENSG00000137404	NRM	nurim	-1.583	0.00347	Nucleus	other
ENSG00000159958	TNFRSF13C	TNF receptor superfamily member 13C	-1.588	0.00156	Plasma Membrane	transmembrane receptor
ENSG00000179403	VWA1	von Willebrand factor A domain containing 1	-1.589	0.00247	Extracellular Space	other
ENSG00000115840	SLC25A12	solute carrier family 25 member 12	-1.59	0.00169	Cytoplasm	transporter
ENSG00000101204	CHRNA4	cholinergic receptor nicotinic alpha 4 subunit	-1.599	0.00781	Plasma Membrane	transmembrane receptor
ENSG00000262580	RP11_334C175		-1.599	0.0034	Other	other
ENSG00000101493	ZNF516	zinc finger protein 516	-1.606	0.00353	Nucleus	transcription regulator
ENSG00000164764	SBSPON	somatomedin B and thrombospondin type 1 domain containing	-1.611	0.00874	Extracellular Space	other
ENSG00000008735	MAPK8IP2	mitogen-activated protein kinase 8 interacting protein 2	-1.612	0.00495	Cytoplasm	other
ENSG00000167619	TMEM145	transmembrane protein 145	-1.615	0.000102	Other	other
ENSG00000119906	SLF2	SMC5-SMC6 complex localization factor 2	-1.616	0.00365	Extracellular Space	other
ENSG00000172915	NBEA	neurobeachin	-1.621	0.000311	Cytoplasm	other
ENSG00000130653	PNPLA7	patatin like phospholipase domain containing 7	-1.623	0.00626	Cytoplasm	enzyme
ENSG00000196459	TRAPPC2	trafficking protein particle complex subunit 2	-1.624	0.00456	Cytoplasm	other
ENSG00000214021	TTLL3	tubulin tyrosine ligase like 3	-1.627	0.00209	Extracellular Space	enzyme
ENSG00000176155	CCDC57	coiled-coil domain containing 57	-1.629	0.00336	Cytoplasm	other
ENSG00000170677	SOCS6	suppressor of cytokine signaling 6	-1.633	0.00425	Cytoplasm	other
ENSG00000259456	ADNP-AS1	ADNP antisense RNA 1	-1.637	0.00759	Other	other
ENSG00000197757	HOXC6	homeobox C6	-1.637	0.00287	Nucleus	transcription regulator
ENSG00000204248	COL11A2	collagen type XI alpha 2 chain	-1.643	0.00536	Extracellular Space	other
ENSG00000134184	GSTM1	glutathione S-transferase mu 1	-1.643	0.000672	Cytoplasm	enzyme
ENSG00000172037	LAMB2	laminin subunit beta 2	-1.645	0.00436	Extracellular Space	enzyme
ENSG00000125633	CCDC93	coiled-coil domain containing 93	-1.65	0.00344	Extracellular Space	other
ENSG00000230091	TMEM254-AS1	TMEM254 antisense RNA 1	-1.65	0.00612	Other	other
ENSG00000185686	PRAME	PRAME nuclear receptor transcriptional regulator	-1.652	0.00519	Nucleus	other
ENSG00000092964	DPYSL2	dihydropyrimidinase like 2	-1.653	0.000678	Cytoplasm	enzyme
ENSG00000235257	ITGA9-AS1	ITGA9 antisense RNA 1	-1.654	0.00324	Other	other
ENSG00000124140	SLC12A5	solute carrier family 12 member 5	-1.654	0.0066	Plasma Membrane	transporter
ENSG00000274602	PI4KAP1	phosphatidylinositol 4-kinase alpha pseudogene 1	-1.656	0.00176	Other	other
ENSG00000174871	CNIH2	cornichon family AMPA receptor auxiliary protein 2	-1.658	0.000859	Extracellular Space	other
ENSG00000152284	TCF7L1	transcription factor 7 like 1	-1.658	0.000517	Nucleus	transcription regulator
ENSG00000185088	RPS27L	ribosomal protein S27 like	-1.659	0.0037	Cytoplasm	translation regulator
ENSG00000241316	SUCLG2-AS1	SUCLG2 antisense RNA 1 (head to head)	-1.66	0.00649	Other	other
ENSG00000215440	NPEPL1	aminopeptidase like 1	-1.661	0.0075	Nucleus	peptidase
ENSG00000180340	FZD2	frizzled class receptor 2	-1.662	0.00373	Plasma Membrane	G-protein coupled receptor
ENSG00000205464	ATP6AP1L	ATPase H+ transporting accessory protein 1 like	-1.666	0.00382	Other	other
ENSG00000167771	RCOR2	REST corepressor 2	-1.666	0.00244	Nucleus	transcription regulator
ENSG00000153902	LGI4	leucine rich repeat LGI family member 4	-1.677	0.00607	Extracellular Space	other
ENSG00000279207	RP11_159D128		-1.677	0.00427	Other	other
ENSG00000242193	CRYZL2P	crystallin zeta like 2, pseudogene	-1.685	0.00392	Other	other
ENSG00000228327	RP11_206L102		-1.685	0.00673	Other	other
ENSG00000115556	PLCD4	phospholipase C delta 4	-1.689	0.00427	Cytoplasm	enzyme
ENSG00000108821	COL1A1	collagen type I alpha 1 chain	-1.702	0.000146	Extracellular Space	other
ENSG00000108465	CDK5RAP3	CDK5 regulatory subunit associated protein 3	-1.71	0.000955	Nucleus	other
ENSG00000172828	CES3	carboxylesterase 3	-1.71	0.00017	Cytoplasm	enzyme
ENSG00000278390	LOC101929140	uncharacterized LOC101929140	-1.71	0.00544	Other	other
ENSG00000157782	CABP1	calcium binding protein 1	-1.717	0.000628	Plasma Membrane	other
ENSG00000103034	NDRG4	NDRG family member 4	-1.723	0.000769	Plasma Membrane	other
ENSG00000114270	COL7A1	collagen type VII alpha 1 chain	-1.73	0.00454	Extracellular Space	other
ENSG00000267575	LOC101927151	uncharacterized LOC101927151	-1.739	0.00292	Other	other
ENSG00000197245	FAM110D	family with sequence similarity 110 member D	-1.74	0.00238	Other	other
ENSG00000240038	AMY2B	amylase alpha 2B	-1.748	0.00591	Extracellular Space	enzyme
ENSG00000215424	MCM3AP-AS1	MCM3AP antisense RNA 1	-1.75	0.00261	Other	other
ENSG00000167081	PBX3	PBX homeobox 3	-1.751	0.00351	Nucleus	transcription regulator
ENSG00000161395	PGAP3	post-GPI attachment to proteins phospholipase 3	-1.758	0.00116	Cytoplasm	enzyme
ENSG00000169047	IRS1	insulin receptor substrate 1	-1.76	0.00208	Cytoplasm	enzyme
ENSG00000134504	KCTD1	potassium channel tetramerization domain containing 1	-1.763	0.000893	Nucleus	transcription regulator
ENSG00000019991	HGF	hepatocyte growth factor	-1.767	0.00293	Extracellular Space	growth factor
ENSG00000107731	UNC5B	unc-5 netrin receptor B	-1.77	0.00379	Plasma Membrane	transmembrane receptor
ENSG00000131409	LRRC4B	leucine rich repeat containing 4B	-1.779	0.00315	Plasma Membrane	other
ENSG00000105538	RASIP1	Ras interacting protein 1	-1.782	0.00353	Cytoplasm	other
ENSG00000259877	RP11_46C247		-1.785	0.00325	Other	other
ENSG00000231160	KLF3-AS1	KLF3 antisense RNA 1	-1.791	0.00695	Other	other
ENSG00000268362	CTD_2017D111		-1.793	0.00352	Other	other
ENSG00000138380	CARF	calcium responsive transcription factor	-1.794	0.000662	Nucleus	transcription regulator
ENSG00000147027	TMEM47	transmembrane protein 47	-1.795	0.00157	Plasma Membrane	other
ENSG00000021826	CPS1	carbamoyl-phosphate synthase 1	-1.799	0.00326	Cytoplasm	enzyme
ENSG00000152223	EPG5	ectopic P-granules autophagy protein 5 homolog	-1.8	0.00369	Cytoplasm	other
ENSG00000203896	LIME1	Lck interacting transmembrane adaptor 1	-1.803	0.00098	Extracellular Space	other
ENSG00000141526	SLC16A3	solute carrier family 16 member 3	-1.803	0.00151	Plasma Membrane	transporter
ENSG00000167371	PRRT2	proline rich transmembrane protein 2	-1.808	0.00351	Plasma Membrane	other
ENSG00000213398	LCAT	lecithin-cholesterol acyltransferase	-1.809	0.00339	Extracellular Space	enzyme
ENSG00000172878	METAP1D	methionyl aminopeptidase type 1D, mitochondrial	-1.813	0.00226	Cytoplasm	peptidase
ENSG00000177989	ODF3B	outer dense fiber of sperm tails 3B	-1.818	0.00546	Other	enzyme
ENSG00000134864	GGACT	gamma-glutamylamine cyclotransferase	-1.823	0.00034	Cytoplasm	enzyme
ENSG00000169231	THBS3	thrombospondin 3	-1.824	0.00228	Extracellular Space	other
ENSG00000165995	CACNB2	calcium voltage-gated channel auxiliary subunit beta 2	-1.825	0.00096	Plasma Membrane	ion channel
ENSG00000254602	AP0006624		-1.827	0.00441	Other	other
ENSG00000135074	ADAM19	ADAM metallopeptidase domain 19	-1.834	0.00326	Plasma Membrane	peptidase
ENSG00000187792	ZNF70	zinc finger protein 70	-1.837	0.00101	Nucleus	transcription regulator
ENSG00000169432	SCN9A	sodium voltage-gated channel alpha subunit 9	-1.858	0.00114	Plasma Membrane	ion channel
ENSG00000214562	NUTM2D	NUT family member 2D	-1.861	0.00318	Other	other
ENSG00000163430	FSTL1	follistatin like 1	-1.873	0.00176	Extracellular Space	other
ENSG00000185168	LINC00482	long intergenic non-protein coding RNA 482	-1.879	0.00405	Other	other
ENSG00000167549	CORO6	coronin 6	-1.88	0.00321	Extracellular Space	other
ENSG00000150672	DLG2	discs large MAGUK scaffold protein 2	-1.883	0.000179	Plasma Membrane	kinase
ENSG00000226752	CUTALP	cutA divalent cation tolerance like, pseudogene	-1.886	0.00196	Other	other
ENSG00000173801	JUP	junction plakoglobin	-1.887	1.58e-06	Plasma Membrane	other
ENSG00000173013	CCDC96	coiled-coil domain containing 96	-1.896	0.000445	Other	other
ENSG00000251136	LOC112268015		-1.904	0.00296	Other	other
ENSG00000054598	FOXC1	forkhead box C1	-1.907	0.00158	Nucleus	transcription regulator
ENSG00000108309	RUNDC3A	RUN domain containing 3A	-1.91	0.00228	Cytoplasm	other
ENSG00000171227	TMEM37	transmembrane protein 37	-1.91	0.0025	Plasma Membrane	ion channel
ENSG00000055118	KCNH2	potassium voltage-gated channel subfamily H member 2	-1.914	0.000199	Plasma Membrane	ion channel
ENSG00000260400	RP11_119F75		-1.92	0.00135	Other	other
ENSG00000148200	NR6A1	nuclear receptor subfamily 6 group A member 1	-1.93	0.00145	Nucleus	ligand-dependent nuclear receptor
ENSG00000180881	CAPS2	calcyphosine 2	-1.933	0.00317	Other	other
ENSG00000205913	SRRM2-AS1	SRRM2 antisense RNA 1	-1.933	0.000379	Other	other
ENSG00000136848	DAB2IP	DAB2 interacting protein	-1.947	0.00103	Plasma Membrane	other
ENSG00000198513	ATL1	atlastin GTPase 1	-1.954	0.00282	Cytoplasm	enzyme
ENSG00000141376	BCAS3	BCAS3 microtubule associated cell migration factor	-1.961	0.00153	Nucleus	other
ENSG00000120899	PTK2B	protein tyrosine kinase 2 beta	-1.967	0.00015	Cytoplasm	kinase
ENSG00000142156	COL6A1	collagen type VI alpha 1 chain	-1.97	0.00102	Extracellular Space	other
ENSG00000169071	ROR2	receptor tyrosine kinase like orphan receptor 2	-1.972	0.00108	Plasma Membrane	kinase
ENSG00000253910	PCDHGB2	protocadherin gamma subfamily B, 2	-1.98	0.00604	Other	other
ENSG00000271870	RP11_97C161		-1.982	0.000719	Other	other
ENSG00000144488	ESPNL	espin like	-1.987	0.00207	Extracellular Space	other
ENSG00000279348	RP11_566E181		-1.998	0.00247	Other	other
ENSG00000085382	HACE1	HECT domain and ankyrin repeat containing E3 ubiquitin protein ligase 1	-2.001	0.000862	Cytoplasm	enzyme
ENSG00000100077	GRK3	G protein-coupled receptor kinase 3	-2.009	0.0004	Cytoplasm	kinase
ENSG00000236255	AC0094042		-2.022	0.00144	Other	other
ENSG00000159307	SCUBE1	signal peptide, CUB domain and EGF like domain containing 1	-2.025	0.00369	Plasma Membrane	transmembrane receptor
ENSG00000261556	SMG1P7	SMG1 pseudogene 7	-2.025	0.000894	Other	other
ENSG00000272655	POLR2J4	RNA polymerase II subunit J4, pseudogene	-2.026	0.0016	Other	other
ENSG00000108823	SGCA	sarcoglycan alpha	-2.061	0.00285	Plasma Membrane	other
ENSG00000101417	PXMP4	peroxisomal membrane protein 4	-2.066	0.000791	Cytoplasm	other
ENSG00000176124	DLEU1	deleted in lymphocytic leukemia 1	-2.068	0.00229	Other	other
ENSG00000143554	SLC27A3	solute carrier family 27 member 3	-2.1	0.00221	Cytoplasm	transporter
ENSG00000139631	CSAD	cysteine sulfinic acid decarboxylase	-2.101	9.87e-05	Cytoplasm	enzyme
ENSG00000171243	SOSTDC1	sclerostin domain containing 1	-2.101	0.00184	Extracellular Space	growth factor
ENSG00000280916	FOXCUT	FOXC1 upstream transcript	-2.108	0.00183	Other	other
ENSG00000151640	DPYSL4	dihydropyrimidinase like 4	-2.129	0.0016	Cytoplasm	enzyme
ENSG00000257596	SCAT2	S-phase cancer associated transcript 2	-2.138	0.00227	Other	other
ENSG00000247081	BAALC-AS1	BAALC antisense RNA 1	-2.14	0.0019	Other	other
ENSG00000141449	GREB1L	GREB1 like retinoic acid receptor coactivator	-2.173	0.000783	Extracellular Space	other
ENSG00000197536	IRF1-AS1	IRF1 antisense RNA 1	-2.174	0.00352	Other	other
ENSG00000161681	SHANK1	SH3 and multiple ankyrin repeat domains 1	-2.2	0.000388	Cytoplasm	other
ENSG00000162688	AGL	amylo-alpha-1, 6-glucosidase, 4-alpha-glucanotransferase	-2.214	0.000422	Cytoplasm	enzyme
ENSG00000148143	ZNF462	zinc finger protein 462	-2.215	0.00154	Nucleus	transcription regulator
ENSG00000140092	FBLN5	fibulin 5	-2.26	0.00126	Extracellular Space	other
ENSG00000196338	NLGN3	neuroligin 3	-2.264	0.000434	Plasma Membrane	enzyme
ENSG00000196517	SLC6A9	solute carrier family 6 member 9	-2.275	0.00187	Plasma Membrane	transporter
ENSG00000232815	DUX4L50		-2.28	0.00205	Other	other
ENSG00000161381	PLXDC1	plexin domain containing 1	-2.283	0.00174	Plasma Membrane	other
ENSG00000108515	ENO3	enolase 3	-2.29	0.000864	Cytoplasm	enzyme
ENSG00000131018	SYNE1	spectrin repeat containing nuclear envelope protein 1	-2.29	0.0023	Nucleus	other
ENSG00000239415	AP0014699		-2.299	0.00205	Other	other
ENSG00000281490	CICP14 (includes others)	capicua transcriptional repressor pseudogene 26	-2.302	0.00113	Other	other
ENSG00000233476	EEF1A1P6	eukaryotic translation elongation factor 1 alpha 1 pseudogene 6	-2.308	0.000105	Other	other
ENSG00000272645	GTF2IP20	general transcription factor IIi pseudogene 20	-2.32	5.4e-05	Other	other
ENSG00000167601	AXL	AXL receptor tyrosine kinase	-2.328	0.000166	Plasma Membrane	kinase
ENSG00000114480	GBE1	1,4-alpha-glucan branching enzyme 1	-2.332	0.000609	Cytoplasm	enzyme
ENSG00000029534	ANK1	ankyrin 1	-2.335	2.73e-06	Plasma Membrane	other
ENSG00000145687	SSBP2	single stranded DNA binding protein 2	-2.336	0.000569	Nucleus	transcription regulator
ENSG00000139899	CBLN3	cerebellin 3 precursor	-2.34	0.000887	Extracellular Space	other
ENSG00000166963	MAP1A	microtubule associated protein 1A	-2.355	0.000225	Cytoplasm	other
ENSG00000116544	DLGAP3	DLG associated protein 3	-2.376	3.07e-05	Cytoplasm	other
ENSG00000173531	MST1	macrophage stimulating 1	-2.387	0.000413	Extracellular Space	growth factor
ENSG00000117586	TNFSF4	TNF superfamily member 4	-2.387	0.001	Extracellular Space	cytokine
ENSG00000065534	MYLK	myosin light chain kinase	-2.397	0.000322	Cytoplasm	kinase
ENSG00000146700	SSC4D	scavenger receptor cysteine rich family member with 4 domains	-2.403	0.00128	Plasma Membrane	transmembrane receptor
ENSG00000276649	RP5_858L171		-2.404	0.00147	Other	other
ENSG00000197653	DNAH10	dynein axonemal heavy chain 10	-2.424	0.00253	Cytoplasm	other
ENSG00000247708	STX18-AS1	STX18 antisense RNA 1 (head to head)	-2.433	0.000893	Other	other
ENSG00000109927	TECTA	tectorin alpha	-2.45	0.00145	Extracellular Space	enzyme
ENSG00000137831	UACA	uveal autoantigen with coiled-coil domains and ankyrin repeats	-2.451	0.000208	Cytoplasm	other
ENSG00000248746	ACTN3	actinin alpha 3	-2.455	0.000493	Plasma Membrane	other
ENSG00000156869	FRRS1	ferric chelate reductase 1	-2.46	0.00058	Plasma Membrane	transmembrane receptor
ENSG00000182791	CCDC87	coiled-coil domain containing 87	-2.508	0.00135	Extracellular Space	other
ENSG00000106804	C5	complement C5	-2.516	0.000765	Extracellular Space	cytokine
ENSG00000129646	QRICH2	glutamine rich 2	-2.517	7.38e-05	Extracellular Space	other
ENSG00000080644	CHRNA3	cholinergic receptor nicotinic alpha 3 subunit	-2.527	0.000789	Plasma Membrane	transmembrane receptor
ENSG00000185215	TNFAIP2	TNF alpha induced protein 2	-2.529	0.000108	Extracellular Space	other
ENSG00000117122	MFAP2	microfibril associated protein 2	-2.559	0.000244	Extracellular Space	other
ENSG00000140403	DNAJA4	DnaJ heat shock protein family (Hsp40) member A4	-2.565	0.00322	Nucleus	other
ENSG00000149781	FERMT3	FERM domain containing kindlin 3	-2.577	0.00176	Cytoplasm	enzyme
ENSG00000221890	NPTXR	neuronal pentraxin receptor	-2.619	0.000839	Plasma Membrane	transmembrane receptor
ENSG00000181085	MAPK15	mitogen-activated protein kinase 15	-2.649	0.00317	Cytoplasm	kinase
ENSG00000091656	ZFHX4	zinc finger homeobox 4	-2.652	0.000509	Nucleus	transcription regulator
ENSG00000100918	REC8	REC8 meiotic recombination protein	-2.668	0.00067	Nucleus	other
ENSG00000138136	LBX1	ladybird homeobox 1	-2.67	0.000561	Nucleus	transcription regulator
ENSG00000175894	TSPEAR	thrombospondin type laminin G domain and EAR repeats	-2.683	0.00183	Extracellular Space	other
ENSG00000055163	CYFIP2	cytoplasmic FMR1 interacting protein 2	-2.723	3.79e-06	Cytoplasm	other
ENSG00000105976	MET	MET proto-oncogene, receptor tyrosine kinase	-2.723	0.00166	Plasma Membrane	kinase
ENSG00000207547	mir-25	microRNA 25	-2.759	0.00266	Cytoplasm	microRNA
ENSG00000124126	PREX1	phosphatidylinositol-3,4,5-trisphosphate dependent Rac exchange factor 1	-2.802	0.000374	Cytoplasm	other
ENSG00000279227	AC0093032		-2.857	0.000384	Other	other
ENSG00000229956	ZRANB2-AS2	ZRANB2 antisense RNA 2 (head to head)	-2.889	0.000577	Other	other
ENSG00000160097	FNDC5	fibronectin type III domain containing 5	-2.914	1.16e-05	Extracellular Space	other
ENSG00000024422	EHD2	EH domain containing 2	-2.931	0.00119	Nucleus	other
ENSG00000078579	FGF20	fibroblast growth factor 20	-2.942	0.00085	Extracellular Space	growth factor
ENSG00000142765	SYTL1	synaptotagmin like 1	-2.955	1.6e-05	Cytoplasm	enzyme
ENSG00000115339	GALNT3	polypeptide N-acetylgalactosaminyltransferase 3	-2.977	0.000231	Cytoplasm	enzyme
ENSG00000130876	SLC7A10	solute carrier family 7 member 10	-3.029	0.000146	Plasma Membrane	transporter
ENSG00000122507	BBS9	Bardet-Biedl syndrome 9	-3.21	0.000199	Extracellular Space	other
ENSG00000146197	SCUBE3	signal peptide, CUB domain and EGF like domain containing 3	-3.232	0.000417	Plasma Membrane	other
ENSG00000241935	HOGA1	4-hydroxy-2-oxoglutarate aldolase 1	-3.356	0.00144	Cytoplasm	enzyme
ENSG00000160678	S100A1	S100 calcium binding protein A1	-3.492	0.000219	Cytoplasm	other
ENSG00000086205	FOLH1	folate hydrolase 1	-3.503	0.000145	Plasma Membrane	peptidase
ENSG00000267530	LINC01836	long intergenic non-protein coding RNA 1836	-3.505	0.000456	Other	other
ENSG00000165029	ABCA1	ATP binding cassette subfamily A member 1	-3.514	3.72e-05	Plasma Membrane	transporter
ENSG00000186907	RTN4RL2	reticulon 4 receptor like 2	-3.596	1.04e-05	Plasma Membrane	other
ENSG00000076706	MCAM	melanoma cell adhesion molecule	-3.672	0.000273	Plasma Membrane	other
ENSG00000276272	RP11_121C65		-3.709	0.000922	Other	other
ENSG00000101670	LIPG	lipase G, endothelial type	-3.735	1.13e-05	Extracellular Space	enzyme
ENSG00000141837	CACNA1A	calcium voltage-gated channel subunit alpha1 A	-3.74	0.000211	Plasma Membrane	ion channel
ENSG00000105605	CACNG7	calcium voltage-gated channel auxiliary subunit gamma 7	-3.886	6.39e-05	Plasma Membrane	ion channel
ENSG00000260588	RP11_930P142		-3.905	0.000112	Other	other
ENSG00000253846	PCDHGA10	protocadherin gamma subfamily A, 10	-3.963	0.000833	Other	other
ENSG00000020181	ADGRA2	adhesion G protein-coupled receptor A2	-4.112	3.86e-05	Plasma Membrane	G-protein coupled receptor
ENSG00000196189	SEMA4A	semaphorin 4A	-4.195	0.000565	Plasma Membrane	other
ENSG00000253873	PCDHGA11	protocadherin gamma subfamily A, 11	-4.25	0.000972	Plasma Membrane	other
ENSG00000006534	ALDH3B1	aldehyde dehydrogenase 3 family member B1	-4.253	7.59e-05	Cytoplasm	enzyme
ENSG00000092068	SLC7A8	solute carrier family 7 member 8	-4.261	3e-05	Plasma Membrane	transporter
ENSG00000187372	PCDHB13	protocadherin beta 13	-4.298	0.000229	Extracellular Space	other
ENSG00000130513	GDF15	growth differentiation factor 15	-4.397	1.58e-05	Extracellular Space	growth factor
ENSG00000130700	GATA5	GATA binding protein 5	-4.488	0.000366	Nucleus	transcription regulator
ENSG00000231890	DARS1-AS1	DARS1 antisense RNA 1	-4.515	5.26e-05	Other	other
ENSG00000206530	CFAP44	cilia and flagella associated protein 44	-4.527	1.72e-05	Extracellular Space	peptidase
ENSG00000188176	SMTNL2	smoothelin like 2	-4.69	4.26e-05	Other	other
ENSG00000185924	RTN4RL1	reticulon 4 receptor like 1	-4.692	1.44e-06	Plasma Membrane	other
ENSG00000163082	SGPP2	sphingosine-1-phosphate phosphatase 2	-4.933	0.000674	Cytoplasm	phosphatase
ENSG00000205363	INSYN1	inhibitory synaptic factor 1	-4.939	1.33e-06	Plasma Membrane	other
ENSG00000081923	ATP8B1	ATPase phospholipid transporting 8B1	-5.097	0.000565	Plasma Membrane	transporter
ENSG00000128683	GAD1	glutamate decarboxylase 1	-5.104	9.66e-05	Cytoplasm	enzyme
ENSG00000183773	AIFM3	apoptosis inducing factor mitochondria associated 3	-5.522	0.000149	Cytoplasm	enzyme
ENSG00000166922	SCG5	secretogranin V	-5.675	0.0005	Extracellular Space	other
ENSG00000272871	RP11_408A134		-5.899	0.000212	Other	other
ENSG00000226856	THORLNC	testis associated oncogenic lncRNA	-6.05	9.04e-05	Other	other
ENSG00000169439	SDC2	syndecan 2	-6.258	1.73e-06	Plasma Membrane	other
ENSG00000197479	PCDHB11	protocadherin beta 11	-6.409	1.91e-05	Plasma Membrane	other
ENSG00000285664	LOC105370500	uncharacterized LOC105370500	-6.465	7.07e-05	Other	other
ENSG00000196502	SULT1A1	sulfotransferase family 1A member 1	-6.575	1.05e-06	Cytoplasm	enzyme
ENSG00000114654	EFCC1	EF-hand and coiled-coil domain containing 1	-6.791	0.00023	Other	other
ENSG00000287511	AL109984.1		-6.983	0.000156	Other	other
ENSG00000161544	CYGB	cytoglobin	-7.007	0.000134	Cytoplasm	transporter
ENSG00000139793	MBNL2	muscleblind like splicing regulator 2	-9.196	1.15e-06	Nucleus	other
ENSG00000138131	LOXL4	lysyl oxidase like 4	-9.4	2.95e-07	Extracellular Space	enzyme
ENSG00000125337	KIF25	kinesin family member 25	-9.836	2.83e-05	Cytoplasm	enzyme
ENSG00000257237	RP11_554L122		-10.163	1.03e-05	Other	other
ENSG00000281103	TRG-AS1	T cell receptor gamma locus antisense RNA 1	-10.412	4.05e-06	Other	other
ENSG00000140859	KIFC3	kinesin family member C3	-10.449	4.03e-06	Cytoplasm	enzyme
ENSG00000145681	HAPLN1	hyaluronan and proteoglycan link protein 1	-11.905	3.65e-08	Extracellular Space	other
ENSG00000126218	F10	coagulation factor X	-13.487	2.57e-06	Extracellular Space	peptidase
ENSG00000215478	CES5AP1	carboxylesterase 5A pseudogene 1	-13.688	1.76e-05	Other	other
ENSG00000287787	AC092275.1		-16.096	3.57e-05	Other	other
ENSG00000005961	ITGA2B	integrin subunit alpha 2b	-17.09	3.83e-07	Plasma Membrane	transmembrane receptor
ENSG00000133636	NTS	neurotensin	-17.655	8.96e-11	Extracellular Space	other
ENSG00000232110	RP11_149I233		-19.2	2.16e-05	Other	other
ENSG00000196155	PLEKHG4	pleckstrin homology and RhoGEF domain containing G4	-19.838	4.69e-05	Cytoplasm	other
ENSG00000105971	CAV2	caveolin 2	-20.682	1.28e-11	Plasma Membrane	other
ENSG00000092051	JPH4	junctophilin 4	-24.331	2.05e-05	Cytoplasm	other
ENSG00000105974	CAV1	caveolin 1	-24.722	1.51e-14	Plasma Membrane	transmembrane receptor
ENSG00000139292	LGR5	leucine rich repeat containing G protein-coupled receptor 5	-26.028	2.24e-05	Plasma Membrane	transmembrane receptor
ENSG00000109072	VTN	vitronectin	-27.516	2.77e-05	Extracellular Space	other
ENSG00000150347	ARID5B	AT-rich interaction domain 5B	-29.138	5.87e-08	Nucleus	transcription regulator
ENSG00000160801	PTH1R	parathyroid hormone 1 receptor	-32.913	1.2e-08	Plasma Membrane	G-protein coupled receptor
ENSG00000120322	PCDHB8	protocadherin beta 8	-32.968	3.7e-07	Plasma Membrane	other
ENSG00000174963	ZIC4	Zic family member 4	-33.52	3.93e-10	Nucleus	transcription regulator
ENSG00000123576	ESX1	ESX homeobox 1	-35.608	2.63e-16	Nucleus	transcription regulator
ENSG00000132274	TRIM22	tripartite motif containing 22	-37.116	1.07e-11	Cytoplasm	transcription regulator
ENSG00000106631	MYL7	myosin light chain 7	-38.203	7.29e-08	Cytoplasm	enzyme
ENSG00000184408	KCND2	potassium voltage-gated channel subfamily D member 2	-38.81	3.53e-07	Plasma Membrane	ion channel
ENSG00000151150	ANK3	ankyrin 3	-39.043	2.34e-14	Plasma Membrane	other
ENSG00000256087	ZNF432	zinc finger protein 432	-40.931	2.55e-09	Nucleus	transcription regulator
ENSG00000148948	LRRC4C	leucine rich repeat containing 4C	-44.741	2.67e-07	Plasma Membrane	other
ENSG00000280623	PCAT14	prostate cancer associated transcript 14	-46.942	5.79e-10	Other	other
ENSG00000164197	RNF180	ring finger protein 180	-58.089	1.36e-08	Cytoplasm	enzyme
ENSG00000185432	METTL7A	methyltransferase like 7A	-58.845	9.98e-10	Cytoplasm	other
ENSG00000079257	LXN	latexin	-64.209	2.15e-07	Cytoplasm	other
ENSG00000156113	KCNMA1	potassium calcium-activated channel subfamily M alpha 1	-68.401	1.1e-10	Plasma Membrane	ion channel
ENSG00000123119	NECAB1	N-terminal EF-hand calcium binding protein 1	-69.369	1.09e-06	Cytoplasm	other
ENSG00000137752	CASP1	caspase 1	-70.043	5.29e-07	Cytoplasm	peptidase
ENSG00000196562	SULF2	sulfatase 2	-70.19	6.09e-20	Plasma Membrane	enzyme
ENSG00000242779	ZNF702P	zinc finger protein 702, pseudogene	-70.618	2.58e-06	Nucleus	other
ENSG00000006756	ARSD	arylsulfatase D	-71.978	5.4e-08	Cytoplasm	enzyme
ENSG00000168306	ACOX2	acyl-CoA oxidase 2	-76.289	1.34e-09	Cytoplasm	enzyme
ENSG00000135272	MDFIC	MyoD family inhibitor domain containing	-79.263	1.28e-07	Nucleus	other
ENSG00000158270	COLEC12	collectin subfamily member 12	-86.518	2.49e-07	Plasma Membrane	transmembrane receptor
ENSG00000274317	LINC02334	long intergenic non-protein coding RNA 2334	-91.051	8.66e-13	Other	other
ENSG00000236671	PRKG1-AS1	PRKG1 antisense RNA 1	-96.596	5.05e-06	Other	other
ENSG00000110195	FOLR1	folate receptor alpha	-107.993	6.33e-10	Plasma Membrane	transporter
ENSG00000164946	FREM1	FRAS1 related extracellular matrix 1	-108.327	8.23e-14	Extracellular Space	other
ENSG00000006047	YBX2	Y-box binding protein 2	-113.464	7.9e-23	Cytoplasm	translation regulator
ENSG00000166415	WDR72	WD repeat domain 72	-122.58	1.96e-07	Cytoplasm	other
ENSG00000069188	SDK2	sidekick cell adhesion molecule 2	-132.455	1.38e-08	Plasma Membrane	other
ENSG00000250654	LOC100240735	uncharacterized LOC100240735	-142.919	8.34e-10	Other	other
ENSG00000168421	RHOH	ras homolog family member H	-146.3	3.94e-10	Plasma Membrane	enzyme
ENSG00000173727	LOC101927789	FAU, ubiquitin like and ribosomal protein S30 fusion pseudogene	-230.342	5.94e-20	Other	other
ENSG00000165471	MBL2	mannose binding lectin 2	-243.186	2.31e-05	Extracellular Space	other
ENSG00000183770	FOXL2	forkhead box L2	-262.198	4.99e-26	Nucleus	transcription regulator
ENSG00000158516	CPA2	carboxypeptidase A2	-313.32	2.58e-07	Extracellular Space	peptidase
ENSG00000123096	SSPN	sarcospan	-416.508	1.91e-19	Plasma Membrane	other
ENSG00000262874	C19orf84	chromosome 19 open reading frame 84	-417.096	3.63e-13	Other	other
ENSG00000131914	LIN28A	lin-28 homolog A	-503.537	8.45e-19	Cytoplasm	other
ENSG00000172987	HPSE2	heparanase 2 (inactive)	-577.006	7.86e-14	Plasma Membrane	enzyme
ENSG00000113100	CDH9	cadherin 9	-593.158	8.89e-08	Plasma Membrane	other
ENSG00000170962	PDGFD	platelet derived growth factor D	-597.324	3.21e-20	Extracellular Space	growth factor
ENSG00000135269	TES	testin LIM domain protein	-701.647	5.83e-28	Plasma Membrane	other
ENSG00000227716	AP0004597		-1060.02	4.65e-09	Other	other
ENSG00000204381	LAYN	layilin	-1078.27	4.47e-10	Plasma Membrane	other
ENSG00000168918	INPP5D	inositol polyphosphate-5-phosphatase D	-1105.82	2.2e-09	Cytoplasm	phosphatase
ENSG00000204397	CARD16	caspase recruitment domain family member 16	-1361.89	1.48e-32	Other	other
ENSG00000251095	LOC105377329	uncharacterized LOC105377329	-1382.49	3.83e-28	Other	other
ENSG00000236120	LOC101928228	uncharacterized LOC101928228	-1401.56	6.16e-10	Other	other
ENSG00000198795	ZNF521	zinc finger protein 521	-1412.41	2.15e-27	Nucleus	transcription regulator
ENSG00000250337	PURPL	p53 upregulated regulator of p53 levels	-1852.81	3.08e-26	Other	other
ENSG00000129596	CDO1	cysteine dioxygenase type 1	-2002.98	3.93e-12	Cytoplasm	enzyme
